# Supplementary material for: Quantitative proteomic analysis of sperm in unexplained recurrent pregnancy loss
Source: Reprod Biol Endocrinol. 2019 Jul 9;17:52. doi: 10.1186/s12958-019-0496-5 (PMC6617596; doi:10.1186/s12958-019-0496-5)
Supplement: Supplementary file 1 — Table S1. The total proteins were identified using an iTRAQ based quantitative proteomic method. (XLSX 454 kb) [file 12958_2019_496_MOESM1_ESM.xlsx]

## Sheet: 工作表1
N	Unused	Total	%Cov	%Cov(50)	%Cov(95)	Accession	Name	Species	Peptides(95%)	Citable Accession	Gene Name	PVal 121:116	EF 121:116	LowerCI 121:116	UpperCI 121:116	121:116
1	158.46	158.46	88.06	83.14	78.92	sp|Q5JQC9|AKAP4_HUMAN	A-kinase anchor protein 4 OS=Homo sapiens GN=AKAP4 PE=1 SV=1	HUMAN	371	Q5JQC9	GN=AKAP4	1.1193e-09	1.45881	0.18197	0.515229	0.353183
2	123.07	124.19	26.85	20.49	17.28	sp|Q9UFH2|DYH17_HUMAN	Dynein heavy chain 17, axonemal OS=Homo sapiens GN=DNAH17 PE=1 SV=2	HUMAN	82	Q9UFH2	GN=DNAH17	0.115836	1.02802	0.937562	0.990832	0.963829
3	111.96	115.02	22.2	17.06	15.06	tr|A0A075B6F3|A0A075B6F3_HUMAN	Dynein heavy chain 8, axonemal OS=Homo sapiens GN=DNAH8 PE=1 SV=2	HUMAN	74	A0A075B6F3	GN=DNAH8	0.00375498	1.02802	0.937562	0.990832	0.963829
4	103.99	107.94	74.79	66.35	63.07	sp|O75969|AKAP3_HUMAN	A-kinase anchor protein 3 OS=Homo sapiens GN=AKAP3 PE=1 SV=2	HUMAN	151	O75969	GN=AKAP3	1.17548e-05	1.39316	0.212814	0.586138	0.420727
5	92.42	92.37	77	74.02	71.05	sp|P54652|HSP72_HUMAN	Heat shock-related 70 kDa protein 2 OS=Homo sapiens GN=HSPA2 PE=1 SV=1	HUMAN	146	P54652	GN=HSPA2	0.0184559	1.01859	0.946237	0.981748	0.963829
6	82.24	82.17	70.49	57.38	51.09	sp|P07900|HS90A_HUMAN	Heat shock protein HSP 90-alpha OS=Homo sapiens GN=HSP90AA1 PE=1 SV=5	HUMAN	86	P07900	GN=HSP90AA1	0.503489	1.09648	1	1.22462	1.09648
7	75.99	76	50.27	46.67	41.88	sp|P19367|HXK1_HUMAN	Hexokinase-1 OS=Homo sapiens GN=HK1 PE=1 SV=3	HUMAN	59	P19367	GN=HK1	0.00245893	1.23595	0.401791	0.816582	0.660693
8	73.1	73.1	70.72	68.14	65.19	sp|Q8NEB7|ACRBP_HUMAN	Acrosin-binding protein OS=Homo sapiens GN=ACRBP PE=2 SV=1	HUMAN	135	Q8NEB7	GN=ACRBP	0.0369049	1.31826	0.283139	0.744732	0.564937
9	72.3	72.31	77.33	72.44	70.44	sp|Q13748|TBA3C_HUMAN	Tubulin alpha-3C/D chain OS=Homo sapiens GN=TUBA3C PE=1 SV=3	HUMAN	114	Q13748	GN=TUBA3C	0.968973	1.0666	0.912011	1.03753	0.972747
10	69.85	69.06	78.57	70.35	65.8	sp|P04279|SEMG1_HUMAN	Semenogelin-1 OS=Homo sapiens GN=SEMG1 PE=1 SV=2	HUMAN	96	P04279	GN=SEMG1	1.51082e-08	1.70608	2.83139	35.3183	4.83059
11	68.65	68.5	27.54	24.73	23.09	sp|P02751|FINC_HUMAN	Fibronectin OS=Homo sapiens GN=FN1 PE=1 SV=4	HUMAN	43	P02751	GN=FN1	7.50268e-05	1.39316	1.69044	5.39511	2.35505
12	67.31	74.95	19.21	14.02	11.33	sp|Q8WXX0|DYH7_HUMAN	Dynein heavy chain 7, axonemal OS=Homo sapiens GN=DNAH7 PE=1 SV=2	HUMAN	49	Q8WXX0	GN=DNAH7	0.155338	1.03753	0.928966	1	0.963829
13	66.52	66.51	37.29	31.35	27.18	sp|A6NM11|L37A2_HUMAN	Leucine-rich repeat-containing protein 37A2 OS=Homo sapiens GN=LRRC37A2 PE=2 SV=2	HUMAN	81	A6NM11	GN=LRRC37A2	0.938848	2.0893	0.457088	1.99526	0.954993
14	63.27	63.34	13.82	7.533	5.675	tr|J3QTJ6|J3QTJ6_HUMAN	Fibrous sheath-interacting protein 2 OS=Homo sapiens GN=FSIP2 PE=1 SV=1	HUMAN	38	J3QTJ6	GN=FSIP2	2.85668e-06	1.36773	0.20893	0.60256	0.440555
15	62.05	63.97	27.5	20.81	18.37	tr|A0A0U1RQF0|A0A0U1RQF0_HUMAN	Fatty acid synthase OS=Homo sapiens GN=FASN PE=1 SV=1	HUMAN	37	A0A0U1RQF0	GN=FASN	2.09185e-06	1.40605	1.64437	5.39511	2.31206
16	60.77	62.79	66.09	57.47	53.88	tr|E7EQB2|E7EQB2_HUMAN	Lactotransferrin (Fragment) OS=Homo sapiens GN=LTF PE=1 SV=1	HUMAN	77	E7EQB2	GN=LTF	3.04345e-11	1.49968	2.93765	14.7231	4.40555
17	57.77	57.57	71.24	71.01	66.74	sp|P68371|TBB4B_HUMAN	Tubulin beta-4B chain OS=Homo sapiens GN=TUBB4B PE=1 SV=1	HUMAN	117	P68371	GN=TUBB4B	0.668079	1.02802	0.972747	1.02802	1
18	57.46	57.51	86.03	82.11	77.21	sp|O14556|G3PT_HUMAN	Glyceraldehyde-3-phosphate dehydrogenase, testis-specific OS=Homo sapiens GN=GAPDHS PE=1 SV=2	HUMAN	99	O14556	GN=GAPDHS	0.0753979	1.34276	0.310456	0.717794	0.534564
19	56.78	61.57	43.59	38.11	34.87	sp|P14625|ENPL_HUMAN	Endoplasmin OS=Homo sapiens GN=HSP90B1 PE=1 SV=1	HUMAN	46	P14625	GN=HSP90B1	0.258345	1.1695	1.19124	1.7378	1.39316
20	56.26	56.09	65.91	61.02	53.48	sp|P14618|KPYM_HUMAN	Pyruvate kinase PKM OS=Homo sapiens GN=PKM PE=1 SV=4	HUMAN	61	P14618	GN=PKM	0.669324	1.07647	0.92045	1.0666	0.990832
21	53.7	55	31.75	24.6	21.56	tr|A0A087WVQ6|A0A087WVQ6_HUMAN	Clathrin heavy chain OS=Homo sapiens GN=CLTC PE=1 SV=1	HUMAN	41	A0A087WVQ6	GN=CLTC	0.0867065	1.18032	1.09648	1.90546	1.2942
22	53.6	67.94	70.05	63.81	61.93	sp|P34931|HS71L_HUMAN	Heat shock 70 kDa protein 1-like OS=Homo sapiens GN=HSPA1L PE=1 SV=2	HUMAN	98	P34931	GN=HSPA1L
23	52.37	57.03	15.25	9.235	7.576	sp|Q9C0G6|DYH6_HUMAN	Dynein heavy chain 6, axonemal OS=Homo sapiens GN=DNAH6 PE=2 SV=3	HUMAN	34	Q9C0G6	GN=DNAH6	0.104567	1.15878	0.47863	0.831764	0.717794
24	51.54	53.47	30	21.28	17.24	sp|P35579|MYH9_HUMAN	Myosin-9 OS=Homo sapiens GN=MYH9 PE=1 SV=4	HUMAN	33	P35579	GN=MYH9	1.05659e-05	1.45881	1.75388	6.25173	2.55859
25	50.54	58.98	14.73	9.885	8.129	sp|Q9P2D7|DYH1_HUMAN	Dynein heavy chain 1, axonemal OS=Homo sapiens GN=DNAH1 PE=2 SV=4	HUMAN	34	Q9P2D7	GN=DNAH1	0.0874826	1.25893	0.457088	0.862979	0.685488
26	50.17	50.18	34.32	30.85	28.98	sp|Q9H0B3|K1683_HUMAN	Uncharacterized protein KIAA1683 OS=Homo sapiens GN=KIAA1683 PE=1 SV=1	HUMAN	36	Q9H0B3	GN=KIAA1683	2.80138e-05	1.03753	0.912011	0.981748	0.946237
27	48.7	52.45	59.55	45.91	40.94	sp|P55072|TERA_HUMAN	Transitional endoplasmic reticulum ATPase OS=Homo sapiens GN=VCP PE=1 SV=4	HUMAN	49	P55072	GN=VCP	0.93828	1.03753	0.954993	1.02802	0.990832
28	48.24	58.19	13.76	9.47	7.904	tr|E9PG32|E9PG32_HUMAN	Dynein heavy chain 12, axonemal OS=Homo sapiens GN=DNAH12 PE=1 SV=2	HUMAN	34	E9PG32	GN=DNAH12	0.69239	1.05682	0.92045	1.02802	0.972747
29	46.96	50.36	72.35	68.89	62.44	sp|P06733|ENOA_HUMAN	Alpha-enolase OS=Homo sapiens GN=ENO1 PE=1 SV=2	HUMAN	53	P06733	GN=ENO1	0.595496	1.02802	0.954993	1.00925	0.981748
30	46.75	46.8	25.79	18.75	15.89	sp|Q5VU65|P210L_HUMAN	Nuclear pore membrane glycoprotein 210-like OS=Homo sapiens GN=NUP210L PE=2 SV=1	HUMAN	30	Q5VU65	GN=NUP210L	0.935721	1.02802	0.963829	1.01859	0.990832
31	46.33	52.3	27.45	23.45	21.19	sp|Q5THR3|EFCB6_HUMAN	EF-hand calcium-binding domain-containing protein 6 OS=Homo sapiens GN=EFCAB6 PE=1 SV=1	HUMAN	35	Q5THR3	GN=EFCAB6	0.213322	1.20226	0.534564	0.903649	0.751623
32	45.9	60.97	65.46	57.9	52.58	sp|Q02383|SEMG2_HUMAN	Semenogelin-2 OS=Homo sapiens GN=SEMG2 PE=1 SV=1	HUMAN	115	Q02383	GN=SEMG2	0.0272494	1.64437	1.87068	17.7011	3.0761
33	45.35	47.36	55.06	50.46	42.73	sp|Q99832|TCPH_HUMAN	T-complex protein 1 subunit eta OS=Homo sapiens GN=CCT7 PE=1 SV=2	HUMAN	33	Q99832	GN=CCT7	0.0830128	1.35519	1.23595	4.01791	1.67494
34	44.66	46.89	43.91	39.08	33.66	sp|Q5BJF6|ODFP2_HUMAN	Outer dense fiber protein 2 OS=Homo sapiens GN=ODF2 PE=1 SV=1	HUMAN	54	Q5BJF6	GN=ODF2	0.089524	1.22462	0.448745	0.831764	0.679204
35	44.51	44.5	57.62	53.07	48.71	sp|P30101|PDIA3_HUMAN	Protein disulfide-isomerase A3 OS=Homo sapiens GN=PDIA3 PE=1 SV=4	HUMAN	39	P30101	GN=PDIA3	0.693606	1.03753	0.963829	1.03753	1
36	44.44	53.08	59.33	52.45	48.47	sp|P11021|GRP78_HUMAN	78 kDa glucose-regulated protein OS=Homo sapiens GN=HSPA5 PE=1 SV=2	HUMAN	61	P11021	GN=HSPA5	0.714849	1.02802	0.963829	1.01859	0.990832
37	43.83	48.13	14.55	8.29	5.896	sp|Q9P225|DYH2_HUMAN	Dynein heavy chain 2, axonemal OS=Homo sapiens GN=DNAH2 PE=2 SV=3	HUMAN	25	Q9P225	GN=DNAH2	0.296052	1.04713	0.928966	1.01859	0.972747
38	42.97	43.6	74.34	60.19	52.76	sp|P07205|PGK2_HUMAN	Phosphoglycerate kinase 2 OS=Homo sapiens GN=PGK2 PE=1 SV=3	HUMAN	56	P07205	GN=PGK2	0.732855	1.04713	0.92045	1.00925	0.963829
39	42.12	46.18	34.39	30	27.32	sp|Q86VP6|CAND1_HUMAN	Cullin-associated NEDD8-dissociated protein 1 OS=Homo sapiens GN=CAND1 PE=1 SV=2	HUMAN	32	Q86VP6	GN=CAND1	0.623628	1.03753	0.937562	1.00925	0.972747
40	42.01	43.78	51.64	50.55	45.8	sp|P50990|TCPQ_HUMAN	T-complex protein 1 subunit theta OS=Homo sapiens GN=CCT8 PE=1 SV=4	HUMAN	32	P50990	GN=CCT8	0.0725548	1.28233	1.1695	3.13329	1.49968
41	41.54	43.57	29.26	24.02	22.93	sp|Q14203|DCTN1_HUMAN	Dynactin subunit 1 OS=Homo sapiens GN=DCTN1 PE=1 SV=3	HUMAN	24	Q14203	GN=DCTN1	0.757829	1.04713	0.954993	1.04713	1
42	41	41.04	38.93	35.71	30	sp|P34932|HSP74_HUMAN	Heat shock 70 kDa protein 4 OS=Homo sapiens GN=HSPA4 PE=1 SV=4	HUMAN	25	P34932	GN=HSPA4	0.33173	1.04713	0.92045	1.00925	0.963829
43	40.23	40.27	70.93	68.27	65.6	sp|P63261|ACTG_HUMAN	Actin, cytoplasmic 2 OS=Homo sapiens GN=ACTG1 PE=1 SV=1	HUMAN	48	P63261	GN=ACTG1
44	38.2	40.46	48.2	41.73	40.29	sp|P17987|TCPA_HUMAN	T-complex protein 1 subunit alpha OS=Homo sapiens GN=TCP1 PE=1 SV=1	HUMAN	31	P17987	GN=TCP1	0.0612549	1.21339	1.20226	2.26986	1.45881
45	38.02	37.92	44.29	37.65	33.68	sp|P13639|EF2_HUMAN	Elongation factor 2 OS=Homo sapiens GN=EEF2 PE=1 SV=4	HUMAN	27	P13639	GN=EEF2	0.265353	1.05682	0.972747	1.08643	1.02802
46	37.1	40.36	42.58	30.86	28.78	sp|Q13618|CUL3_HUMAN	Cullin-3 OS=Homo sapiens GN=CUL3 PE=1 SV=2	HUMAN	32	Q13618	GN=CUL3	0.712937	1.04713	0.937562	1.02802	0.981748
47	36.14	36.76	53.16	42.31	36.89	sp|P25705|ATPA_HUMAN	ATP synthase subunit alpha, mitochondrial OS=Homo sapiens GN=ATP5A1 PE=1 SV=1	HUMAN	33	P25705	GN=ATP5A1	0.981532	1.03753	0.963829	1.03753	1
48	36.02	36.1	67.3	62.38	58.98	sp|P06576|ATPB_HUMAN	ATP synthase subunit beta, mitochondrial OS=Homo sapiens GN=ATP5B PE=1 SV=3	HUMAN	43	P06576	GN=ATP5B	0.851722	1.04713	0.954993	1.04713	1
49	35.89	39.81	27.79	25.24	22.87	sp|P22314|UBA1_HUMAN	Ubiquitin-like modifier-activating enzyme 1 OS=Homo sapiens GN=UBA1 PE=1 SV=3	HUMAN	29	P22314	GN=UBA1	0.521315	1.05682	0.963829	1.07647	1.01859
50	35.6	35.73	35.52	25.55	22.07	sp|P26640|SYVC_HUMAN	Valine--tRNA ligase OS=Homo sapiens GN=VARS PE=1 SV=4	HUMAN	28	P26640	GN=VARS	0.436241	1.04713	0.963829	1.05682	1.00925
51	35.48	37.51	71.99	66.57	64.46	sp|P07864|LDHC_HUMAN	L-lactate dehydrogenase C chain OS=Homo sapiens GN=LDHC PE=1 SV=4	HUMAN	49	P07864	GN=LDHC	0.314816	1.02802	0.946237	1	0.972747
52	35.41	35.44	61.56	55.51	47.3	sp|Q9Y230|RUVB2_HUMAN	RuvB-like 2 OS=Homo sapiens GN=RUVBL2 PE=1 SV=3	HUMAN	33	Q9Y230	GN=RUVBL2	0.235701	1.04713	0.928966	1.01859	0.972747
53	35.28	45.45	13.26	6.929	5.229	tr|A0A1C7CYW8|A0A1C7CYW8_HUMAN	Dynein heavy chain 10, axonemal OS=Homo sapiens GN=DNAH10 PE=4 SV=1	HUMAN	26	A0A1C7CYW8	GN=DNAH10	0.236387	1.05682	0.912011	1.01859	0.963829
54	35.19	35.2	47.66	42.76	38.08	sp|P10909|CLUS_HUMAN	Clusterin OS=Homo sapiens GN=CLU PE=1 SV=1	HUMAN	49	P10909	GN=CLU	0.0221943	1.04713	0.981748	1.07647	1.02802
55	35	35.28	33.14	28.09	25.66	sp|Q13733|AT1A4_HUMAN	Sodium/potassium-transporting ATPase subunit alpha-4 OS=Homo sapiens GN=ATP1A4 PE=1 SV=3	HUMAN	24	Q13733	GN=ATP1A4	0.0729039	1.24738	0.337287	0.737904	0.591562
56	34.93	41.98	11.24	6.371	4.283	sp|Q14204|DYHC1_HUMAN	Cytoplasmic dynein 1 heavy chain 1 OS=Homo sapiens GN=DYNC1H1 PE=1 SV=5	HUMAN	21	Q14204	GN=DYNC1H1	0.000519597	1.05682	0.981748	1.09648	1.03753
57	34.92	35.01	31.61	28.19	25.55	sp|Q13200|PSMD2_HUMAN	26S proteasome non-ATPase regulatory subunit 2 OS=Homo sapiens GN=PSMD2 PE=1 SV=3	HUMAN	21	Q13200	GN=PSMD2	0.714511	1.0666	0.92045	1.04713	0.981748
58	34.69	34.77	75.27	64.95	61.41	tr|J3KPS3|J3KPS3_HUMAN	Fructose-bisphosphate aldolase OS=Homo sapiens GN=ALDOA PE=1 SV=1	HUMAN	62	J3KPS3	GN=ALDOA	0.127464	1.02802	0.928966	0.981748	0.954993
59	34.64	36.66	27.75	23.08	18.48	sp|O75694|NU155_HUMAN	Nuclear pore complex protein Nup155 OS=Homo sapiens GN=NUP155 PE=1 SV=1	HUMAN	28	O75694	GN=NUP155	0.272213	1.05682	1.00925	1.13763	1.0666
60	34.55	36.62	37.04	31.53	26.53	sp|Q9Y4L1|HYOU1_HUMAN	Hypoxia up-regulated protein 1 OS=Homo sapiens GN=HYOU1 PE=1 SV=1	HUMAN	26	Q9Y4L1	GN=HYOU1	0.0645956	1.28233	1.24738	2.99226	1.59956
61	34	34.76	38.25	33.24	28.94	sp|P33121|ACSL1_HUMAN	Long-chain-fatty-acid--CoA ligase 1 OS=Homo sapiens GN=ACSL1 PE=1 SV=1	HUMAN	22	P33121	GN=ACSL1	0.91789	1.03753	0.937562	1.00925	0.972747
62	33.06	35.24	39.03	33.67	26.66	sp|Q01813|PFKAP_HUMAN	ATP-dependent 6-phosphofructokinase, platelet type OS=Homo sapiens GN=PFKP PE=1 SV=2	HUMAN	38	Q01813	GN=PFKP	0.41902	1.0666	0.903649	1.02802	0.963829
63	32.98	33.11	24.3	19.33	17.39	sp|O14841|OPLA_HUMAN	5-oxoprolinase OS=Homo sapiens GN=OPLAH PE=1 SV=3	HUMAN	19	O14841	GN=OPLAH	0.0598943	1.61436	1.1272	3.7325	1.8197
64	32.91	46.07	13.56	7.434	5.807	sp|Q8TD57|DYH3_HUMAN	Dynein heavy chain 3, axonemal OS=Homo sapiens GN=DNAH3 PE=2 SV=1	HUMAN	27	Q8TD57	GN=DNAH3	0.963251	1.05682	0.946237	1.05682	1
65	32.34	32.56	58.67	55.11	46.56	sp|P10323|ACRO_HUMAN	Acrosin OS=Homo sapiens GN=ACR PE=2 SV=4	HUMAN	29	P10323	GN=ACR	0.11594	1.30617	0.359749	0.772681	0.591562
66	32.15	34.18	50.79	47.47	45.2	sp|P10809|CH60_HUMAN	60 kDa heat shock protein, mitochondrial OS=Homo sapiens GN=HSPD1 PE=1 SV=2	HUMAN	36	P10809	GN=HSPD1	0.668578	1.04713	0.946237	1.03753	0.990832
67	32.07	32.14	55.29	52.55	48.04	sp|P07954|FUMH_HUMAN	Fumarate hydratase, mitochondrial OS=Homo sapiens GN=FH PE=1 SV=3	HUMAN	36	P07954	GN=FH	0.728024	1.04713	0.928966	1.01859	0.972747
68	31.95	36.31	53.79	47.69	46.77	sp|P48643|TCPE_HUMAN	T-complex protein 1 subunit epsilon OS=Homo sapiens GN=CCT5 PE=1 SV=1	HUMAN	39	P48643	GN=CCT5	0.0499036	1.05682	0.963829	1.07647	1.01859
69	31.88	36.18	30.75	27.49	24.87	sp|Q99460|PSMD1_HUMAN	26S proteasome non-ATPase regulatory subunit 1 OS=Homo sapiens GN=PSMD1 PE=1 SV=2	HUMAN	26	Q99460	GN=PSMD1	0.753864	1.0666	0.954993	1.08643	1.01859
70	31.68	31.78	39.71	38.4	31.45	sp|P40939|ECHA_HUMAN	Trifunctional enzyme subunit alpha, mitochondrial OS=Homo sapiens GN=HADHA PE=1 SV=2	HUMAN	28	P40939	GN=HADHA	0.958462	1.05682	0.946237	1.05682	1
71	31.44	32.41	83.56	77.78	71.56	sp|P21266|GSTM3_HUMAN	Glutathione S-transferase Mu 3 OS=Homo sapiens GN=GSTM3 PE=1 SV=3	HUMAN	38	P21266	GN=GSTM3	0.0667076	1.33045	0.398107	0.809096	0.608135
72	31.24	31.67	65.84	54.7	52.72	sp|P13861|KAP2_HUMAN	cAMP-dependent protein kinase type II-alpha regulatory subunit OS=Homo sapiens GN=PRKAR2A PE=1 SV=2	HUMAN	24	P13861	GN=PRKAR2A	0.231096	1.02802	0.954993	1.00925	0.981748
73	31.07	31.42	11.11	8.57	7.725	sp|O75369|FLNB_HUMAN	Filamin-B OS=Homo sapiens GN=FLNB PE=1 SV=2	HUMAN	17	O75369	GN=FLNB	0.0338774	1.33045	1.24738	3.83707	1.65959
74	30.6	34.82	21.03	14.88	14.09	sp|P07814|SYEP_HUMAN	Bifunctional glutamate/proline--tRNA ligase OS=Homo sapiens GN=EPRS PE=1 SV=5	HUMAN	20	P07814	GN=EPRS	0.156714	1.45881	1.27057	4.32514	1.85353
75	30.55	32.71	50.93	44.65	35.58	sp|Q9UIF3|TEKT2_HUMAN	Tektin-2 OS=Homo sapiens GN=TEKT2 PE=1 SV=1	HUMAN	26	Q9UIF3	GN=TEKT2	0.0834623	1.04713	0.912011	1	0.954993
76	30.39	30.5	21.45	15.94	13.12	sp|O75976|CBPD_HUMAN	Carboxypeptidase D OS=Homo sapiens GN=CPD PE=1 SV=2	HUMAN	16	O75976	GN=CPD	0.00457467	1.23595	0.277971	0.717794	0.580764
77	30.24	32.56	38.39	35.08	32.46	tr|A0A0A0MTS2|A0A0A0MTS2_HUMAN	Glucose-6-phosphate isomerase (Fragment) OS=Homo sapiens GN=GPI PE=1 SV=1	HUMAN	35	A0A0A0MTS2	GN=GPI	0.083607	1.41906	0.337287	0.787046	0.554626
78	29.98	32.08	51.56	46.24	39.08	sp|P49368|TCPG_HUMAN	T-complex protein 1 subunit gamma OS=Homo sapiens GN=CCT3 PE=1 SV=4	HUMAN	19	P49368	GN=CCT3	0.639628	1.09648	1.03753	1.36773	1.13763
79	29.59	30.18	40.77	33.76	29.9	sp|Q06210|GFPT1_HUMAN	Glutamine--fructose-6-phosphate aminotransferase [isomerizing] 1 OS=Homo sapiens GN=GFPT1 PE=1 SV=3	HUMAN	21	Q06210	GN=GFPT1	0.511362	1.0666	0.981748	1.11686	1.04713
80	29.49	29.83	21.7	14.16	12.7	sp|Q14997|PSME4_HUMAN	Proteasome activator complex subunit 4 OS=Homo sapiens GN=PSME4 PE=1 SV=2	HUMAN	22	Q14997	GN=PSME4	0.426296	1.08643	0.887156	1.04713	0.963829
81	29.35	29.75	61.65	51.96	43.92	sp|Q96M29|TEKT5_HUMAN	Tektin-5 OS=Homo sapiens GN=TEKT5 PE=1 SV=1	HUMAN	18	Q96M29	GN=TEKT5	0.231208	1.21339	0.474242	0.879023	0.724436
82	29.29	31.31	28.09	21.1	20.03	sp|P46459|NSF_HUMAN	Vesicle-fusing ATPase OS=Homo sapiens GN=NSF PE=1 SV=3	HUMAN	16	P46459	GN=NSF	0.730239	1.05682	0.946237	1.05682	1
83	29.21	33.4	17.67	13.26	11.15	sp|Q5SRE5|NU188_HUMAN	Nucleoporin NUP188 homolog OS=Homo sapiens GN=NUP188 PE=1 SV=1	HUMAN	18	Q5SRE5	GN=NUP188	0.706632	1.05682	0.954993	1.0666	1.00925
84	28.97	33.09	52.71	44.67	36.07	sp|P78371|TCPB_HUMAN	T-complex protein 1 subunit beta OS=Homo sapiens GN=CCT2 PE=1 SV=4	HUMAN	26	P78371	GN=CCT2	0.143281	1.20226	1.11686	1.80302	1.34276
85	28.9	29.9	73.61	66.28	59.82	sp|Q9BUN1|MENT_HUMAN	Protein MENT OS=Homo sapiens GN=MENT PE=2 SV=1	HUMAN	52	Q9BUN1	GN=MENT	0.30986	1.1695	0.457088	0.824138	0.704693
86	28.31	30.44	31.7	26.7	24.2	sp|O95757|HS74L_HUMAN	Heat shock 70 kDa protein 4L OS=Homo sapiens GN=HSPA4L PE=1 SV=3	HUMAN	23	O95757	GN=HSPA4L	0.151978	1.05682	0.903649	1.00925	0.954993
87	28.31	30.42	31.5	25.27	19.66	sp|Q8N1F7|NUP93_HUMAN	Nuclear pore complex protein Nup93 OS=Homo sapiens GN=NUP93 PE=1 SV=2	HUMAN	18	Q8N1F7	GN=NUP93	0.976486	1.04713	0.946237	1.03753	0.990832
88	28.25	28.05	15.91	10.01	9.513	tr|A0A1B0GW36|A0A1B0GW36_HUMAN	Glutamine-rich protein 2 OS=Homo sapiens GN=QRICH2 PE=1 SV=1	HUMAN	16	A0A1B0GW36	GN=QRICH2	0.412131	1.0666	0.887156	1.00925	0.946237
89	28.1	28.31	39.38	37.98	30.54	sp|P13667|PDIA4_HUMAN	Protein disulfide-isomerase A4 OS=Homo sapiens GN=PDIA4 PE=1 SV=2	HUMAN	19	P13667	GN=PDIA4	0.964053	1.04713	0.946237	1.03753	0.990832
90	28.02	30.48	31.91	28.88	27.66	sp|P23786|CPT2_HUMAN	Carnitine O-palmitoyltransferase 2, mitochondrial OS=Homo sapiens GN=CPT2 PE=1 SV=2	HUMAN	20	P23786	GN=CPT2	0.210071	1.09648	0.758578	0.963829	0.879023
91	27.98	28.1	26.77	21.9	20.61	sp|Q9UIA9|XPO7_HUMAN	Exportin-7 OS=Homo sapiens GN=XPO7 PE=1 SV=3	HUMAN	22	Q9UIA9	GN=XPO7	0.58415	1.05682	0.92045	1.02802	0.972747
92	27.85	29.68	28.76	27.18	22.16	sp|Q6NUT2|D19L2_HUMAN	Probable C-mannosyltransferase DPY19L2 OS=Homo sapiens GN=DPY19L2 PE=1 SV=2	HUMAN	30	Q6NUT2	GN=DPY19L2	0.156839	1.2942	0.394457	0.855067	0.660693
93	27.64	30.03	22.29	13.21	9.905	sp|Q13576|IQGA2_HUMAN	Ras GTPase-activating-like protein IQGAP2 OS=Homo sapiens GN=IQGAP2 PE=1 SV=4	HUMAN	17	Q13576	GN=IQGAP2	0.213135	1.05682	0.912011	1.02802	0.972747
94	27.55	34.48	70.15	62.39	54.03	sp|P04406|G3P_HUMAN	Glyceraldehyde-3-phosphate dehydrogenase OS=Homo sapiens GN=GAPDH PE=1 SV=3	HUMAN	41	P04406	GN=GAPDH	0.553024	1.03753	0.946237	1.01859	0.981748
95	27.2	27.21	24.61	21	20.26	sp|Q8TEX9|IPO4_HUMAN	Importin-4 OS=Homo sapiens GN=IPO4 PE=1 SV=2	HUMAN	18	Q8TEX9	GN=IPO4	0.00203751	1.58489	0.133045	0.691831	0.436516
96	26.87	26.95	26.91	23.45	16.92	sp|P23634|AT2B4_HUMAN	Plasma membrane calcium-transporting ATPase 4 OS=Homo sapiens GN=ATP2B4 PE=1 SV=2	HUMAN	20	P23634	GN=ATP2B4	0.899116	1.13763	0.870964	1.1272	0.990832
97	26.84	29	63.61	57.4	51.18	sp|P40926|MDHM_HUMAN	Malate dehydrogenase, mitochondrial OS=Homo sapiens GN=MDH2 PE=1 SV=3	HUMAN	26	P40926	GN=MDH2	0.931902	1.05682	0.928966	1.03753	0.981748
98	26.83	27.83	38.84	34.05	31.9	sp|Q8TC56|FA71B_HUMAN	Protein FAM71B OS=Homo sapiens GN=FAM71B PE=1 SV=2	HUMAN	32	Q8TC56	GN=FAM71B	0.00900713	1.44544	0.272898	0.765597	0.529663
99	26.82	27.19	17.79	11.38	9.294	sp|Q92621|NU205_HUMAN	Nuclear pore complex protein Nup205 OS=Homo sapiens GN=NUP205 PE=1 SV=3	HUMAN	19	Q92621	GN=NUP205	0.929497	1.0666	0.928966	1.05682	0.990832
100	26.69	27.92	19.33	15.69	13.71	tr|Q5VZU9|Q5VZU9_HUMAN	Tripeptidyl-peptidase 2 OS=Homo sapiens GN=TPP2 PE=1 SV=1	HUMAN	21	Q5VZU9	GN=TPP2	0.624475	1.04713	0.963829	1.05682	1.00925
101	26.52	26.54	48.29	40.16	38.06	sp|P10644|KAP0_HUMAN	cAMP-dependent protein kinase type I-alpha regulatory subunit OS=Homo sapiens GN=PRKAR1A PE=1 SV=1	HUMAN	19	P10644	GN=PRKAR1A	0.593224	1.03753	0.981748	1.05682	1.01859
102	26.16	26.72	25.22	21.08	16.93	sp|P12814|ACTN1_HUMAN	Alpha-actinin-1 OS=Homo sapiens GN=ACTN1 PE=1 SV=2	HUMAN	14	P12814	GN=ACTN1	0.0763554	1.30617	1.43219	3.04789	1.87068
103	26.02	26.15	58.16	52.18	48.05	sp|Q8WW24|TEKT4_HUMAN	Tektin-4 OS=Homo sapiens GN=TEKT4 PE=1 SV=1	HUMAN	20	Q8WW24	GN=TEKT4	0.146721	1.22462	0.270396	0.862979	0.704693
104	25.81	25.84	65.07	60.9	59.1	sp|Q16698|DECR_HUMAN	2,4-dienoyl-CoA reductase, mitochondrial OS=Homo sapiens GN=DECR1 PE=1 SV=1	HUMAN	35	Q16698	GN=DECR1	0.960909	1.04713	0.92045	1.00925	0.963829
105	25.66	30.45	62.15	51.39	39.7	sp|P50991|TCPD_HUMAN	T-complex protein 1 subunit delta OS=Homo sapiens GN=CCT4 PE=1 SV=4	HUMAN	27	P50991	GN=CCT4	0.0179971	1.45881	1.43219	4.57088	2.0893
106	25.62	27.9	17.84	14.85	12.79	sp|P12821|ACE_HUMAN	Angiotensin-converting enzyme OS=Homo sapiens GN=ACE PE=1 SV=1	HUMAN	20	P12821	GN=ACE	0.621234	1.0666	0.946237	1.07647	1.00925
107	25.51	25.8	49.86	49	44.44	sp|Q9BS86|ZPBP1_HUMAN	Zona pellucida-binding protein 1 OS=Homo sapiens GN=ZPBP PE=2 SV=1	HUMAN	23	Q9BS86	GN=ZPBP	0.916698	1.02802	0.972747	1.02802	1
108	25.51	25.54	50.1	47.46	39.35	sp|O75952|CABYR_HUMAN	Calcium-binding tyrosine phosphorylation-regulated protein OS=Homo sapiens GN=CABYR PE=1 SV=2	HUMAN	32	O75952	GN=CABYR	0.24935	1.02802	0.954993	1.00925	0.981748
109	25.39	25.5	23.71	19.16	15.62	sp|P53396|ACLY_HUMAN	ATP-citrate synthase OS=Homo sapiens GN=ACLY PE=1 SV=3	HUMAN	24	P53396	GN=ACLY	0.0388442	1.30617	1.36773	3.46737	1.78649
110	25.07	25.13	36.33	31.75	26.1	sp|Q96RQ9|OXLA_HUMAN	L-amino-acid oxidase OS=Homo sapiens GN=IL4I1 PE=1 SV=1	HUMAN	15	Q96RQ9	GN=IL4I1	0.301381	1.04713	0.912011	1	0.954993
111	25.05	26.26	40.68	39.77	32.73	sp|P62191|PRS4_HUMAN	26S protease regulatory subunit 4 OS=Homo sapiens GN=PSMC1 PE=1 SV=1	HUMAN	18	P62191	GN=PSMC1	0.757161	1.0666	0.954993	1.08643	1.01859
112	24.98	31.84	44.22	39.75	35.65	tr|A2A274|A2A274_HUMAN	Aconitate hydratase, mitochondrial OS=Homo sapiens GN=ACO2 PE=1 SV=1	HUMAN	35	A2A274	GN=ACO2	0.665924	1.05682	0.954993	1.0666	1.00925
113	24.97	30.74	10.82	5.73	3.82	sp|Q5T4S7|UBR4_HUMAN	E3 ubiquitin-protein ligase UBR4 OS=Homo sapiens GN=UBR4 PE=1 SV=1	HUMAN	19	Q5T4S7	GN=UBR4	0.51699	1.07647	0.895365	1.03753	0.963829
114	24.86	32.19	19.43	12.9	10.07	sp|P35580|MYH10_HUMAN	Myosin-10 OS=Homo sapiens GN=MYH10 PE=1 SV=3	HUMAN	17	P35580	GN=MYH10	0.00236877	1.34276	1.61436	5.24807	2.1677
115	24.75	27.09	34.32	29.31	23.86	sp|P38646|GRP75_HUMAN	Stress-70 protein, mitochondrial OS=Homo sapiens GN=HSPA9 PE=1 SV=2	HUMAN	21	P38646	GN=HSPA9	0.81881	1.05682	0.937562	1.04713	0.990832
116	24.54	24.63	76.92	68.88	67.48	sp|P60174|TPIS_HUMAN	Triosephosphate isomerase OS=Homo sapiens GN=TPI1 PE=1 SV=3	HUMAN	33	P60174	GN=TPI1	0.120274	1.25893	0.328095	0.77983	0.619441
117	24.49	25.13	42.24	35.92	31.22	sp|Q9BXF9|TEKT3_HUMAN	Tektin-3 OS=Homo sapiens GN=TEKT3 PE=1 SV=1	HUMAN	19	Q9BXF9	GN=TEKT3	0.0160603	1.23595	0.343558	0.758578	0.613762
118	24.45	24.14	54.08	52.04	50.68	sp|Q9HBV2|SACA1_HUMAN	Sperm acrosome membrane-associated protein 1 OS=Homo sapiens GN=SPACA1 PE=1 SV=1	HUMAN	25	Q9HBV2	GN=SPACA1	0.766628	1.05682	0.912011	1.01859	0.963829
119	24.41	61.83	61.88	45.99	42.54	sp|P08238|HS90B_HUMAN	Heat shock protein HSP 90-beta OS=Homo sapiens GN=HSP90AB1 PE=1 SV=4	HUMAN	61	P08238	GN=HSP90AB1	0.347247	1.0666	0.946237	1.07647	1.00925
120	24.32	24.38	40.08	37.76	29.11	sp|P55084|ECHB_HUMAN	Trifunctional enzyme subunit beta, mitochondrial OS=Homo sapiens GN=HADHB PE=1 SV=3	HUMAN	16	P55084	GN=HADHB	0.653591	1.0666	0.903649	1.02802	0.963829
121	24.2	24.22	54.07	53.02	51.18	sp|P12277|KCRB_HUMAN	Creatine kinase B-type OS=Homo sapiens GN=CKB PE=1 SV=1	HUMAN	31	P12277	GN=CKB	0.00223357	1.41906	1.72187	8.31764	2.44343
122	24.11	30.21	14.65	8.475	4.6	sp|Q96RL7|VP13A_HUMAN	Vacuolar protein sorting-associated protein 13A OS=Homo sapiens GN=VPS13A PE=1 SV=2	HUMAN	17	Q96RL7	GN=VPS13A	0.585567	1.0666	0.903649	1.02802	0.963829
123	24	24.04	30.22	28.39	26.74	sp|Q9NRG9|AAAS_HUMAN	Aladin OS=Homo sapiens GN=AAAS PE=1 SV=1	HUMAN	14	Q9NRG9	GN=AAAS	0.743593	1.07647	0.937562	1.08643	1.00925
124	23.93	24.63	21.98	15.04	11.85	tr|A0A087WVY5|A0A087WVY5_HUMAN	Cilia- and flagella-associated protein 57 OS=Homo sapiens GN=CFAP57 PE=1 SV=1	HUMAN	15	A0A087WVY5	GN=CFAP57	0.522993	1.07647	0.912011	1.05682	0.981748
125	23.93	23.96	63	46.6	42.15	sp|P24752|THIL_HUMAN	Acetyl-CoA acetyltransferase, mitochondrial OS=Homo sapiens GN=ACAT1 PE=1 SV=1	HUMAN	33	P24752	GN=ACAT1	0.815893	1.09648	0.903649	1.08643	0.990832
126	23.74	27.99	41.05	34.84	33.9	sp|P40227|TCPZ_HUMAN	T-complex protein 1 subunit zeta OS=Homo sapiens GN=CCT6A PE=1 SV=3	HUMAN	19	P40227	GN=CCT6A	0.616041	1.07647	0.946237	1.09648	1.01859
127	23.53	48.14	65.94	58.51	53.72	sp|P11142|HSP7C_HUMAN	Heat shock cognate 71 kDa protein OS=Homo sapiens GN=HSPA8 PE=1 SV=1	HUMAN	74	P11142	GN=HSPA8	0.435576	1.10662	0.92045	1.1272	1.01859
128	23.25	23.33	36.75	31.02	24.4	sp|P31040|SDHA_HUMAN	Succinate dehydrogenase [ubiquinone] flavoprotein subunit, mitochondrial OS=Homo sapiens GN=SDHA PE=1 SV=2	HUMAN	13	P31040	GN=SDHA	0.827874	1.05682	0.937562	1.04713	0.990832
129	23.23	25.81	35.03	27.4	24.14	sp|Q9UL16|CFA45_HUMAN	Cilia- and flagella-associated protein 45 OS=Homo sapiens GN=CFAP45 PE=2 SV=2	HUMAN	14	Q9UL16	GN=CFAP45	0.443094	1.04713	0.912011	1	0.954993
130	23.14	24.13	21.98	17.08	12.52	sp|Q4G0X9|CCD40_HUMAN	Coiled-coil domain-containing protein 40 OS=Homo sapiens GN=CCDC40 PE=2 SV=2	HUMAN	13	Q4G0X9	GN=CCDC40	0.899051	1.07647	0.928966	1.07647	1
131	23.14	23.37	21.12	18.23	15.72	sp|Q5JRX3|PREP_HUMAN	Presequence protease, mitochondrial OS=Homo sapiens GN=PITRM1 PE=1 SV=3	HUMAN	16	Q5JRX3	GN=PITRM1	0.63248	1.05682	0.903649	1.00925	0.954993
132	22.85	24.42	68.98	68.98	67.91	tr|H0Y7A7|H0Y7A7_HUMAN	Calmodulin (Fragment) OS=Homo sapiens GN=CALM2 PE=1 SV=1	HUMAN	39	H0Y7A7	GN=CALM2	0.354366	1.05682	0.903649	1.00925	0.954993
133	22.76	25.01	57.81	53.85	46.62	sp|Q8NBX0|SCPDL_HUMAN	Saccharopine dehydrogenase-like oxidoreductase OS=Homo sapiens GN=SCCPDH PE=1 SV=1	HUMAN	22	Q8NBX0	GN=SCCPDH	0.223411	1.04713	0.963829	1.05682	1.00925
134	22.72	23.58	32.48	25.68	24.49	sp|Q8N427|TXND3_HUMAN	Thioredoxin domain-containing protein 3 OS=Homo sapiens GN=NME8 PE=2 SV=2	HUMAN	22	Q8N427	GN=NME8	0.546747	1.0666	0.903649	1.02802	0.963829
135	22.71	22.93	34.93	27.98	24.5	tr|A0A0C4DGB6|A0A0C4DGB6_HUMAN	Serum albumin OS=Homo sapiens GN=ALB PE=1 SV=1	HUMAN	13	A0A0C4DGB6	GN=ALB	0.00627422	1.39316	0.130617	0.57544	0.413047
136	22.65	24.82	52.49	50.83	49.17	tr|B1AK88|B1AK88_HUMAN	Capping protein (Actin filament) muscle Z-line, beta, isoform CRA_d OS=Homo sapiens GN=CAPZB PE=1 SV=1	HUMAN	20	B1AK88	GN=CAPZB	0.868313	1.05682	0.937562	1.04713	0.990832
137	22.49	24.77	32.75	27.52	25.87	tr|J3QSU1|J3QSU1_HUMAN	Leucine-rich repeat-containing protein 37B OS=Homo sapiens GN=LRRC37B PE=1 SV=1	HUMAN	32	J3QSU1	GN=LRRC37B	0.0980764	1.22462	0.394457	0.751623	0.613762
138	22.45	22.5	26.89	20.55	16.83	tr|E9PLK3|E9PLK3_HUMAN	Puromycin-sensitive aminopeptidase OS=Homo sapiens GN=NPEPPS PE=1 SV=1	HUMAN	18	E9PLK3	GN=NPEPPS	0.679362	1.07647	0.928966	1.07647	1
139	22.3	23.53	26.33	19.57	18.03	sp|P11216|PYGB_HUMAN	Glycogen phosphorylase, brain form OS=Homo sapiens GN=PYGB PE=1 SV=5	HUMAN	12	P11216	GN=PYGB	0.260648	1.07647	0.981748	1.13763	1.05682
140	22.18	22.21	43.11	38.78	29.53	sp|P07237|PDIA1_HUMAN	Protein disulfide-isomerase OS=Homo sapiens GN=P4HB PE=1 SV=3	HUMAN	15	P07237	GN=P4HB	0.164938	1.41906	1.34276	4.09261	1.90546
141	22.16	22.23	42.32	35.53	31.94	sp|O00330|ODPX_HUMAN	Pyruvate dehydrogenase protein X component, mitochondrial OS=Homo sapiens GN=PDHX PE=1 SV=3	HUMAN	15	O00330	GN=PDHX	0.777068	1.04713	0.954993	1.04713	1
142	22.07	28.78	17.35	10.66	8.833	sp|Q7Z745|MRO2B_HUMAN	Maestro heat-like repeat-containing protein family member 2B OS=Homo sapiens GN=MROH2B PE=2 SV=3	HUMAN	15	Q7Z745	GN=MROH2B	0.6445	1.08643	0.887156	1.04713	0.963829
143	22.04	25.19	21.47	15.67	14.8	tr|E9PDF2|E9PDF2_HUMAN	2-oxoglutarate dehydrogenase, mitochondrial OS=Homo sapiens GN=OGDH PE=1 SV=1	HUMAN	15	E9PDF2	GN=OGDH	0.744835	1.05682	0.937562	1.04713	0.990832
144	22	22.03	38.63	36.46	35.02	sp|P29218|IMPA1_HUMAN	Inositol monophosphatase 1 OS=Homo sapiens GN=IMPA1 PE=1 SV=1	HUMAN	16	P29218	GN=IMPA1	0.837129	1.15878	0.510505	0.879023	0.758578
145	21.87	21.92	36.77	26.87	24.04	sp|Q8NEH6|MNS1_HUMAN	Meiosis-specific nuclear structural protein 1 OS=Homo sapiens GN=MNS1 PE=2 SV=2	HUMAN	11	Q8NEH6	GN=MNS1	0.319129	1.0666	0.879023	1	0.937562
146	21.64	21.66	30.77	26.11	25.3	sp|P54578|UBP14_HUMAN	Ubiquitin carboxyl-terminal hydrolase 14 OS=Homo sapiens GN=USP14 PE=1 SV=3	HUMAN	11	P54578	GN=USP14	0.460064	1.05682	0.963829	1.07647	1.01859
147	21.59	23.78	21.15	17.56	14.34	tr|H7BXF4|H7BXF4_HUMAN	Sphingomyelin phosphodiesterase 4 OS=Homo sapiens GN=SMPD4 PE=1 SV=1	HUMAN	14	H7BXF4	GN=SMPD4	0.627635	1.07647	0.954993	1.10662	1.02802
148	21.47	21.48	63.24	58.1	43.08	sp|P15259|PGAM2_HUMAN	Phosphoglycerate mutase 2 OS=Homo sapiens GN=PGAM2 PE=1 SV=3	HUMAN	18	P15259	GN=PGAM2	0.211639	1.22462	0.428549	0.855067	0.698232
149	21.45	21.3	49.48	45.85	41.45	sp|P15309|PPAP_HUMAN	Prostatic acid phosphatase OS=Homo sapiens GN=ACPP PE=1 SV=3	HUMAN	14	P15309	GN=ACPP	0.0325886	1.38038	1.03753	2.39883	1.43219
150	21.44	24.63	22.65	12.66	8.177	sp|Q14152|EIF3A_HUMAN	Eukaryotic translation initiation factor 3 subunit A OS=Homo sapiens GN=EIF3A PE=1 SV=1	HUMAN	13	Q14152	GN=EIF3A	0.564609	1.07647	0.928966	1.07647	1
151	21.44	21.52	46.76	35.97	28.78	sp|P27797|CALR_HUMAN	Calreticulin OS=Homo sapiens GN=CALR PE=1 SV=1	HUMAN	15	P27797	GN=CALR	0.4635	1.04713	0.972747	1.0666	1.01859
152	21.42	21.63	40.96	35.08	32.9	sp|Q02790|FKBP4_HUMAN	Peptidyl-prolyl cis-trans isomerase FKBP4 OS=Homo sapiens GN=FKBP4 PE=1 SV=3	HUMAN	13	Q02790	GN=FKBP4	0.708097	1.0666	0.92045	1.04713	0.981748
153	21.32	22.3	34.49	26.2	25.24	sp|P28838|AMPL_HUMAN	Cytosol aminopeptidase OS=Homo sapiens GN=LAP3 PE=1 SV=3	HUMAN	26	P28838	GN=LAP3	0.785976	1.0666	0.92045	1.04713	0.981748
154	21.06	23.09	74.6	71.96	68.25	sp|Q99497|PARK7_HUMAN	Protein deglycase DJ-1 OS=Homo sapiens GN=PARK7 PE=1 SV=2	HUMAN	15	Q99497	GN=PARK7	0.714334	1.08643	0.912011	1.07647	0.990832
155	20.99	21.01	30.46	23.13	20.73	sp|P13796|PLSL_HUMAN	Plastin-2 OS=Homo sapiens GN=LCP1 PE=1 SV=6	HUMAN	13	P13796	GN=LCP1	0.803325	1.05682	0.946237	1.05682	1
156	20.93	21.04	20.67	17.93	15.55	tr|A0A0G2JK23|A0A0G2JK23_HUMAN	Large proline-rich protein BAG6 OS=Homo sapiens GN=BAG6 PE=1 SV=1	HUMAN	21	A0A0G2JK23	GN=BAG6	0.681843	1.07647	0.937562	1.08643	1.00925
157	20.88	20.97	31.39	27.55	26.82	tr|K7ER00|K7ER00_HUMAN	Phenylalanine--tRNA ligase alpha subunit OS=Homo sapiens GN=FARSA PE=1 SV=1	HUMAN	12	K7ER00	GN=FARSA	0.179822	1.0666	0.963829	1.09648	1.02802
158	20.87	21.03	23.11	20.63	19.94	sp|P28331|NDUS1_HUMAN	NADH-ubiquinone oxidoreductase 75 kDa subunit, mitochondrial OS=Homo sapiens GN=NDUFS1 PE=1 SV=3	HUMAN	14	P28331	GN=NDUFS1	0.928568	1.05682	0.937562	1.04713	0.990832
159	20.72	21.76	15.53	10.17	8.585	sp|Q8TEM1|PO210_HUMAN	Nuclear pore membrane glycoprotein 210 OS=Homo sapiens GN=NUP210 PE=1 SV=3	HUMAN	15	Q8TEM1	GN=NUP210	0.423512	1.0666	0.92045	1.04713	0.981748
160	20.41	20.46	42.57	36.57	35.43	sp|Q6UW49|SPESP_HUMAN	Sperm equatorial segment protein 1 OS=Homo sapiens GN=SPESP1 PE=1 SV=2	HUMAN	24	Q6UW49	GN=SPESP1	0.413749	1.38038	0.265461	0.744732	0.539511
161	20.33	20.41	28.44	24.57	18.02	sp|Q5JST6|EFHC2_HUMAN	EF-hand domain-containing family member C2 OS=Homo sapiens GN=EFHC2 PE=1 SV=2	HUMAN	13	Q5JST6	GN=EFHC2	0.213592	1.28233	0.465586	0.879023	0.685488
162	20.33	20.38	44.72	37.27	30.64	sp|P52209|6PGD_HUMAN	6-phosphogluconate dehydrogenase, decarboxylating OS=Homo sapiens GN=PGD PE=1 SV=3	HUMAN	13	P52209	GN=PGD	0.455055	1.08643	0.895365	1.05682	0.972747
163	20.2	22.26	21.41	15.72	14.37	sp|P15144|AMPN_HUMAN	Aminopeptidase N OS=Homo sapiens GN=ANPEP PE=1 SV=4	HUMAN	17	P15144	GN=ANPEP	0.0606982	1.44544	1.31826	4.57088	1.90546
164	20.14	22.15	24.38	22.08	22.08	sp|P04843|RPN1_HUMAN	Dolichyl-diphosphooligosaccharide--protein glycosyltransferase subunit 1 OS=Homo sapiens GN=RPN1 PE=1 SV=1	HUMAN	13	P04843	GN=RPN1	0.829968	1.05682	0.954993	1.0666	1.00925
165	20	20	24.14	20.89	20.89	sp|P13645|K1C10_HUMAN	Keratin, type I cytoskeletal 10 OS=Homo sapiens GN=KRT10 PE=1 SV=6	HUMAN	14	P13645	GN=KRT10	0.0618378	1.25893	1.09648	2.26986	1.38038
166	20	20	42.39	38.86	38.86	sp|P78406|RAE1L_HUMAN	mRNA export factor OS=Homo sapiens GN=RAE1 PE=1 SV=1	HUMAN	10	P78406	GN=RAE1	0.945893	1.10662	0.895365	1.09648	0.990832
167	19.63	19.75	16.57	11.38	11.38	sp|Q96JQ2|CLMN_HUMAN	Calmin OS=Homo sapiens GN=CLMN PE=1 SV=1	HUMAN	13	Q96JQ2	GN=CLMN	0.388058	1.07647	0.895365	1.03753	0.963829
168	19.63	19.66	73.11	66.51	64.15	sp|P61019|RAB2A_HUMAN	Ras-related protein Rab-2A OS=Homo sapiens GN=RAB2A PE=1 SV=1	HUMAN	34	P61019	GN=RAB2A	1	1.18032	0.794328	1.10662	0.937562
169	19.56	60.23	71.5	61.53	54.67	tr|A0A0G2JIW1|A0A0G2JIW1_HUMAN	Heat shock 70 kDa protein 1B OS=Homo sapiens GN=HSPA1B PE=1 SV=1	HUMAN	82	A0A0G2JIW1	GN=HSPA1B	0.530105	1.04713	0.937562	1.02802	0.981748
170	19.56	21.99	52.85	40.35	36.4	sp|Q9Y265|RUVB1_HUMAN	RuvB-like 1 OS=Homo sapiens GN=RUVBL1 PE=1 SV=1	HUMAN	22	Q9Y265	GN=RUVBL1	0.923016	1.0666	0.954993	1.08643	1.01859
171	19.56	19.63	23.85	14.56	11.81	sp|Q5T655|CFA58_HUMAN	Cilia- and flagella-associated protein 58 OS=Homo sapiens GN=CFAP58 PE=1 SV=1	HUMAN	14	Q5T655	GN=CFAP58	0.51306	1.0666	0.887156	1.00925	0.946237
172	19.38	19.4	65.18	61.16	61.16	sp|P30041|PRDX6_HUMAN	Peroxiredoxin-6 OS=Homo sapiens GN=PRDX6 PE=1 SV=3	HUMAN	15	P30041	GN=PRDX6	0.461148	1.07647	0.972747	1.1272	1.04713
173	19.19	19.24	25.46	20.94	20.94	sp|Q15046|SYK_HUMAN	Lysine--tRNA ligase OS=Homo sapiens GN=KARS PE=1 SV=3	HUMAN	15	Q15046	GN=KARS	0.882607	1.07647	0.912011	1.05682	0.981748
174	19.13	19.17	25.13	22.07	21.05	sp|P30153|2AAA_HUMAN	Serine/threonine-protein phosphatase 2A 65 kDa regulatory subunit A alpha isoform OS=Homo sapiens GN=PPP2R1A PE=1 SV=4	HUMAN	11	P30153	GN=PPP2R1A	0.334832	1.10662	0.928966	1.13763	1.02802
175	19.12	21.14	36.26	34.39	28.41	tr|K7ELL7|K7ELL7_HUMAN	Glucosidase 2 subunit beta OS=Homo sapiens GN=PRKCSH PE=1 SV=1	HUMAN	18	K7ELL7	GN=PRKCSH	0.612509	1.0666	0.946237	1.0666	1.00925
176	18.88	18.9	59.22	52.55	48.63	sp|P62258|1433E_HUMAN	14-3-3 protein epsilon OS=Homo sapiens GN=YWHAE PE=1 SV=1	HUMAN	13	P62258	GN=YWHAE	0.033956	1.40605	1.51356	4.61318	2.12814
177	18.75	19.14	53.16	46.36	45.39	sp|P16219|ACADS_HUMAN	Short-chain specific acyl-CoA dehydrogenase, mitochondrial OS=Homo sapiens GN=ACADS PE=1 SV=1	HUMAN	16	P16219	GN=ACADS	0.77766	1.14815	0.83946	1.10662	0.963829
178	18.71	18.7	24.62	21.35	16.63	sp|Q9NTJ4|MA2C1_HUMAN	Alpha-mannosidase 2C1 OS=Homo sapiens GN=MAN2C1 PE=1 SV=1	HUMAN	16	Q9NTJ4	GN=MAN2C1	0.773816	1.04713	0.946237	1.03753	0.990832
179	18.66	18.73	46.49	42.86	39.71	sp|P17174|AATC_HUMAN	Aspartate aminotransferase, cytoplasmic OS=Homo sapiens GN=GOT1 PE=1 SV=3	HUMAN	20	P17174	GN=GOT1	0.366273	1.04713	0.92045	1.00925	0.963829
180	18.59	18.64	36.25	31.25	25.21	sp|P31930|QCR1_HUMAN	Cytochrome b-c1 complex subunit 1, mitochondrial OS=Homo sapiens GN=UQCRC1 PE=1 SV=3	HUMAN	14	P31930	GN=UQCRC1	0.695473	1.10662	0.862979	1.05682	0.954993
181	18.58	18.62	33.64	30.89	30.89	sp|P26641|EF1G_HUMAN	Elongation factor 1-gamma OS=Homo sapiens GN=EEF1G PE=1 SV=3	HUMAN	21	P26641	GN=EEF1G	0.46224	1.05682	0.972747	1.08643	1.02802
182	18.55	29.58	32.26	22.87	20.14	sp|P05023|AT1A1_HUMAN	Sodium/potassium-transporting ATPase subunit alpha-1 OS=Homo sapiens GN=ATP1A1 PE=1 SV=1	HUMAN	21	P05023	GN=ATP1A1	0.380665	1.08643	0.887156	1.04713	0.963829
183	18.53	30.01	10.81	4.961	3.429	sp|Q7Z6Z7|HUWE1_HUMAN	E3 ubiquitin-protein ligase HUWE1 OS=Homo sapiens GN=HUWE1 PE=1 SV=3	HUMAN	18	Q7Z6Z7	GN=HUWE1	0.760679	1.08643	0.92045	1.08643	1
184	18.45	18.46	29.68	20.9	18.57	sp|Q7Z4T9|MAAT1_HUMAN	Protein MAATS1 OS=Homo sapiens GN=MAATS1 PE=1 SV=2	HUMAN	9	Q7Z4T9	GN=MAATS1	0.451509	1.09648	0.862979	1.03753	0.946237
185	18.43	20.71	40	32.38	31.19	tr|V9HW75|V9HW75_HUMAN	Epididymis secretory protein Li 109 OS=Homo sapiens GN=HEL-S-109 PE=1 SV=1	HUMAN	12	V9HW75	GN=HEL-S-109	0.847379	1.0666	0.928966	1.05682	0.990832
186	18.34	18.42	57.59	49.31	44.83	sp|P30084|ECHM_HUMAN	Enoyl-CoA hydratase, mitochondrial OS=Homo sapiens GN=ECHS1 PE=1 SV=4	HUMAN	10	P30084	GN=ECHS1	0.142936	1.18032	0.570164	0.946237	0.801678
187	18.28	18.36	26.99	24.94	22.37	sp|Q99447|PCY2_HUMAN	Ethanolamine-phosphate cytidylyltransferase OS=Homo sapiens GN=PCYT2 PE=1 SV=1	HUMAN	17	Q99447	GN=PCYT2	0.784666	1.05682	0.912011	1.01859	0.963829
188	18.2	20.26	27.81	26.63	22.68	sp|Q7Z3B4|NUP54_HUMAN	Nucleoporin p54 OS=Homo sapiens GN=NUP54 PE=1 SV=2	HUMAN	11	Q7Z3B4	GN=NUP54	0.943435	1.07647	0.937562	1.08643	1.00925
189	18.14	20.23	34.16	30.67	29.68	tr|G3V1Q4|G3V1Q4_HUMAN	Septin-7 OS=Homo sapiens GN=SEPT7 PE=1 SV=2	HUMAN	12	G3V1Q4	GN=SEPT7	0.88143	1.11686	0.903649	1.1272	1.00925
190	18.13	18.2	43.1	35.24	31.21	sp|P23381|SYWC_HUMAN	Tryptophan--tRNA ligase, cytoplasmic OS=Homo sapiens GN=WARS PE=1 SV=2	HUMAN	18	P23381	GN=WARS	0.715623	1.0666	0.895365	1.01859	0.954993
191	17.99	18.03	34	31.13	28.92	sp|P22695|QCR2_HUMAN	Cytochrome b-c1 complex subunit 2, mitochondrial OS=Homo sapiens GN=UQCRC2 PE=1 SV=3	HUMAN	17	P22695	GN=UQCRC2	0.68148	1.07647	0.912011	1.05682	0.981748
192	17.98	18.29	24.39	20.35	18.07	sp|Q8NEP4|CQ047_HUMAN	Uncharacterized protein C17orf47 OS=Homo sapiens GN=C17orf47 PE=2 SV=3	HUMAN	12	Q8NEP4	GN=C17orf47	0.323385	1.07647	0.895365	1.03753	0.963829
193	17.97	17.99	28.18	21.9	17.61	sp|O14829|PPE1_HUMAN	Serine/threonine-protein phosphatase with EF-hands 1 OS=Homo sapiens GN=PPEF1 PE=1 SV=1	HUMAN	16	O14829	GN=PPEF1	0.551453	1.09648	0.870964	1.04713	0.954993
194	17.87	17.89	19.19	14.62	13.71	sp|P27487|DPP4_HUMAN	Dipeptidyl peptidase 4 OS=Homo sapiens GN=DPP4 PE=1 SV=2	HUMAN	11	P27487	GN=DPP4	0.0169092	1.43219	1.25893	5.29663	1.80302
195	17.8	21.71	56.93	46.08	40.06	sp|P00338|LDHA_HUMAN	L-lactate dehydrogenase A chain OS=Homo sapiens GN=LDHA PE=1 SV=2	HUMAN	14	P00338	GN=LDHA	0.67894	1.08643	0.870964	1.02802	0.946237
196	17.77	17.81	18.52	13.29	12.75	sp|P05164|PERM_HUMAN	Myeloperoxidase OS=Homo sapiens GN=MPO PE=1 SV=1	HUMAN	12	P05164	GN=MPO	0.754395	1.07647	0.92045	1.0666	0.990832
197	17.74	17.79	31.82	23.91	23.23	sp|Q8IYT1|FA71A_HUMAN	Protein FAM71A OS=Homo sapiens GN=FAM71A PE=2 SV=2	HUMAN	11	Q8IYT1	GN=FAM71A	0.130474	1.30617	0.319154	0.809096	0.619441
198	17.73	17.75	47.06	43.7	39.22	sp|Q00796|DHSO_HUMAN	Sorbitol dehydrogenase OS=Homo sapiens GN=SORD PE=1 SV=4	HUMAN	14	Q00796	GN=SORD	0.0110539	1.64437	2.07014	13.6773	3.40408
199	17.68	19.8	34.67	25.05	24.85	sp|Q8IYK2|CC105_HUMAN	Coiled-coil domain-containing protein 105 OS=Homo sapiens GN=CCDC105 PE=2 SV=3	HUMAN	14	Q8IYK2	GN=CCDC105	0.383169	1.08643	0.855067	1.00925	0.928966
200	17.66	17.79	30.2	23.94	19.71	sp|P31948|STIP1_HUMAN	Stress-induced-phosphoprotein 1 OS=Homo sapiens GN=STIP1 PE=1 SV=1	HUMAN	16	P31948	GN=STIP1	0.840257	1.07647	0.937562	1.08643	1.00925
201	17.64	19.78	26.66	21.11	17.46	sp|P41250|SYG_HUMAN	Glycine--tRNA ligase OS=Homo sapiens GN=GARS PE=1 SV=3	HUMAN	13	P41250	GN=GARS	0.227404	1.0666	0.903649	1.02802	0.963829
202	17.63	19.68	56.92	50	43.85	sp|P00918|CAH2_HUMAN	Carbonic anhydrase 2 OS=Homo sapiens GN=CA2 PE=1 SV=2	HUMAN	14	P00918	GN=CA2	0.621477	1.13763	0.887156	1.14815	1.00925
203	17.55	17.57	38.46	37.12	35.79	sp|Q96KX2|CAZA3_HUMAN	F-actin-capping protein subunit alpha-3 OS=Homo sapiens GN=CAPZA3 PE=1 SV=2	HUMAN	11	Q96KX2	GN=CAPZA3	0.279482	1.27057	0.401791	0.912011	0.717794
204	17.52	17.57	25.42	22.06	21.22	sp|Q9H3G5|CPVL_HUMAN	Probable serine carboxypeptidase CPVL OS=Homo sapiens GN=CPVL PE=1 SV=2	HUMAN	13	Q9H3G5	GN=CPVL	0.54257	1.0666	0.963829	1.09648	1.02802
205	17.46	17.5	34.69	28.71	26.56	tr|A0A0C4DFU3|A0A0C4DFU3_HUMAN	Radial spoke head protein 3 homolog OS=Homo sapiens GN=RSPH3 PE=1 SV=1	HUMAN	10	A0A0C4DFU3	GN=RSPH3	0.539528	1.08643	0.879023	1.03753	0.954993
206	17.39	23.12	8.612	3.905	2.265	sp|Q4G0P3|HYDIN_HUMAN	Hydrocephalus-inducing protein homolog OS=Homo sapiens GN=HYDIN PE=1 SV=3	HUMAN	14	Q4G0P3	GN=HYDIN	0.400374	1.07647	0.895365	1.03753	0.963829
207	17.22	17.26	47.51	41.76	41.76	sp|P07288|KLK3_HUMAN	Prostate-specific antigen OS=Homo sapiens GN=KLK3 PE=1 SV=2	HUMAN	13	P07288	GN=KLK3	1	1.11686	0.862979	1.07647	0.963829
208	17.13	17.43	23.53	17.65	15.78	sp|P49589|SYCC_HUMAN	Cysteine--tRNA ligase, cytoplasmic OS=Homo sapiens GN=CARS PE=1 SV=3	HUMAN	10	P49589	GN=CARS	0.983089	1.10662	0.903649	1.10662	1
209	17.03	19.11	37.72	28.29	25.44	sp|O00232|PSD12_HUMAN	26S proteasome non-ATPase regulatory subunit 12 OS=Homo sapiens GN=PSMD12 PE=1 SV=3	HUMAN	12	O00232	GN=PSMD12	0.955144	1.08643	0.928966	1.09648	1.00925
210	17.02	17.08	38.56	32.18	30.85	sp|P35237|SPB6_HUMAN	Serpin B6 OS=Homo sapiens GN=SERPINB6 PE=1 SV=3	HUMAN	15	P35237	GN=SERPINB6	0.873682	1.14815	0.847227	1.11686	0.972747
211	16.99	17.01	29.49	20.12	16.85	tr|A0A1B0GVB0|A0A1B0GVB0_HUMAN	EF-hand domain-containing protein 1 OS=Homo sapiens GN=EFHC1 PE=1 SV=1	HUMAN	12	A0A1B0GVB0	GN=EFHC1	0.444841	1.09648	0.862979	1.03753	0.946237
212	16.95	19.01	37.89	33.92	33.92	tr|Q5T4U5|Q5T4U5_HUMAN	Acyl-Coenzyme A dehydrogenase, C-4 to C-12 straight chain, isoform CRA_a OS=Homo sapiens GN=ACADM PE=1 SV=1	HUMAN	16	Q5T4U5	GN=ACADM	0.873397	1.08643	0.928966	1.09648	1.00925
213	16.84	19.1	22.41	18.4	13.97	sp|Q96M32|KAD7_HUMAN	Adenylate kinase 7 OS=Homo sapiens GN=AK7 PE=1 SV=3	HUMAN	10	Q96M32	GN=AK7	0.530663	1.0666	0.912011	1.03753	0.972747
214	16.8	16.85	36.16	34.28	31.76	sp|Q92820|GGH_HUMAN	Gamma-glutamyl hydrolase OS=Homo sapiens GN=GGH PE=1 SV=2	HUMAN	11	Q92820	GN=GGH	0.255012	1.08643	0.879023	1.03753	0.954993
215	16.77	20.08	55.56	37.35	33.1	tr|R4GNH3|R4GNH3_HUMAN	26S protease regulatory subunit 6A OS=Homo sapiens GN=PSMC3 PE=1 SV=1	HUMAN	14	R4GNH3	GN=PSMC3	0.593723	1.09648	0.928966	1.11686	1.01859
216	16.68	16.7	29.81	25.37	25.37	sp|Q16566|KCC4_HUMAN	Calcium/calmodulin-dependent protein kinase type IV OS=Homo sapiens GN=CAMK4 PE=1 SV=1	HUMAN	9	Q16566	GN=CAMK4	0.112876	1.11686	0.787046	0.981748	0.879023
217	16.64	16.66	60.19	52.43	51.46	sp|P62805|H4_HUMAN	Histone H4 OS=Homo sapiens GN=HIST1H4A PE=1 SV=2	HUMAN	18	P62805	GN=HIST1H4A	0.48424	1.1695	0.401791	0.83946	0.717794
218	16.58	18.84	12.77	7.98	6.384	sp|P52948|NUP98_HUMAN	Nuclear pore complex protein Nup98-Nup96 OS=Homo sapiens GN=NUP98 PE=1 SV=4	HUMAN	13	P52948	GN=NUP98	0.522633	1.11686	0.862979	1.07647	0.963829
219	16.56	18.8	46.15	34.19	25.07	sp|P17612|KAPCA_HUMAN	cAMP-dependent protein kinase catalytic subunit alpha OS=Homo sapiens GN=PRKACA PE=1 SV=2	HUMAN	10	P17612	GN=PRKACA	0.986256	1.24738	0.787046	1.22462	0.981748
220	16.55	16.61	45.11	45.11	37.22	sp|Q6J272|F166A_HUMAN	Protein FAM166A OS=Homo sapiens GN=FAM166A PE=2 SV=1	HUMAN	18	Q6J272	GN=FAM166A	0.748802	1.09648	0.912011	1.09648	1
221	16.55	16.59	39.4	35.48	34.33	sp|O60664|PLIN3_HUMAN	Perilipin-3 OS=Homo sapiens GN=PLIN3 PE=1 SV=3	HUMAN	15	O60664	GN=PLIN3	0.754951	1.0666	0.92045	1.04713	0.981748
222	16.54	18.66	49.58	43.73	33.98	sp|P11177|ODPB_HUMAN	Pyruvate dehydrogenase E1 component subunit beta, mitochondrial OS=Homo sapiens GN=PDHB PE=1 SV=3	HUMAN	15	P11177	GN=PDHB	0.263336	1.14815	0.831764	1.09648	0.954993
223	16.5	16.52	16.7	11.07	9.347	sp|Q93009|UBP7_HUMAN	Ubiquitin carboxyl-terminal hydrolase 7 OS=Homo sapiens GN=USP7 PE=1 SV=2	HUMAN	11	Q93009	GN=USP7	0.777426	1.07647	0.903649	1.04713	0.972747
224	16.47	17.91	30.26	23.15	20.08	sp|Q9H0K4|RSH6A_HUMAN	Radial spoke head protein 6 homolog A OS=Homo sapiens GN=RSPH6A PE=2 SV=1	HUMAN	16	Q9H0K4	GN=RSPH6A	0.673714	1.05682	0.912011	1.01859	0.963829
225	16.45	19.5	15.96	11.67	8.596	sp|Q16531|DDB1_HUMAN	DNA damage-binding protein 1 OS=Homo sapiens GN=DDB1 PE=1 SV=1	HUMAN	12	Q16531	GN=DDB1	0.832242	1.0666	0.937562	1.0666	1
226	16.44	16.52	26.17	20.37	16.26	tr|S4R404|S4R404_HUMAN	Uncharacterized protein C3orf30 OS=Homo sapiens GN=C3orf30 PE=1 SV=1	HUMAN	9	S4R404	GN=C3orf30	0.125729	1.48594	0.157036	0.666807	0.448745
227	16.4	16.49	30.77	26.92	24.42	sp|P55809|SCOT1_HUMAN	Succinyl-CoA:3-ketoacid coenzyme A transferase 1, mitochondrial OS=Homo sapiens GN=OXCT1 PE=1 SV=1	HUMAN	18	P55809	GN=OXCT1	0.576574	1.08643	0.946237	1.11686	1.02802
228	16.4	16.46	70.75	64.62	56.13	sp|Q9HAT0|ROP1A_HUMAN	Ropporin-1A OS=Homo sapiens GN=ROPN1 PE=1 SV=2	HUMAN	26	Q9HAT0	GN=ROPN1	0.710478	1.14815	0.794328	1.04713	0.912011
229	16.38	18.47	20.97	18.51	16.59	sp|O00410|IPO5_HUMAN	Importin-5 OS=Homo sapiens GN=IPO5 PE=1 SV=4	HUMAN	23	O00410	GN=IPO5	0.334116	1.14815	0.613762	0.887156	0.772681
230	16.21	16.3	33.85	27.65	21.9	sp|P49411|EFTU_HUMAN	Elongation factor Tu, mitochondrial OS=Homo sapiens GN=TUFM PE=1 SV=2	HUMAN	9	P49411	GN=TUFM	0.389172	1.0666	0.895365	1.01859	0.954993
231	16.15	20.18	17.88	14.23	12.31	sp|Q8TDB8|GTR14_HUMAN	Solute carrier family 2, facilitated glucose transporter member 14 OS=Homo sapiens GN=SLC2A14 PE=2 SV=1	HUMAN	27	Q8TDB8	GN=SLC2A14	0.462371	1.18032	0.801678	1.11686	0.946237
232	16.12	16.16	23.15	20.61	16.09	sp|Q14410|GLPK2_HUMAN	Glycerol kinase 2 OS=Homo sapiens GN=GK2 PE=2 SV=2	HUMAN	11	Q14410	GN=GK2	0.569802	1.08643	0.903649	1.0666	0.981748
233	16	16	14.48	11.56	10.21	sp|Q8IWG1|WDR63_HUMAN	WD repeat-containing protein 63 OS=Homo sapiens GN=WDR63 PE=2 SV=1	HUMAN	10	Q8IWG1	GN=WDR63	0.198228	1.09648	0.879023	1.05682	0.963829
234	15.93	18.1	36.94	29.18	27.06	sp|P22234|PUR6_HUMAN	Multifunctional protein ADE2 OS=Homo sapiens GN=PAICS PE=1 SV=3	HUMAN	11	P22234	GN=PAICS	0.753378	1.08643	0.928966	1.09648	1.00925
235	15.91	16.89	42.8	38.89	34.57	tr|E9PEX6|E9PEX6_HUMAN	Dihydrolipoyl dehydrogenase OS=Homo sapiens GN=DLD PE=1 SV=1	HUMAN	14	E9PEX6	GN=DLD	0.587149	1.07647	0.912011	1.05682	0.981748
236	15.9	15.99	19.88	17.62	14.61	tr|I3L1D5|I3L1D5_HUMAN	Arachidonate 15-lipoxygenase B OS=Homo sapiens GN=ALOX15B PE=1 SV=1	HUMAN	9	I3L1D5	GN=ALOX15B	0.0698676	1.48594	1.59956	8.87156	2.37684
237	15.69	18.07	15.29	10.59	6.947	sp|Q9Y6D5|BIG2_HUMAN	Brefeldin A-inhibited guanine nucleotide-exchange protein 2 OS=Homo sapiens GN=ARFGEF2 PE=1 SV=3	HUMAN	13	Q9Y6D5	GN=ARFGEF2	0.868615	1.08643	0.92045	1.08643	1
238	15.69	15.73	21.9	17.55	13.59	sp|Q16891|MIC60_HUMAN	MICOS complex subunit MIC60 OS=Homo sapiens GN=IMMT PE=1 SV=1	HUMAN	11	Q16891	GN=IMMT	0.951159	1.07647	0.937562	1.08643	1.00925
239	15.62	15.64	15.15	9.665	9.294	sp|Q05469|LIPS_HUMAN	Hormone-sensitive lipase OS=Homo sapiens GN=LIPE PE=1 SV=4	HUMAN	8	Q05469	GN=LIPE	0.15531	1.11686	0.672977	0.83946	0.751623
240	15.6	15.78	31.97	24.25	22.1	sp|O75390|CISY_HUMAN	Citrate synthase, mitochondrial OS=Homo sapiens GN=CS PE=1 SV=2	HUMAN	11	O75390	GN=CS	1	1.08643	0.912011	1.07647	0.990832
241	15.58	17.7	30.7	24.62	23.1	sp|Q5TEZ5|CF163_HUMAN	Uncharacterized protein C6orf163 OS=Homo sapiens GN=C6orf163 PE=4 SV=2	HUMAN	10	Q5TEZ5	GN=C6orf163	0.87584	1.09648	0.895365	1.07647	0.981748
242	15.51	16.22	48.5	36.05	36.05	tr|A0A087WT12|A0A087WT12_HUMAN	Glutathione peroxidase OS=Homo sapiens GN=GPX4 PE=1 SV=1	HUMAN	17	A0A087WT12	GN=GPX4	0.739868	1.05682	0.92045	1.02802	0.972747
243	15.34	15.49	39.69	37.15	34.35	sp|Q99536|VAT1_HUMAN	Synaptic vesicle membrane protein VAT-1 homolog OS=Homo sapiens GN=VAT1 PE=1 SV=2	HUMAN	8	Q99536	GN=VAT1	0.950825	1.05682	0.928966	1.03753	0.981748
244	15.33	15.35	29.19	23.39	22.74	sp|Q8N1V2|CFA52_HUMAN	Cilia- and flagella-associated protein 52 OS=Homo sapiens GN=CFAP52 PE=1 SV=3	HUMAN	12	Q8N1V2	GN=CFAP52	0.449306	1.10662	0.83946	1.02802	0.928966
245	15.17	21.37	19.24	14.82	11.61	sp|Q96JN2|CC136_HUMAN	Coiled-coil domain-containing protein 136 OS=Homo sapiens GN=CCDC136 PE=1 SV=3	HUMAN	14	Q96JN2	GN=CCDC136	0.478692	1.09648	0.816582	1	0.912011
246	15.16	15.2	24.51	17.68	14.53	sp|Q8N5Q1|F71E2_HUMAN	Protein FAM71E2 OS=Homo sapiens GN=FAM71E2 PE=2 SV=3	HUMAN	12	Q8N5Q1	GN=FAM71E2	0.201284	1.33045	0.277971	0.772681	0.580764
247	15.15	15.16	27.44	26.12	26.12	sp|Q8TC36|SUN5_HUMAN	SUN domain-containing protein 5 OS=Homo sapiens GN=SUN5 PE=2 SV=1	HUMAN	13	Q8TC36	GN=SUN5	0.696658	1.08643	0.887156	1.04713	0.963829
248	15.12	17.34	23.41	17.2	16.14	tr|G3V1D3|G3V1D3_HUMAN	Dipeptidyl peptidase 3 OS=Homo sapiens GN=DPP3 PE=1 SV=1	HUMAN	10	G3V1D3	GN=DPP3	0.567533	1.09648	0.903649	1.08643	0.990832
249	14.98	15.08	26.75	21.55	15.01	sp|P08133|ANXA6_HUMAN	Annexin A6 OS=Homo sapiens GN=ANXA6 PE=1 SV=3	HUMAN	9	P08133	GN=ANXA6	0.0592066	1.1272	1.55597	2.48886	1.75388
250	14.98	14.99	20.31	18.17	16.95	sp|P49748|ACADV_HUMAN	Very long-chain specific acyl-CoA dehydrogenase, mitochondrial OS=Homo sapiens GN=ACADVL PE=1 SV=1	HUMAN	11	P49748	GN=ACADVL	0.824756	1.08643	0.928966	1.09648	1.00925
251	14.95	15.01	30.13	20.66	12.2	tr|E9PRY8|E9PRY8_HUMAN	Elongation factor 1-delta OS=Homo sapiens GN=EEF1D PE=1 SV=1	HUMAN	9	E9PRY8	GN=EEF1D	0.609475	1.13763	0.895365	1.15878	1.01859
252	14.94	14.95	33.5	33.5	31.03	sp|Q9BVM2|DPCD_HUMAN	Protein DPCD OS=Homo sapiens GN=DPCD PE=1 SV=2	HUMAN	8	Q9BVM2	GN=DPCD	0.568767	1.07647	0.937562	1.08643	1.00925
253	14.87	17.42	19.65	16.93	14.54	sp|P43155|CACP_HUMAN	Carnitine O-acetyltransferase OS=Homo sapiens GN=CRAT PE=1 SV=5	HUMAN	10	P43155	GN=CRAT	0.877864	1.0666	0.912011	1.03753	0.972747
254	14.85	14.92	87.63	86.6	86.6	sp|Q9NS26|SPNXA_HUMAN	Sperm protein associated with the nucleus on the X chromosome A OS=Homo sapiens GN=SPANXA1 PE=1 SV=1	HUMAN	59	Q9NS26	GN=SPANXA1	0.849083	1.07647	0.963829	1.11686	1.03753
255	14.8	19.05	33.41	31.14	27.95	sp|Q15084|PDIA6_HUMAN	Protein disulfide-isomerase A6 OS=Homo sapiens GN=PDIA6 PE=1 SV=1	HUMAN	16	Q15084	GN=PDIA6	0.667976	1.07647	0.954993	1.10662	1.02802
256	14.8	17.04	17.09	11.57	8.188	sp|O95782|AP2A1_HUMAN	AP-2 complex subunit alpha-1 OS=Homo sapiens GN=AP2A1 PE=1 SV=3	HUMAN	12	O95782	GN=AP2A1	0.767489	1.24738	0.816582	1.27057	1.01859
257	14.68	15.25	29.62	19.74	18.83	tr|A0A0G2JML4|A0A0G2JML4_HUMAN	Uncharacterized protein C6orf10 OS=Homo sapiens GN=C6orf10 PE=1 SV=1	HUMAN	9	A0A0G2JML4	GN=C6orf10	0.0419546	1.31826	0.285759	0.654636	0.496592
258	14.67	14.71	22.28	18.54	15.99	sp|Q13939|CALI_HUMAN	Calicin OS=Homo sapiens GN=CCIN PE=2 SV=3	HUMAN	14	Q13939	GN=CCIN	0.281017	1.10662	0.862979	1.05682	0.954993
259	14.66	14.73	33.18	23.7	22.75	sp|O00231|PSD11_HUMAN	26S proteasome non-ATPase regulatory subunit 11 OS=Homo sapiens GN=PSMD11 PE=1 SV=3	HUMAN	9	O00231	GN=PSMD11	0.7947	1.13763	0.879023	1.13763	1
260	14.62	14.74	50.36	38.04	26.81	sp|Q6BCY4|NB5R2_HUMAN	NADH-cytochrome b5 reductase 2 OS=Homo sapiens GN=CYB5R2 PE=1 SV=1	HUMAN	10	Q6BCY4	GN=CYB5R2	0.609623	1.27057	0.288403	0.787046	0.619441
261	14.6	14.65	17.55	14.6	13.35	sp|P04264|K2C1_HUMAN	Keratin, type II cytoskeletal 1 OS=Homo sapiens GN=KRT1 PE=1 SV=6	HUMAN	13	P04264	GN=KRT1	0.282158	1.18032	0.963829	1.34276	1.13763
262	14.56	14.62	36.23	31.52	28.26	sp|Q9H1X1|RSPH9_HUMAN	Radial spoke head protein 9 homolog OS=Homo sapiens GN=RSPH9 PE=1 SV=1	HUMAN	10	Q9H1X1	GN=RSPH9	0.965183	1.09648	0.887156	1.0666	0.972747
263	14.43	14.47	26.72	25.1	19.23	sp|P49189|AL9A1_HUMAN	4-trimethylaminobutyraldehyde dehydrogenase OS=Homo sapiens GN=ALDH9A1 PE=1 SV=3	HUMAN	8	P49189	GN=ALDH9A1	0.69819	1.09648	0.887156	1.0666	0.972747
264	14.42	15.34	32.17	29.43	23.19	sp|Q13561|DCTN2_HUMAN	Dynactin subunit 2 OS=Homo sapiens GN=DCTN2 PE=1 SV=4	HUMAN	8	Q13561	GN=DCTN2	0.953896	1.09648	0.903649	1.08643	0.990832
265	14.39	14.44	23.36	16.07	13.84	sp|Q96NG3|TTC25_HUMAN	Tetratricopeptide repeat protein 25 OS=Homo sapiens GN=TTC25 PE=1 SV=2	HUMAN	8	Q96NG3	GN=TTC25	0.228946	1.0666	0.903649	1.02802	0.963829
266	14.39	14.39	57.47	50	44.83	tr|A8MX94|A8MX94_HUMAN	Glutathione S-transferase P OS=Homo sapiens GN=GSTP1 PE=1 SV=1	HUMAN	9	A8MX94	GN=GSTP1	0.33639	1.18032	0.879023	1.22462	1.03753
267	14.36	14.64	48.14	41.76	37.5	sp|P61163|ACTZ_HUMAN	Alpha-centractin OS=Homo sapiens GN=ACTR1A PE=1 SV=1	HUMAN	12	P61163	GN=ACTR1A	0.266559	1.11686	0.928966	1.15878	1.03753
268	14.36	14.44	25.54	20.04	17.49	sp|O75602|SPAG6_HUMAN	Sperm-associated antigen 6 OS=Homo sapiens GN=SPAG6 PE=2 SV=1	HUMAN	11	O75602	GN=SPAG6	0.617492	1.08643	0.887156	1.04713	0.963829
269	14.32	14.33	31.74	25.35	18.96	sp|P14868|SYDC_HUMAN	Aspartate--tRNA ligase, cytoplasmic OS=Homo sapiens GN=DARS PE=1 SV=2	HUMAN	9	P14868	GN=DARS	0.197809	1.19124	1.2942	2.63027	1.5417
270	14.3	16.31	13.21	9.316	8.365	sp|A0AVT1|UBA6_HUMAN	Ubiquitin-like modifier-activating enzyme 6 OS=Homo sapiens GN=UBA6 PE=1 SV=1	HUMAN	8	A0AVT1	GN=UBA6	0.999659	1.13763	0.870964	1.1272	0.990832
271	14.28	16.34	40.07	36.4	31.62	sp|P35232|PHB_HUMAN	Prohibitin OS=Homo sapiens GN=PHB PE=1 SV=1	HUMAN	10	P35232	GN=PHB	0.580525	1.08643	0.92045	1.08643	1
272	14.28	14.29	14.43	11.17	8.696	sp|Q9NSE4|SYIM_HUMAN	Isoleucine--tRNA ligase, mitochondrial OS=Homo sapiens GN=IARS2 PE=1 SV=2	HUMAN	7	Q9NSE4	GN=IARS2	0.792146	1.11686	0.862979	1.07647	0.963829
273	14.25	14.52	42.03	31.41	25.4	sp|P35998|PRS7_HUMAN	26S protease regulatory subunit 7 OS=Homo sapiens GN=PSMC2 PE=1 SV=3	HUMAN	11	P35998	GN=PSMC2	0.935448	1.05682	0.937562	1.04713	0.990832
274	14.18	14.46	38.62	31.03	27.13	sp|Q9Y615|ACL7A_HUMAN	Actin-like protein 7A OS=Homo sapiens GN=ACTL7A PE=1 SV=1	HUMAN	11	Q9Y615	GN=ACTL7A	0.118238	1.38038	0.18197	0.717794	0.519996
275	14.16	14.17	10.56	5.993	5.693	sp|Q6ZU69|F205A_HUMAN	Protein FAM205A OS=Homo sapiens GN=FAM205A PE=2 SV=4	HUMAN	9	Q6ZU69	GN=FAM205A	0.0109025	1.45881	0.201372	0.608135	0.416869
276	14.11	14.12	32.11	23.21	21.66	tr|E7EUC7|E7EUC7_HUMAN	UTP--glucose-1-phosphate uridylyltransferase OS=Homo sapiens GN=UGP2 PE=1 SV=1	HUMAN	13	E7EUC7	GN=UGP2	0.524981	1.08643	0.946237	1.11686	1.02802
277	14.09	18.22	73.97	63.7	60.96	sp|P12273|PIP_HUMAN	Prolactin-inducible protein OS=Homo sapiens GN=PIP PE=1 SV=1	HUMAN	12	P12273	GN=PIP	0.0141425	1.41906	2.37684	8.47227	3.37287
278	14.05	16.2	8.933	5.628	3.935	sp|Q9Y490|TLN1_HUMAN	Talin-1 OS=Homo sapiens GN=TLN1 PE=1 SV=3	HUMAN	9	Q9Y490	GN=TLN1	0.525618	1.11686	0.903649	1.1272	1.00925
279	14.03	16.18	28.57	24.78	24.78	sp|Q53EV4|LRC23_HUMAN	Leucine-rich repeat-containing protein 23 OS=Homo sapiens GN=LRRC23 PE=2 SV=2	HUMAN	10	Q53EV4	GN=LRRC23	0.623725	1.11686	0.870964	1.08643	0.972747
280	14.03	15.55	13.84	11.05	9.661	sp|Q8TBY9|WDR66_HUMAN	WD repeat-containing protein 66 OS=Homo sapiens GN=WDR66 PE=2 SV=2	HUMAN	9	Q8TBY9	GN=WDR66	0.493062	1.08643	0.895365	1.05682	0.972747
281	14.02	16.03	26.67	23.84	23.03	tr|C9J5N1|C9J5N1_HUMAN	Protein PTGES3L-AARSD1 OS=Homo sapiens GN=PTGES3L-AARSD1 PE=1 SV=1	HUMAN	10	C9J5N1	GN=PTGES3L-AARSD1	0.438063	1.08643	0.879023	1.03753	0.954993
282	14.02	14.04	20.4	18.39	16.07	sp|P10515|ODP2_HUMAN	Dihydrolipoyllysine-residue acetyltransferase component of pyruvate dehydrogenase complex, mitochondrial OS=Homo sapiens GN=DLAT PE=1 SV=3	HUMAN	11	P10515	GN=DLAT	0.913123	1.20226	0.465586	0.870964	0.724436
283	14	14.06	24.34	19.29	15.92	sp|O43242|PSMD3_HUMAN	26S proteasome non-ATPase regulatory subunit 3 OS=Homo sapiens GN=PSMD3 PE=1 SV=2	HUMAN	11	O43242	GN=PSMD3	0.949022	1.09648	0.903649	1.08643	0.990832
284	14	14	22.32	20.63	16.42	sp|Q01518|CAP1_HUMAN	Adenylyl cyclase-associated protein 1 OS=Homo sapiens GN=CAP1 PE=1 SV=5	HUMAN	8	Q01518	GN=CAP1	0.96749	1.09648	0.912011	1.09648	1
285	13.98	16.06	61.32	56.6	55.66	tr|J3QTR3|J3QTR3_HUMAN	Ubiquitin-40S ribosomal protein S27a (Fragment) OS=Homo sapiens GN=RPS27A PE=1 SV=1	HUMAN	14	J3QTR3	GN=RPS27A	0.131256	1.2942	0.394457	0.831764	0.642688
286	13.96	14.03	21	17.5	17.5	sp|P53602|MVD1_HUMAN	Diphosphomevalonate decarboxylase OS=Homo sapiens GN=MVD PE=1 SV=1	HUMAN	7	P53602	GN=MVD	0.994169	1.08643	0.903649	1.0666	0.981748
287	13.93	14.31	17.41	13.98	10.29	sp|Q8TC27|ADA32_HUMAN	Disintegrin and metalloproteinase domain-containing protein 32 OS=Homo sapiens GN=ADAM32 PE=1 SV=2	HUMAN	8	Q8TC27	GN=ADAM32	0.588371	1.11686	0.855067	1.0666	0.954993
288	13.92	13.96	24.8	21.14	19.51	sp|Q9UHL4|DPP2_HUMAN	Dipeptidyl peptidase 2 OS=Homo sapiens GN=DPP7 PE=1 SV=3	HUMAN	8	Q9UHL4	GN=DPP7	0.985711	1.07647	0.92045	1.0666	0.990832
289	13.86	13.99	69.66	62.92	62.92	sp|Q96FJ2|DYL2_HUMAN	Dynein light chain 2, cytoplasmic OS=Homo sapiens GN=DYNLL2 PE=1 SV=1	HUMAN	47	Q96FJ2	GN=DYNLL2	0.758846	2.0893	0.405509	1.77011	0.847227
290	13.85	14.34	12.48	8.857	6.2	tr|A0A0A0MSX9|A0A0A0MSX9_HUMAN	Isoleucine--tRNA ligase, cytoplasmic OS=Homo sapiens GN=IARS PE=1 SV=1	HUMAN	9	A0A0A0MSX9	GN=IARS	0.285731	1.11686	0.946237	1.18032	1.05682
291	13.84	13.89	26.05	21.16	20	sp|P00505|AATM_HUMAN	Aspartate aminotransferase, mitochondrial OS=Homo sapiens GN=GOT2 PE=1 SV=3	HUMAN	9	P00505	GN=GOT2	0.889008	1.13763	0.879023	1.13763	1
292	13.79	13.88	36.55	31.98	23.6	sp|Q9UQ80|PA2G4_HUMAN	Proliferation-associated protein 2G4 OS=Homo sapiens GN=PA2G4 PE=1 SV=3	HUMAN	8	Q9UQ80	GN=PA2G4	0.850954	1.07647	0.928966	1.07647	1
293	13.77	13.82	39.61	38.04	36.86	sp|P25788|PSA3_HUMAN	Proteasome subunit alpha type-3 OS=Homo sapiens GN=PSMA3 PE=1 SV=2	HUMAN	17	P25788	GN=PSMA3	0.614577	1.09648	0.895365	1.07647	0.981748
294	13.74	13.98	21.05	17.42	14.34	sp|P56180|TPTE_HUMAN	Putative tyrosine-protein phosphatase TPTE OS=Homo sapiens GN=TPTE PE=2 SV=3	HUMAN	8	P56180	GN=TPTE	0.0598943	1.52757	0.210863	0.731139	0.47863
295	13.73	13.9	25.34	23.08	16.29	sp|Q4G0N4|NAKD2_HUMAN	NAD kinase 2, mitochondrial OS=Homo sapiens GN=NADK2 PE=1 SV=2	HUMAN	8	Q4G0N4	GN=NADK2	0.371466	1.07647	0.879023	1.01859	0.946237
296	13.7	15.77	31.07	28.16	28.16	sp|P67775|PP2AA_HUMAN	Serine/threonine-protein phosphatase 2A catalytic subunit alpha isoform OS=Homo sapiens GN=PPP2CA PE=1 SV=1	HUMAN	11	P67775	GN=PPP2CA	0.637045	1.09648	0.92045	1.10662	1.00925
297	13.67	17.92	16.35	10.14	7.544	sp|P46940|IQGA1_HUMAN	Ras GTPase-activating-like protein IQGAP1 OS=Homo sapiens GN=IQGAP1 PE=1 SV=1	HUMAN	12	P46940	GN=IQGAP1	0.137901	1.49968	1.39316	4.05509	2.0893
298	13.65	15.93	19.7	14.18	11.67	sp|Q9Y4W6|AFG32_HUMAN	AFG3-like protein 2 OS=Homo sapiens GN=AFG3L2 PE=1 SV=2	HUMAN	9	Q9Y4W6	GN=AFG3L2	1	1.08643	0.928966	1.09648	1.00925
299	13.62	17.85	11.59	8.168	6.126	sp|Q8NDM7|CFA43_HUMAN	Cilia- and flagella-associated protein 43 OS=Homo sapiens GN=CFAP43 PE=2 SV=3	HUMAN	12	Q8NDM7	GN=CFAP43	0.512076	1.09648	0.870964	1.04713	0.954993
300	13.59	15.75	19.46	11.64	9.681	sp|P55060|XPO2_HUMAN	Exportin-2 OS=Homo sapiens GN=CSE1L PE=1 SV=3	HUMAN	8	P55060	GN=CSE1L	0.706729	1.11686	0.928966	1.15878	1.03753
301	13.59	13.64	27.14	20.56	18.26	sp|Q6JEL2|KLH10_HUMAN	Kelch-like protein 10 OS=Homo sapiens GN=KLHL10 PE=1 SV=1	HUMAN	10	Q6JEL2	GN=KLHL10	0.909946	1.18032	0.855067	1.19124	1.00925
302	13.58	17.68	20.52	16	15.48	sp|P47897|SYQ_HUMAN	Glutamine--tRNA ligase OS=Homo sapiens GN=QARS PE=1 SV=1	HUMAN	9	P47897	GN=QARS	0.879444	1.08643	0.937562	1.10662	1.01859
303	13.57	13.61	58.44	58.44	51.95	sp|P00441|SODC_HUMAN	Superoxide dismutase [Cu-Zn] OS=Homo sapiens GN=SOD1 PE=1 SV=2	HUMAN	8	P00441	GN=SOD1	0.508098	1.11686	0.847227	1.05682	0.946237
304	13.53	13.56	22.16	20	16.67	sp|Q6UX06|OLFM4_HUMAN	Olfactomedin-4 OS=Homo sapiens GN=OLFM4 PE=1 SV=1	HUMAN	9	Q6UX06	GN=OLFM4	0.0419749	2.39883	1.70608	27.2898	4.09261
305	13.49	13.69	20.89	15.35	14.08	sp|A1L0T0|ILVBL_HUMAN	Acetolactate synthase-like protein OS=Homo sapiens GN=ILVBL PE=1 SV=2	HUMAN	8	A1L0T0	GN=ILVBL	0.519018	1.09648	0.946237	1.13763	1.03753
306	13.44	15.57	11.17	5.328	3.495	sp|Q13085|ACACA_HUMAN	Acetyl-CoA carboxylase 1 OS=Homo sapiens GN=ACACA PE=1 SV=2	HUMAN	7	Q13085	GN=ACACA	0.342129	1.11686	0.928966	1.15878	1.03753
307	13.42	16.56	75.1	68.16	59.18	sp|P63104|1433Z_HUMAN	14-3-3 protein zeta/delta OS=Homo sapiens GN=YWHAZ PE=1 SV=1	HUMAN	15	P63104	GN=YWHAZ	0.997717	1.05682	0.946237	1.05682	1
308	13.3	15.57	14.15	8.233	5.915	tr|A0A087WV61|A0A087WV61_HUMAN	Regulator of G-protein-signaling 22 OS=Homo sapiens GN=RGS22 PE=1 SV=1	HUMAN	9	A0A087WV61	GN=RGS22	0.791388	1.08643	0.895365	1.05682	0.972747
309	13.3	15.55	16.99	13.17	10.74	sp|O14980|XPO1_HUMAN	Exportin-1 OS=Homo sapiens GN=XPO1 PE=1 SV=1	HUMAN	10	O14980	GN=XPO1	0.9425	1.13763	0.862979	1.11686	0.981748
310	13.19	15.37	89.4	84.11	78.15	sp|Q15506|SP17_HUMAN	Sperm surface protein Sp17 OS=Homo sapiens GN=SPA17 PE=1 SV=1	HUMAN	14	Q15506	GN=SPA17	0.553667	1.13763	0.847227	1.09648	0.963829
311	13.13	13.23	31.69	28.76	25.84	sp|P50395|GDIB_HUMAN	Rab GDP dissociation inhibitor beta OS=Homo sapiens GN=GDI2 PE=1 SV=2	HUMAN	10	P50395	GN=GDI2	0.334344	1.14815	0.83946	1.10662	0.963829
312	13.11	13.2	34.7	30.28	27.76	sp|P02649|APOE_HUMAN	Apolipoprotein E OS=Homo sapiens GN=APOE PE=1 SV=1	HUMAN	8	P02649	GN=APOE	0.441615	1.07647	0.972747	1.1272	1.04713
313	13.07	15.14	17.68	16.2	14.89	tr|A6NKB8|A6NKB8_HUMAN	Aminopeptidase B OS=Homo sapiens GN=RNPEP PE=1 SV=1	HUMAN	10	A6NKB8	GN=RNPEP	0.40407	1.05682	0.981748	1.09648	1.03753
314	13.06	13.16	49.35	43.18	40.91	sp|Q7L266|ASGL1_HUMAN	Isoaspartyl peptidase/L-asparaginase OS=Homo sapiens GN=ASRGL1 PE=1 SV=2	HUMAN	23	Q7L266	GN=ASRGL1	0.574138	1.04713	0.946237	1.03753	0.990832
315	13.01	13.1	43.94	42.05	42.05	sp|P28070|PSB4_HUMAN	Proteasome subunit beta type-4 OS=Homo sapiens GN=PSMB4 PE=1 SV=4	HUMAN	11	P28070	GN=PSMB4	1	1.13763	0.879023	1.13763	1
316	13	15.16	24.71	19.74	19.74	sp|P49221|TGM4_HUMAN	Protein-glutamine gamma-glutamyltransferase 4 OS=Homo sapiens GN=TGM4 PE=1 SV=2	HUMAN	11	P49221	GN=TGM4	0.0484832	1.70608	2.10863	14.3219	3.59749
317	12.99	13.04	19.2	12.93	11.87	sp|P08473|NEP_HUMAN	Neprilysin OS=Homo sapiens GN=MME PE=1 SV=2	HUMAN	7	P08473	GN=MME	0.100154	1.27057	1.09648	2.35505	1.39316
318	12.95	12.99	26.11	24.42	23.58	sp|Q96KP4|CNDP2_HUMAN	Cytosolic non-specific dipeptidase OS=Homo sapiens GN=CNDP2 PE=1 SV=2	HUMAN	8	Q96KP4	GN=CNDP2	0.127986	1.39316	1.47231	3.34195	2.05116
319	12.92	15.17	29.42	21.67	17.1	sp|Q8WWU5|TCP11_HUMAN	T-complex protein 11 homolog OS=Homo sapiens GN=TCP11 PE=2 SV=1	HUMAN	10	Q8WWU5	GN=TCP11	0.127464	1.78649	0.161436	0.937562	0.524807
320	12.9	13	21.47	17.87	12.46	sp|Q5FVE4|ACBG2_HUMAN	Long-chain-fatty-acid--CoA ligase ACSBG2 OS=Homo sapiens GN=ACSBG2 PE=1 SV=2	HUMAN	12	Q5FVE4	GN=ACSBG2	0.725811	1.08643	0.912011	1.07647	0.990832
321	12.84	12.9	31.57	26.93	24.5	sp|P36957|ODO2_HUMAN	Dihydrolipoyllysine-residue succinyltransferase component of 2-oxoglutarate dehydrogenase complex, mitochondrial OS=Homo sapiens GN=DLST PE=1 SV=4	HUMAN	11	P36957	GN=DLST	0.869991	1.14815	0.847227	1.11686	0.972747
322	12.8	16.88	13.15	7.843	6.536	sp|P53621|COPA_HUMAN	Coatomer subunit alpha OS=Homo sapiens GN=COPA PE=1 SV=2	HUMAN	8	P53621	GN=COPA	0.860062	1.13763	0.862979	1.11686	0.981748
323	12.75	13.57	46.96	41.99	35.91	sp|P61204|ARF3_HUMAN	ADP-ribosylation factor 3 OS=Homo sapiens GN=ARF3 PE=1 SV=2	HUMAN	17	P61204	GN=ARF3	0.93168	1.08643	0.92045	1.08643	1
324	12.73	12.76	34.29	28.25	24.13	sp|Q9H0C2|ADT4_HUMAN	ADP/ATP translocase 4 OS=Homo sapiens GN=SLC25A31 PE=2 SV=1	HUMAN	11	Q9H0C2	GN=SLC25A31	0.502814	1.09648	0.903649	1.08643	0.990832
325	12.69	12.73	69.08	69.08	63.16	tr|G8JLA2|G8JLA2_HUMAN	Myosin light polypeptide 6 OS=Homo sapiens GN=MYL6 PE=1 SV=1	HUMAN	6	G8JLA2	GN=MYL6	0.240233	1.38038	1.43219	3.90841	1.97697
326	12.66	12.73	35.31	30.93	23.45	sp|P29803|ODPAT_HUMAN	Pyruvate dehydrogenase E1 component subunit alpha, testis-specific form, mitochondrial OS=Homo sapiens GN=PDHA2 PE=1 SV=1	HUMAN	7	P29803	GN=PDHA2	0.429012	1.10662	0.816582	1	0.903649
327	12.59	12.64	40.78	34.63	24.27	sp|Q8WYR4|RSPH1_HUMAN	Radial spoke head 1 homolog OS=Homo sapiens GN=RSPH1 PE=1 SV=1	HUMAN	6	Q8WYR4	GN=RSPH1	0.449254	1.11686	0.83946	1.04713	0.937562
328	12.58	12.64	52.2	46.34	45.85	sp|P04792|HSPB1_HUMAN	Heat shock protein beta-1 OS=Homo sapiens GN=HSPB1 PE=1 SV=2	HUMAN	8	P04792	GN=HSPB1	0.635583	2.0893	0.608135	2.67917	1.27057
329	12.56	12.64	34.26	29.44	26.4	tr|A0A0B4J2A4|A0A0B4J2A4_HUMAN	3-ketoacyl-CoA thiolase, mitochondrial OS=Homo sapiens GN=ACAA2 PE=1 SV=1	HUMAN	12	A0A0B4J2A4	GN=ACAA2	0.674899	1.10662	0.92045	1.1272	1.01859
330	12.51	12.52	30.96	24	21.91	sp|Q3LXA3|TKFC_HUMAN	Triokinase/FMN cyclase OS=Homo sapiens GN=TKFC PE=1 SV=2	HUMAN	9	Q3LXA3	GN=TKFC	0.657017	1.13763	0.83946	1.08643	0.954993
331	12.5	14.56	46.01	42.21	33.84	sp|P25786|PSA1_HUMAN	Proteasome subunit alpha type-1 OS=Homo sapiens GN=PSMA1 PE=1 SV=1	HUMAN	12	P25786	GN=PSMA1	0.931141	1.0666	0.92045	1.04713	0.981748
332	12.48	12.97	29.75	22.11	20.94	sp|P21281|VATB2_HUMAN	V-type proton ATPase subunit B, brain isoform OS=Homo sapiens GN=ATP6V1B2 PE=1 SV=3	HUMAN	8	P21281	GN=ATP6V1B2	0.614362	1.24738	0.83946	1.30617	1.04713
333	12.43	14.87	17.05	9.687	7.972	tr|H0Y853|H0Y853_HUMAN	Cilia- and flagella-associated protein 44 (Fragment) OS=Homo sapiens GN=CFAP44 PE=1 SV=1	HUMAN	11	H0Y853	GN=CFAP44	0.205888	1.07647	0.887156	1.02802	0.954993
334	12.41	16.36	14.36	9.844	7.219	tr|B1AKJ5|B1AKJ5_HUMAN	Nardilysin OS=Homo sapiens GN=NRDC PE=1 SV=1	HUMAN	10	B1AKJ5	GN=NRDC	0.0995981	1.25893	0.275423	0.751623	0.597035
335	12.37	12.39	37.1	33.57	25.8	sp|Q9Y277|VDAC3_HUMAN	Voltage-dependent anion-selective channel protein 3 OS=Homo sapiens GN=VDAC3 PE=1 SV=1	HUMAN	12	Q9Y277	GN=VDAC3	0.558099	1.0666	0.912011	1.03753	0.972747
336	12.33	15.7	24.78	18.06	14.33	sp|Q96M63|CC114_HUMAN	Coiled-coil domain-containing protein 114 OS=Homo sapiens GN=CCDC114 PE=1 SV=3	HUMAN	9	Q96M63	GN=CCDC114	0.992447	1.13763	0.862979	1.11686	0.981748
337	12.31	20.4	20.05	11.63	6.316	sp|Q7Z406|MYH14_HUMAN	Myosin-14 OS=Homo sapiens GN=MYH14 PE=1 SV=2	HUMAN	10	Q7Z406	GN=MYH14	0.196108	1.7378	1.20226	5.05825	2.0893
338	12.31	13.32	30.07	25.67	22.25	sp|P54727|RD23B_HUMAN	UV excision repair protein RAD23 homolog B OS=Homo sapiens GN=RAD23B PE=1 SV=1	HUMAN	8	P54727	GN=RAD23B	0.693644	1.10662	0.862979	1.05682	0.954993
339	12.26	12.35	17.6	13.47	12.93	sp|P22033|MUTA_HUMAN	Methylmalonyl-CoA mutase, mitochondrial OS=Homo sapiens GN=MUT PE=1 SV=4	HUMAN	7	P22033	GN=MUT	0.892922	1.18032	0.847227	1.18032	1
340	12.22	12.25	23.82	15.56	13.45	sp|P38606|VATA_HUMAN	V-type proton ATPase catalytic subunit A OS=Homo sapiens GN=ATP6V1A PE=1 SV=2	HUMAN	11	P38606	GN=ATP6V1A	0.405754	1.07647	0.963829	1.11686	1.03753
341	12.19	12.49	19.34	10.84	7.226	sp|Q9UFE4|CCD39_HUMAN	Coiled-coil domain-containing protein 39 OS=Homo sapiens GN=CCDC39 PE=2 SV=3	HUMAN	9	Q9UFE4	GN=CCDC39	0.374995	1.11686	0.870964	1.08643	0.972747
342	12.18	14.22	14.91	10.82	8.047	tr|A0A0A0MTN0|A0A0A0MTN0_HUMAN	Cullin-2 OS=Homo sapiens GN=CUL2 PE=1 SV=1	HUMAN	8	A0A0A0MTN0	GN=CUL2	0.878314	1.07647	0.928966	1.07647	1
343	12.18	12.26	32.22	25.94	25.94	sp|Q9NR28|DBLOH_HUMAN	Diablo homolog, mitochondrial OS=Homo sapiens GN=DIABLO PE=1 SV=1	HUMAN	8	Q9NR28	GN=DIABLO	0.881873	1.05682	0.946237	1.05682	1
344	12.18	12.2	52.38	34.76	34.76	tr|Q5T9B7|Q5T9B7_HUMAN	Adenylate kinase isoenzyme 1 OS=Homo sapiens GN=AK1 PE=1 SV=1	HUMAN	8	Q5T9B7	GN=AK1	0.453162	1.1272	0.60256	0.937562	0.831764
345	12.12	14.25	24.27	19.79	19.79	sp|Q9P2T0|THEG_HUMAN	Testicular haploid expressed gene protein OS=Homo sapiens GN=THEG PE=1 SV=1	HUMAN	8	Q9P2T0	GN=THEG	0.537142	1.09648	0.862979	1.03753	0.946237
346	12.12	12.13	30.59	21.34	21.08	sp|Q15008|PSMD6_HUMAN	26S proteasome non-ATPase regulatory subunit 6 OS=Homo sapiens GN=PSMD6 PE=1 SV=1	HUMAN	10	Q15008	GN=PSMD6	0.602572	1.07647	0.963829	1.11686	1.03753
347	12.09	16.34	30.69	22.1	17.6	sp|P08670|VIME_HUMAN	Vimentin OS=Homo sapiens GN=VIM PE=1 SV=4	HUMAN	11	P08670	GN=VIM	0.0237228	1.34276	1.47231	5.15229	1.97697
348	12.09	12.18	33.47	24.27	20.92	sp|P54819|KAD2_HUMAN	Adenylate kinase 2, mitochondrial OS=Homo sapiens GN=AK2 PE=1 SV=2	HUMAN	7	P54819	GN=AK2	0.865737	1.13763	0.870964	1.1272	0.990832
349	12.08	14.11	9.717	5.263	4.543	sp|Q6Q759|SPG17_HUMAN	Sperm-associated antigen 17 OS=Homo sapiens GN=SPAG17 PE=2 SV=1	HUMAN	9	Q6Q759	GN=SPAG17	0.145304	1.23595	0.401791	0.824138	0.666807
350	12.08	12.21	10.61	6.109	4.695	sp|Q9NYU2|UGGG1_HUMAN	UDP-glucose:glycoprotein glucosyltransferase 1 OS=Homo sapiens GN=UGGT1 PE=1 SV=3	HUMAN	7	Q9NYU2	GN=UGGT1	0.871435	1.13763	0.895365	1.15878	1.01859
351	12.05	14.34	23.83	20.26	20.08	sp|O43175|SERA_HUMAN	D-3-phosphoglycerate dehydrogenase OS=Homo sapiens GN=PHGDH PE=1 SV=4	HUMAN	11	O43175	GN=PHGDH	0.0102543	1.65959	2.42103	13.3045	4.01791
352	12.02	13.1	43.15	41.49	39.83	sp|P28066|PSA5_HUMAN	Proteasome subunit alpha type-5 OS=Homo sapiens GN=PSMA5 PE=1 SV=3	HUMAN	10	P28066	GN=PSMA5	0.610912	1.07647	0.816582	0.954993	0.887156
353	12.02	12.04	50.28	45.3	37.02	tr|X6RFL8|X6RFL8_HUMAN	Ras-related protein Rab-14 (Fragment) OS=Homo sapiens GN=RAB14 PE=1 SV=1	HUMAN	8	X6RFL8	GN=RAB14	0.86269	1.10662	0.887156	1.08643	0.981748
354	12.02	12.03	31.65	19.95	18.88	sp|Q9Y5B8|NDK7_HUMAN	Nucleoside diphosphate kinase 7 OS=Homo sapiens GN=NME7 PE=1 SV=1	HUMAN	6	Q9Y5B8	GN=NME7	0.457917	1.14815	0.801678	1.05682	0.92045
355	12.02	12.02	15.88	12.58	10.52	sp|Q96RN1|S26A8_HUMAN	Testis anion transporter 1 OS=Homo sapiens GN=SLC26A8 PE=1 SV=1	HUMAN	10	Q96RN1	GN=SLC26A8	0.765692	1.09648	0.887156	1.0666	0.972747
356	12.01	14.02	47.89	43.16	41.05	tr|H0YMD4|H0YMD4_HUMAN	Transmembrane and coiled-coil domain-containing protein 5A OS=Homo sapiens GN=TMCO5A PE=1 SV=1	HUMAN	7	H0YMD4	GN=TMCO5A	0.819633	1.09648	0.887156	1.0666	0.972747
357	12	14.34	20.35	16.63	16.63	sp|Q9Y697|NFS1_HUMAN	Cysteine desulfurase, mitochondrial OS=Homo sapiens GN=NFS1 PE=1 SV=3	HUMAN	9	Q9Y697	GN=NFS1	0.92998	1.24738	0.787046	1.22462	0.981748
358	12	14.02	13.68	9.022	8.262	sp|O15084|ANR28_HUMAN	Serine/threonine-protein phosphatase 6 regulatory ankyrin repeat subunit A OS=Homo sapiens GN=ANKRD28 PE=1 SV=5	HUMAN	8	O15084	GN=ANKRD28	0.704132	1.18032	0.824138	1.14815	0.972747
359	12	12.06	11.05	7.257	7.257	tr|H0Y843|H0Y843_HUMAN	EF-hand calcium-binding domain-containing protein 5 (Fragment) OS=Homo sapiens GN=EFCAB5 PE=1 SV=1	HUMAN	9	H0Y843	GN=EFCAB5	0.571897	1.14815	0.83946	1.10662	0.963829
360	11.99	14.31	21.08	15.57	11.97	sp|Q14697|GANAB_HUMAN	Neutral alpha-glucosidase AB OS=Homo sapiens GN=GANAB PE=1 SV=3	HUMAN	17	Q14697	GN=GANAB	0.521964	1.08643	0.990832	1.1695	1.07647
361	11.98	14.11	18.92	12.23	11.66	tr|A0A087WWV9|A0A087WWV9_HUMAN	Dynein intermediate chain 1, axonemal OS=Homo sapiens GN=DNAI1 PE=1 SV=1	HUMAN	11	A0A087WWV9	GN=DNAI1	0.641563	1.08643	0.870964	1.02802	0.946237
362	11.95	15.12	16.51	12.61	9.06	sp|Q5W041|ARMC3_HUMAN	Armadillo repeat-containing protein 3 OS=Homo sapiens GN=ARMC3 PE=2 SV=2	HUMAN	9	Q5W041	GN=ARMC3	0.89976	1.09648	0.879023	1.05682	0.963829
363	11.94	14.04	13.79	8.771	6.072	tr|A0A0A0MT08|A0A0A0MT08_HUMAN	Protein MROH7-TTC4 OS=Homo sapiens GN=MROH7-TTC4 PE=4 SV=1	HUMAN	9	A0A0A0MT08	GN=MROH7-TTC4	0.398059	1.14815	0.801678	1.05682	0.92045
364	11.86	18.54	9.445	5.007	3.112	sp|O15230|LAMA5_HUMAN	Laminin subunit alpha-5 OS=Homo sapiens GN=LAMA5 PE=1 SV=8	HUMAN	10	O15230	GN=LAMA5	0.153061	1.52757	1.24738	4.65586	1.90546
365	11.84	13.91	36.51	28.61	28.61	sp|Q9BXA7|TSSK1_HUMAN	Testis-specific serine/threonine-protein kinase 1 OS=Homo sapiens GN=TSSK1B PE=1 SV=1	HUMAN	11	Q9BXA7	GN=TSSK1B	0.177559	1.13763	0.737904	0.954993	0.83946
366	11.84	11.95	37.88	33.12	22.08	sp|Q5VTE0|EF1A3_HUMAN	Putative elongation factor 1-alpha-like 3 OS=Homo sapiens GN=EEF1A1P5 PE=5 SV=1	HUMAN	9	Q5VTE0	GN=EEF1A1P5	0.75454	1.1272	0.847227	1.07647	0.954993
367	11.78	16.07	11.6	6.883	5.312	sp|Q5VYK3|ECM29_HUMAN	Proteasome-associated protein ECM29 homolog OS=Homo sapiens GN=ECM29 PE=1 SV=2	HUMAN	12	Q5VYK3	GN=ECM29	0.575881	1.24738	0.83946	1.30617	1.04713
368	11.77	11.97	24.82	16.85	14.31	sp|Q0VFZ6|CC173_HUMAN	Coiled-coil domain-containing protein 173 OS=Homo sapiens GN=CCDC173 PE=2 SV=2	HUMAN	7	Q0VFZ6	GN=CCDC173	0.373084	1.09648	0.831764	1	0.912011
369	11.7	14.35	24.69	17.48	10.89	sp|Q6ZN84|CCD81_HUMAN	Coiled-coil domain-containing protein 81 OS=Homo sapiens GN=CCDC81 PE=2 SV=2	HUMAN	7	Q6ZN84	GN=CCDC81	0.305095	1.11686	0.809096	1.00925	0.903649
370	11.61	13.72	32.29	24.94	20.04	sp|Q96DY2|IQCD_HUMAN	IQ domain-containing protein D OS=Homo sapiens GN=IQCD PE=2 SV=2	HUMAN	8	Q96DY2	GN=IQCD	0.74357	1.14815	0.847227	1.11686	0.972747
371	11.61	11.76	55.7	42.11	39.47	sp|Q15631|TSN_HUMAN	Translin OS=Homo sapiens GN=TSN PE=1 SV=1	HUMAN	10	Q15631	GN=TSN	0.879256	1.09648	0.92045	1.10662	1.00925
372	11.61	11.65	21.22	15.49	14.15	sp|Q9H069|DRC3_HUMAN	Dynein regulatory complex subunit 3 OS=Homo sapiens GN=DRC3 PE=2 SV=2	HUMAN	9	Q9H069	GN=DRC3	0.728801	1.10662	0.847227	1.04713	0.946237
373	11.58	14.34	25.23	18.96	12.08	sp|Q6UWU2|GLB1L_HUMAN	Beta-galactosidase-1-like protein OS=Homo sapiens GN=GLB1L PE=2 SV=1	HUMAN	11	Q6UWU2	GN=GLB1L	0.146561	1.28233	0.346737	0.758578	0.591562
374	11.51	13.63	19.81	14.49	13.85	sp|Q9H845|ACAD9_HUMAN	Acyl-CoA dehydrogenase family member 9, mitochondrial OS=Homo sapiens GN=ACAD9 PE=1 SV=1	HUMAN	8	Q9H845	GN=ACAD9	0.736812	1.07647	0.937562	1.08643	1.00925
375	11.45	11.54	20.31	16.21	10.35	sp|P48454|PP2BC_HUMAN	Serine/threonine-protein phosphatase 2B catalytic subunit gamma isoform OS=Homo sapiens GN=PPP3CC PE=1 SV=3	HUMAN	6	P48454	GN=PPP3CC	0.887704	1.07647	0.912011	1.05682	0.981748
376	11.42	11.48	20.37	16.85	12.22	tr|B4DXD0|B4DXD0_HUMAN	Translin-associated factor X-interacting protein 1 OS=Homo sapiens GN=TSNAXIP1 PE=2 SV=1	HUMAN	7	B4DXD0	GN=TSNAXIP1	0.590712	1.13763	0.831764	1.07647	0.946237
377	11.41	12.84	35.17	25.36	17.94	sp|Q969V4|TEKT1_HUMAN	Tektin-1 OS=Homo sapiens GN=TEKT1 PE=1 SV=1	HUMAN	6	Q969V4	GN=TEKT1	0.608854	1.08643	0.895365	1.05682	0.972747
378	11.41	11.49	25.59	19.78	13.5	sp|O14744|ANM5_HUMAN	Protein arginine N-methyltransferase 5 OS=Homo sapiens GN=PRMT5 PE=1 SV=4	HUMAN	8	O14744	GN=PRMT5	0.709421	1.09648	0.92045	1.10662	1.00925
379	11.41	11.46	5.494	4.346	3.444	tr|A0A0G2JNJ8|A0A0G2JNJ8_HUMAN	Mucin-6 OS=Homo sapiens GN=MUC6 PE=1 SV=1	HUMAN	7	A0A0G2JNJ8	GN=MUC6	0.742352	1.13763	0.862979	1.11686	0.981748
380	11.4	11.51	12.56	10.73	8.659	sp|Q9UKF5|ADA29_HUMAN	Disintegrin and metalloproteinase domain-containing protein 29 OS=Homo sapiens GN=ADAM29 PE=1 SV=3	HUMAN	7	Q9UKF5	GN=ADAM29	0.302647	1.10662	0.765597	0.937562	0.847227
381	11.35	13.57	15.12	11.47	10.95	tr|A0A0A0MT01|A0A0A0MT01_HUMAN	Gelsolin OS=Homo sapiens GN=GSN PE=1 SV=1	HUMAN	7	A0A0A0MT01	GN=GSN	0.230307	1.14815	1.03753	1.36773	1.19124
382	11.33	11.39	20.71	18.05	18.05	sp|O95433|AHSA1_HUMAN	Activator of 90 kDa heat shock protein ATPase homolog 1 OS=Homo sapiens GN=AHSA1 PE=1 SV=1	HUMAN	7	O95433	GN=AHSA1	0.330004	1.11686	0.937562	1.1695	1.04713
383	11.29	12.02	29.75	20	16.25	sp|P08727|K1C19_HUMAN	Keratin, type I cytoskeletal 19 OS=Homo sapiens GN=KRT19 PE=1 SV=4	HUMAN	6	P08727	GN=KRT19	0.286055	1.51356	1.94089	6.54636	2.93765
384	11.27	13.42	14.9	9.647	6.781	tr|I3L2C7|I3L2C7_HUMAN	Gem-associated protein 4 OS=Homo sapiens GN=GEMIN4 PE=1 SV=1	HUMAN	8	I3L2C7	GN=GEMIN4	0.136225	1.18032	0.524807	0.77983	0.660693
385	11.18	13.29	20.53	11.67	11.67	tr|E7ERD7|E7ERD7_HUMAN	Long-chain-fatty-acid--CoA ligase 6 OS=Homo sapiens GN=ACSL6 PE=1 SV=1	HUMAN	8	E7ERD7	GN=ACSL6	0.868506	1.11686	0.870964	1.08643	0.972747
386	11.15	11.25	24.81	20.58	18.08	sp|Q5T124|UBX11_HUMAN	UBX domain-containing protein 11 OS=Homo sapiens GN=UBXN11 PE=1 SV=2	HUMAN	10	Q5T124	GN=UBXN11	0.959278	1.10662	0.895365	1.09648	0.990832
387	11.09	11.13	34.58	28.04	28.04	sp|A6NDG6|PGP_HUMAN	Glycerol-3-phosphate phosphatase OS=Homo sapiens GN=PGP PE=1 SV=1	HUMAN	8	A6NDG6	GN=PGP	0.486258	1.08643	0.879023	1.03753	0.954993
388	11.05	13.19	15	10.03	7.591	sp|Q8TDZ2|MICA1_HUMAN	Protein-methionine sulfoxide oxidase MICAL1 OS=Homo sapiens GN=MICAL1 PE=1 SV=2	HUMAN	8	Q8TDZ2	GN=MICAL1	0.80396	1.14815	0.870964	1.14815	1
389	11.04	11.18	27.06	17.94	17.94	sp|P25685|DNJB1_HUMAN	DnaJ homolog subfamily B member 1 OS=Homo sapiens GN=DNAJB1 PE=1 SV=4	HUMAN	7	P25685	GN=DNAJB1	0.320141	1.09648	0.855067	1.02802	0.937562
390	11.02	13.22	24.2	17.01	15.5	sp|P52292|IMA1_HUMAN	Importin subunit alpha-1 OS=Homo sapiens GN=KPNA2 PE=1 SV=1	HUMAN	14	P52292	GN=KPNA2	0.665101	1.14815	0.895365	1.18032	1.02802
391	10.97	11.03	11.05	5.56	4.693	sp|Q96M83|CCDC7_HUMAN	Coiled-coil domain-containing protein 7 OS=Homo sapiens GN=CCDC7 PE=2 SV=3	HUMAN	6	Q96M83	GN=CCDC7	0.309992	1.20226	0.376704	0.772681	0.642688
392	10.95	10.98	37.4	26.34	21.76	sp|Q8NCR6|SMRP1_HUMAN	Spermatid-specific manchette-related protein 1 OS=Homo sapiens GN=SMRP1 PE=1 SV=2	HUMAN	12	Q8NCR6	GN=SMRP1	0.954245	1.03753	0.92045	0.990832	0.954993
393	10.94	11.01	30.56	28.7	23.77	sp|Q8TC99|FNDC8_HUMAN	Fibronectin type III domain-containing protein 8 OS=Homo sapiens GN=FNDC8 PE=2 SV=2	HUMAN	8	Q8TC99	GN=FNDC8	0.0941909	1.35519	0.251189	0.717794	0.529663
394	10.91	10.95	48.72	44.62	35.38	tr|Q5QNZ2|Q5QNZ2_HUMAN	ATP synthase F(0) complex subunit B1, mitochondrial OS=Homo sapiens GN=ATP5F1 PE=1 SV=1	HUMAN	6	Q5QNZ2	GN=ATP5F1	0.766917	1.09648	0.912011	1.09648	1
395	10.87	11.32	46.67	40.67	34.67	sp|P20674|COX5A_HUMAN	Cytochrome c oxidase subunit 5A, mitochondrial OS=Homo sapiens GN=COX5A PE=1 SV=2	HUMAN	8	P20674	GN=COX5A	0.686366	1.13763	0.831764	1.07647	0.946237
396	10.85	13.03	23.89	14.85	13.48	tr|E7EQR4|E7EQR4_HUMAN	Ezrin OS=Homo sapiens GN=EZR PE=1 SV=3	HUMAN	7	E7EQR4	GN=EZR	0.464408	1.10662	0.972747	1.19124	1.07647
397	10.82	12.9	23.56	17.62	14.26	sp|O60825|F262_HUMAN	6-phosphofructo-2-kinase/fructose-2,6-bisphosphatase 2 OS=Homo sapiens GN=PFKFB2 PE=1 SV=2	HUMAN	7	O60825	GN=PFKFB2	0.901539	1.18032	0.847227	1.18032	1
398	10.76	11.02	23.25	23.25	20.61	tr|Q5TBK7|Q5TBK7_HUMAN	Ubiquitin carboxyl-terminal hydrolase isozyme L3 (Fragment) OS=Homo sapiens GN=UCHL3 PE=1 SV=1	HUMAN	8	Q5TBK7	GN=UCHL3	0.831829	1.13763	0.862979	1.11686	0.981748
399	10.71	10.79	50.39	45.28	34.65	sp|Q96PU9|ODF3A_HUMAN	Outer dense fiber protein 3 OS=Homo sapiens GN=ODF3 PE=2 SV=1	HUMAN	19	Q96PU9	GN=ODF3	0.535814	1.05682	0.928966	1.03753	0.981748
400	10.66	10.68	28.09	24.16	21.91	sp|Q9UJZ1|STML2_HUMAN	Stomatin-like protein 2, mitochondrial OS=Homo sapiens GN=STOML2 PE=1 SV=1	HUMAN	6	Q9UJZ1	GN=STOML2	0.988943	1.07647	0.928966	1.07647	1
401	10.65	10.71	44.59	39.64	39.64	sp|Q96E40|SACA9_HUMAN	Sperm acrosome-associated protein 9 OS=Homo sapiens GN=SPACA9 PE=1 SV=1	HUMAN	17	Q96E40	GN=SPACA9	0.43707	1.31826	0.316228	0.758578	0.57544
402	10.62	14.53	39.06	32.5	26.56	sp|P08758|ANXA5_HUMAN	Annexin A5 OS=Homo sapiens GN=ANXA5 PE=1 SV=2	HUMAN	10	P08758	GN=ANXA5	0.10424	1.34276	1.43219	4.40555	1.92309
403	10.61	10.7	37.64	32.7	31.18	sp|P28074|PSB5_HUMAN	Proteasome subunit beta type-5 OS=Homo sapiens GN=PSMB5 PE=1 SV=3	HUMAN	7	P28074	GN=PSMB5	0.887982	1.09648	0.912011	1.09648	1
404	10.61	10.67	25.66	19.66	14.61	sp|Q5T5S1|CC183_HUMAN	Coiled-coil domain-containing protein 183 OS=Homo sapiens GN=CCDC183 PE=2 SV=3	HUMAN	7	Q5T5S1	GN=CCDC183	0.231804	1.11686	0.831764	1.03753	0.928966
405	10.61	10.66	11.13	10.08	9.034	sp|P10253|LYAG_HUMAN	Lysosomal alpha-glucosidase OS=Homo sapiens GN=GAA PE=1 SV=4	HUMAN	8	P10253	GN=GAA	0.56792	1.09648	0.928966	1.11686	1.01859
406	10.58	10.64	77.86	61.83	61.83	sp|Q96QV6|H2A1A_HUMAN	Histone H2A type 1-A OS=Homo sapiens GN=HIST1H2AA PE=1 SV=3	HUMAN	21	Q96QV6	GN=HIST1H2AA	0.905719	1.10662	0.831764	1.01859	0.92045
407	10.55	10.61	21.84	20.79	20.79	sp|Q8NFH3|NUP43_HUMAN	Nucleoporin Nup43 OS=Homo sapiens GN=NUP43 PE=1 SV=1	HUMAN	10	Q8NFH3	GN=NUP43	1	1.11686	0.903649	1.1272	1.00925
408	10.54	10.64	23.81	19.95	14.74	sp|Q9H993|ARMT1_HUMAN	Protein-glutamate O-methyltransferase OS=Homo sapiens GN=ARMT1 PE=1 SV=1	HUMAN	6	Q9H993	GN=ARMT1	0.1929	1.1272	0.809096	1.01859	0.903649
409	10.52	10.57	24.12	21.76	18.82	tr|H7C3G9|H7C3G9_HUMAN	N-acetyl-D-glucosamine kinase OS=Homo sapiens GN=NAGK PE=1 SV=2	HUMAN	5	H7C3G9	GN=NAGK	0.886057	1.11686	0.870964	1.08643	0.972747
410	10.5	12.53	28.18	19.06	14.92	sp|Q00325|MPCP_HUMAN	Phosphate carrier protein, mitochondrial OS=Homo sapiens GN=SLC25A3 PE=1 SV=2	HUMAN	8	Q00325	GN=SLC25A3	0.865462	1.11686	0.903649	1.1272	1.00925
411	10.45	12.51	40.52	33.66	31.7	sp|Q9NUJ1|ABHDA_HUMAN	Mycophenolic acid acyl-glucuronide esterase, mitochondrial OS=Homo sapiens GN=ABHD10 PE=1 SV=1	HUMAN	9	Q9NUJ1	GN=ABHD10	0.838389	1.08643	0.92045	1.08643	1
412	10.44	10.46	24.16	17.23	13.24	sp|P16870|CBPE_HUMAN	Carboxypeptidase E OS=Homo sapiens GN=CPE PE=1 SV=1	HUMAN	5	P16870	GN=CPE	0.544304	1.14815	0.946237	1.24738	1.08643
413	10.41	10.76	28.18	23.04	19.51	sp|P50502|F10A1_HUMAN	Hsc70-interacting protein OS=Homo sapiens GN=ST13 PE=1 SV=2	HUMAN	10	P50502	GN=ST13	0.669663	1.08643	0.895365	1.05682	0.972747
414	10.39	10.4	34.32	29.7	28.05	sp|Q9Y6C9|MTCH2_HUMAN	Mitochondrial carrier homolog 2 OS=Homo sapiens GN=MTCH2 PE=1 SV=1	HUMAN	8	Q9Y6C9	GN=MTCH2	0.613896	1.13763	0.855067	1.10662	0.972747
415	10.35	16.74	22.73	14.35	11.93	sp|Q12931|TRAP1_HUMAN	Heat shock protein 75 kDa, mitochondrial OS=Homo sapiens GN=TRAP1 PE=1 SV=3	HUMAN	15	Q12931	GN=TRAP1	0.956622	1.14815	0.870964	1.14815	1
416	10.35	12.41	27.25	21.52	19.67	sp|Q9H4B8|DPEP3_HUMAN	Dipeptidase 3 OS=Homo sapiens GN=DPEP3 PE=2 SV=2	HUMAN	10	Q9H4B8	GN=DPEP3	0.956816	1.10662	0.887156	1.08643	0.981748
417	10.35	10.56	31.12	23.87	22.66	sp|Q9Y266|NUDC_HUMAN	Nuclear migration protein nudC OS=Homo sapiens GN=NUDC PE=1 SV=1	HUMAN	7	Q9Y266	GN=NUDC	0.419802	1.09648	0.862979	1.03753	0.946237
418	10.31	10.36	17.12	11.19	8.333	sp|Q14974|IMB1_HUMAN	Importin subunit beta-1 OS=Homo sapiens GN=KPNB1 PE=1 SV=2	HUMAN	7	Q14974	GN=KPNB1	0.628204	1.14815	0.887156	1.1695	1.01859
419	10.3	10.31	30.05	28.13	23.8	sp|Q8TC94|ACTL9_HUMAN	Actin-like protein 9 OS=Homo sapiens GN=ACTL9 PE=1 SV=3	HUMAN	6	Q8TC94	GN=ACTL9	0.221275	1.07647	0.879023	1.01859	0.946237
420	10.29	11.55	31.03	24.67	23.61	sp|P55036|PSMD4_HUMAN	26S proteasome non-ATPase regulatory subunit 4 OS=Homo sapiens GN=PSMD4 PE=1 SV=1	HUMAN	8	P55036	GN=PSMD4	0.793643	1.07647	0.963829	1.11686	1.03753
421	10.28	10.29	33.92	29.82	26.32	sp|Q5JX71|F209A_HUMAN	Protein FAM209A OS=Homo sapiens GN=FAM209A PE=2 SV=1	HUMAN	6	Q5JX71	GN=FAM209A	0.623721	1.09648	0.855067	1.02802	0.937562
422	10.27	14.64	10.29	8.708	6.411	sp|P35658|NU214_HUMAN	Nuclear pore complex protein Nup214 OS=Homo sapiens GN=NUP214 PE=1 SV=2	HUMAN	8	P35658	GN=NUP214	0.548147	1.38038	0.698232	1.33045	0.963829
423	10.26	10.28	32.34	24.75	24.75	tr|H0YLU7|H0YLU7_HUMAN	Electron transfer flavoprotein subunit alpha, mitochondrial (Fragment) OS=Homo sapiens GN=ETFA PE=1 SV=1	HUMAN	8	H0YLU7	GN=ETFA	1	1.10662	0.879023	1.07647	0.972747
424	10.22	10.25	32.08	28.61	23.99	sp|P04083|ANXA1_HUMAN	Annexin A1 OS=Homo sapiens GN=ANXA1 PE=1 SV=2	HUMAN	7	P04083	GN=ANXA1	0.151234	1.45881	1.78649	10.9648	2.60615
425	10.21	12.34	39.63	32.62	31.1	sp|Q9UBQ7|GRHPR_HUMAN	Glyoxylate reductase/hydroxypyruvate reductase OS=Homo sapiens GN=GRHPR PE=1 SV=1	HUMAN	8	Q9UBQ7	GN=GRHPR	0.832673	1.14815	0.83946	1.10662	0.963829
426	10.17	10.72	43.54	26.19	24.49	sp|Q9NQ60|EQTN_HUMAN	Equatorin OS=Homo sapiens GN=EQTN PE=2 SV=2	HUMAN	18	Q9NQ60	GN=EQTN	0.277695	1.48594	0.224905	0.772681	0.519996
427	10.17	10.32	19.97	14.07	8.794	sp|Q96QK1|VPS35_HUMAN	Vacuolar protein sorting-associated protein 35 OS=Homo sapiens GN=VPS35 PE=1 SV=2	HUMAN	7	Q96QK1	GN=VPS35	0.459855	1.13763	0.928966	1.20226	1.05682
428	10.16	10.11	37.5	29.57	21.34	sp|Q13011|ECH1_HUMAN	Delta(3,5)-Delta(2,4)-dienoyl-CoA isomerase, mitochondrial OS=Homo sapiens GN=ECH1 PE=1 SV=2	HUMAN	6	Q13011	GN=ECH1	0.865912	1.14815	0.895365	1.18032	1.02802
429	10.13	10.36	34	24.07	19.85	tr|A0A087X2I1|A0A087X2I1_HUMAN	26S protease regulatory subunit 10B OS=Homo sapiens GN=PSMC6 PE=1 SV=1	HUMAN	7	A0A087X2I1	GN=PSMC6	0.846324	1.38038	0.724436	1.38038	1
430	10.13	10.13	58.96	58.96	53.73	tr|D6RI10|D6RI10_HUMAN	Serine protease inhibitor Kazal-type 2 OS=Homo sapiens GN=SPINK2 PE=1 SV=1	HUMAN	11	D6RI10	GN=SPINK2	0.740136	1.07647	0.912011	1.05682	0.981748
431	10.12	10.13	25.77	23.01	23.01	sp|Q8NFH5|NUP53_HUMAN	Nucleoporin NUP53 OS=Homo sapiens GN=NUP35 PE=1 SV=1	HUMAN	7	Q8NFH5	GN=NUP35	0.757928	1.14815	0.895365	1.18032	1.02802
432	10.1	10.15	27.55	20.37	14.81	sp|P23526|SAHH_HUMAN	Adenosylhomocysteinase OS=Homo sapiens GN=AHCY PE=1 SV=4	HUMAN	5	P23526	GN=AHCY	0.453385	1.24738	0.862979	1.34276	1.07647
433	10.08	10.17	26.64	19.19	15.35	tr|G3V126|G3V126_HUMAN	ATPase, H+ transporting, lysosomal 50/57kDa, V1 subunit H, isoform CRA_c OS=Homo sapiens GN=ATP6V1H PE=1 SV=1	HUMAN	7	G3V126	GN=ATP6V1H	0.550016	1.13763	0.887156	1.14815	1.00925
434	10.07	10.11	16.45	13.26	11.67	sp|Q9GZT8|NIF3L_HUMAN	NIF3-like protein 1 OS=Homo sapiens GN=NIF3L1 PE=1 SV=2	HUMAN	6	Q9GZT8	GN=NIF3L1	0.852127	1.18032	0.862979	1.20226	1.01859
435	10.07	10.09	36.47	28.82	24.12	sp|Q5T9G4|ARM12_HUMAN	Armadillo repeat-containing protein 12 OS=Homo sapiens GN=ARMC12 PE=2 SV=1	HUMAN	7	Q5T9G4	GN=ARMC12	0.881657	1.08643	0.887156	1.04713	0.963829
436	10.07	10.08	23.5	17.21	14.75	sp|P50213|IDH3A_HUMAN	Isocitrate dehydrogenase [NAD] subunit alpha, mitochondrial OS=Homo sapiens GN=IDH3A PE=1 SV=1	HUMAN	6	P50213	GN=IDH3A	0.249311	1.1272	0.787046	0.990832	0.879023
437	10.04	10	21.53	15.94	15.11	tr|H7C4J6|H7C4J6_HUMAN	Sperm-associated antigen 8 (Fragment) OS=Homo sapiens GN=SPAG8 PE=1 SV=1	HUMAN	6	H7C4J6	GN=SPAG8	0.542041	1.10662	0.83946	1.02802	0.928966
438	10.03	12.24	16.46	12.35	9.451	sp|Q2M243|CCD27_HUMAN	Coiled-coil domain-containing protein 27 OS=Homo sapiens GN=CCDC27 PE=2 SV=2	HUMAN	7	Q2M243	GN=CCDC27	0.354622	1.14815	0.801678	1.05682	0.92045
439	10.03	10.67	18.55	11.64	8.648	sp|P11940|PABP1_HUMAN	Polyadenylate-binding protein 1 OS=Homo sapiens GN=PABPC1 PE=1 SV=2	HUMAN	6	P11940	GN=PABPC1	0.855723	1.13763	0.887156	1.14815	1.00925
440	10.03	10.09	17.77	16.12	16.12	sp|Q9UBX1|CATF_HUMAN	Cathepsin F OS=Homo sapiens GN=CTSF PE=1 SV=1	HUMAN	9	Q9UBX1	GN=CTSF	0.651824	1.22462	0.613762	0.990832	0.809096
441	10.02	15.84	13.14	9.072	7.091	sp|P36776|LONM_HUMAN	Lon protease homolog, mitochondrial OS=Homo sapiens GN=LONP1 PE=1 SV=2	HUMAN	8	P36776	GN=LONP1	1	1.07647	0.903649	1.04713	0.972747
442	10.01	10.1	24.23	17.6	14.54	sp|P51570|GALK1_HUMAN	Galactokinase OS=Homo sapiens GN=GALK1 PE=1 SV=1	HUMAN	5	P51570	GN=GALK1	0.301463	1.14815	0.895365	1.18032	1.02802
443	10.01	10.06	6.934	2.447	1.44	tr|A0A087WZY3|A0A087WZY3_HUMAN	Alstrom syndrome protein 1 OS=Homo sapiens GN=ALMS1 PE=1 SV=1	HUMAN	5	A0A087WZY3	GN=ALMS1	0.347851	1.14815	0.809096	1.0666	0.928966
444	10.01	10.02	26.71	17.26	16.31	sp|Q9BXW7|CECR5_HUMAN	Cat eye syndrome critical region protein 5 OS=Homo sapiens GN=CECR5 PE=1 SV=1	HUMAN	5	Q9BXW7	GN=CECR5	0.871667	1.24738	0.831764	1.2942	1.03753
445	10	13.32	17.46	11.64	10.69	sp|Q9NP58|ABCB6_HUMAN	ATP-binding cassette sub-family B member 6, mitochondrial OS=Homo sapiens GN=ABCB6 PE=1 SV=1	HUMAN	7	Q9NP58	GN=ABCB6	0.840955	1.18032	0.855067	1.19124	1.00925
446	10	12.76	42.34	40.73	35.08	sp|P31947|1433S_HUMAN	14-3-3 protein sigma OS=Homo sapiens GN=SFN PE=1 SV=1	HUMAN	8	P31947	GN=SFN	0.011001	1.78649	1.1272	5.29663	2.01372
447	10	12	29.66	26.62	26.62	tr|C9J9K3|C9J9K3_HUMAN	40S ribosomal protein SA (Fragment) OS=Homo sapiens GN=RPSA PE=1 SV=8	HUMAN	6	C9J9K3	GN=RPSA	0.755658	1.11686	0.903649	1.1272	1.00925
448	10	11.87	28.84	26.96	23.2	sp|P09525|ANXA4_HUMAN	Annexin A4 OS=Homo sapiens GN=ANXA4 PE=1 SV=4	HUMAN	9	P09525	GN=ANXA4	0.0216218	1.23595	1.92309	3.87258	2.37684
449	10	11.85	23.35	19.76	19.76	tr|A0A0J9YX62|A0A0J9YX62_HUMAN	DnaJ homolog subfamily B member 6 OS=Homo sapiens GN=DNAJB6 PE=1 SV=1	HUMAN	9	A0A0J9YX62	GN=DNAJB6	0.761309	1.14815	0.83946	1.10662	0.963829
450	10	11.54	9.02	5.882	4.837	sp|Q5RHP9|ERIC3_HUMAN	Glutamate-rich protein 3 OS=Homo sapiens GN=ERICH3 PE=2 SV=1	HUMAN	6	Q5RHP9	GN=ERICH3	0.52935	1.18032	0.794328	1.10662	0.937562
451	10	10.05	63	63	51.54	sp|P80723|BASP1_HUMAN	Brain acid soluble protein 1 OS=Homo sapiens GN=BASP1 PE=1 SV=2	HUMAN	6	P80723	GN=BASP1	0.556794	1.13763	0.895365	1.15878	1.01859
452	10	10.01	46.98	34.48	34.48	sp|Q1ZYL8|IZUM4_HUMAN	Izumo sperm-egg fusion protein 4 OS=Homo sapiens GN=IZUMO4 PE=2 SV=2	HUMAN	9	Q1ZYL8	GN=IZUMO4	0.612369	1.13763	0.794328	1.02802	0.903649
453	10	10	20.65	17.11	15.93	sp|P78318|IGBP1_HUMAN	Immunoglobulin-binding protein 1 OS=Homo sapiens GN=IGBP1 PE=1 SV=1	HUMAN	6	P78318	GN=IGBP1	0.721787	1.09648	0.903649	1.08643	0.990832
454	10	10	15.17	12.17	11.42	sp|P19013|K2C4_HUMAN	Keratin, type II cytoskeletal 4 OS=Homo sapiens GN=KRT4 PE=1 SV=4	HUMAN	5	P19013	GN=KRT4	0.137228	1.41906	1.83654	6.08135	2.60615
455	10	10	22.7	18.92	18.92	sp|Q9UNZ2|NSF1C_HUMAN	NSFL1 cofactor p47 OS=Homo sapiens GN=NSFL1C PE=1 SV=2	HUMAN	6	Q9UNZ2	GN=NSFL1C	0.53594	1.13763	0.831764	1.07647	0.946237
456	10	10	20.78	16.47	16.47	sp|Q75WM6|H1FNT_HUMAN	Testis-specific H1 histone OS=Homo sapiens GN=H1FNT PE=2 SV=3	HUMAN	5	Q75WM6	GN=H1FNT	0.0714618	1.24738	0.469894	0.794328	0.636796
457	9.98	10.33	12.5	9.298	7.955	sp|P49588|SYAC_HUMAN	Alanine--tRNA ligase, cytoplasmic OS=Homo sapiens GN=AARS PE=1 SV=2	HUMAN	9	P49588	GN=AARS	0.357712	1.09648	1.01859	1.23595	1.11686
458	9.98	10.02	30.59	21.96	21.96	sp|P38117|ETFB_HUMAN	Electron transfer flavoprotein subunit beta OS=Homo sapiens GN=ETFB PE=1 SV=3	HUMAN	6	P38117	GN=ETFB	0.617382	1.14815	0.831764	1.09648	0.954993
459	9.97	10.01	33.89	23.26	18.6	sp|Q6P656|CF161_HUMAN	Cilia- and flagella-associated protein 161 OS=Homo sapiens GN=CFAP161 PE=2 SV=1	HUMAN	10	Q6P656	GN=CFAP161	0.912256	1.10662	0.879023	1.07647	0.972747
460	9.96	10.02	18.19	10.43	8.27	sp|Q8TB22|SPT20_HUMAN	Spermatogenesis-associated protein 20 OS=Homo sapiens GN=SPATA20 PE=2 SV=3	HUMAN	6	Q8TB22	GN=SPATA20	0.988759	2.0893	0.474242	2.07014	0.990832
461	9.92	12	30.04	24.66	24.66	sp|P02743|SAMP_HUMAN	Serum amyloid P-component OS=Homo sapiens GN=APCS PE=1 SV=2	HUMAN	9	P02743	GN=APCS	0.469152	1.0666	0.879023	1	0.937562
462	9.88	9.95	22.81	15.92	12.47	tr|A0A087WUL9|A0A087WUL9_HUMAN	26S proteasome non-ATPase regulatory subunit 13 OS=Homo sapiens GN=PSMD13 PE=1 SV=1	HUMAN	5	A0A087WUL9	GN=PSMD13	0.859302	1.14815	0.862979	1.13763	0.990832
463	9.86	14.13	18.01	12.45	10.92	sp|Q5T2S8|ARMC4_HUMAN	Armadillo repeat-containing protein 4 OS=Homo sapiens GN=ARMC4 PE=1 SV=1	HUMAN	10	Q5T2S8	GN=ARMC4	0.450185	1.14815	0.794328	1.04713	0.912011
464	9.85	10.43	12.59	7.993	7.228	sp|Q9P2J5|SYLC_HUMAN	Leucine--tRNA ligase, cytoplasmic OS=Homo sapiens GN=LARS PE=1 SV=2	HUMAN	7	Q9P2J5	GN=LARS	0.407051	1.13763	0.912011	1.18032	1.03753
465	9.81	9.84	23.15	19.68	18.75	sp|Q15645|PCH2_HUMAN	Pachytene checkpoint protein 2 homolog OS=Homo sapiens GN=TRIP13 PE=1 SV=2	HUMAN	7	Q15645	GN=TRIP13	1	1.24738	0.794328	1.23595	0.990832
466	9.8	11.98	32	25.23	25.23	sp|P43897|EFTS_HUMAN	Elongation factor Ts, mitochondrial OS=Homo sapiens GN=TSFM PE=1 SV=2	HUMAN	7	P43897	GN=TSFM	0.903893	1.13763	0.855067	1.10662	0.972747
467	9.76	11.95	30.99	25.21	25.21	sp|Q9BUP3|HTAI2_HUMAN	Oxidoreductase HTATIP2 OS=Homo sapiens GN=HTATIP2 PE=1 SV=2	HUMAN	7	Q9BUP3	GN=HTATIP2	0.801134	1.18032	0.809096	1.1272	0.954993
468	9.71	9.87	26	19.69	16.44	tr|F5H6I7|F5H6I7_HUMAN	Atlastin-3 OS=Homo sapiens GN=ATL3 PE=1 SV=1	HUMAN	10	F5H6I7	GN=ATL3	0.794319	1.14815	0.847227	1.11686	0.972747
469	9.69	9.79	60.14	52.7	49.32	sp|Q04837|SSBP_HUMAN	Single-stranded DNA-binding protein, mitochondrial OS=Homo sapiens GN=SSBP1 PE=1 SV=1	HUMAN	7	Q04837	GN=SSBP1	0.781557	1.05682	0.937562	1.04713	0.990832
470	9.68	13.14	27.88	18.18	16.36	sp|P54136|SYRC_HUMAN	Arginine--tRNA ligase, cytoplasmic OS=Homo sapiens GN=RARS PE=1 SV=2	HUMAN	10	P54136	GN=RARS	0.456289	1.13763	0.887156	1.14815	1.00925
471	9.67	11.81	40.3	28.86	26.87	sp|P49721|PSB2_HUMAN	Proteasome subunit beta type-2 OS=Homo sapiens GN=PSMB2 PE=1 SV=1	HUMAN	10	P49721	GN=PSMB2	1	1.31826	0.751623	1.30617	0.990832
472	9.66	14.95	10.54	5.186	4.115	tr|A0A0U1RQK7|A0A0U1RQK7_HUMAN	Eukaryotic translation initiation factor 4 gamma 3 OS=Homo sapiens GN=EIF4G3 PE=1 SV=1	HUMAN	8	A0A0U1RQK7	GN=EIF4G3	0.722253	1.13763	0.816582	1.05682	0.928966
473	9.66	9.7	40.76	36.49	34.6	sp|Q9HAE3|EFCB1_HUMAN	EF-hand calcium-binding domain-containing protein 1 OS=Homo sapiens GN=EFCAB1 PE=2 SV=1	HUMAN	8	Q9HAE3	GN=EFCAB1	0.58707	1.38038	0.636796	1.21339	0.879023
474	9.64	9.84	22.46	13.44	8.852	sp|Q96P26|5NT1B_HUMAN	Cytosolic 5'-nucleotidase 1B OS=Homo sapiens GN=NT5C1B PE=2 SV=2	HUMAN	5	Q96P26	GN=NT5C1B	0.402113	1.11686	0.937562	1.18032	1.04713
475	9.59	9.88	21.35	18.51	14.59	sp|P36871|PGM1_HUMAN	Phosphoglucomutase-1 OS=Homo sapiens GN=PGM1 PE=1 SV=3	HUMAN	7	P36871	GN=PGM1	0.836976	1.14815	0.847227	1.11686	0.972747
476	9.55	11.73	18.72	12.13	8.492	sp|Q96CV9|OPTN_HUMAN	Optineurin OS=Homo sapiens GN=OPTN PE=1 SV=2	HUMAN	6	Q96CV9	GN=OPTN	0.831853	1.18032	0.831764	1.15878	0.981748
477	9.52	9.68	14.14	9.375	7.648	sp|Q9P260|K1468_HUMAN	LisH domain and HEAT repeat-containing protein KIAA1468 OS=Homo sapiens GN=KIAA1468 PE=1 SV=2	HUMAN	6	Q9P260	GN=KIAA1468	0.89723	1.24738	0.787046	1.22462	0.981748
478	9.5	19.69	11.67	5.233	3.82	sp|Q5TCS8|KAD9_HUMAN	Adenylate kinase 9 OS=Homo sapiens GN=AK9 PE=1 SV=2	HUMAN	10	Q5TCS8	GN=AK9	0.608231	1.11686	0.862979	1.07647	0.963829
479	9.5	9.99	31.01	24.02	16.48	sp|Q9UBS4|DJB11_HUMAN	DnaJ homolog subfamily B member 11 OS=Homo sapiens GN=DNAJB11 PE=1 SV=1	HUMAN	6	Q9UBS4	GN=DNAJB11	0.495481	1.09648	0.928966	1.11686	1.01859
480	9.5	9.57	18.14	10.03	8.112	sp|O75746|CMC1_HUMAN	Calcium-binding mitochondrial carrier protein Aralar1 OS=Homo sapiens GN=SLC25A12 PE=1 SV=2	HUMAN	5	O75746	GN=SLC25A12	0.805146	1.61436	0.580764	1.51356	0.937562
481	9.48	10.39	25.12	17.63	13.77	sp|O75874|IDHC_HUMAN	Isocitrate dehydrogenase [NADP] cytoplasmic OS=Homo sapiens GN=IDH1 PE=1 SV=2	HUMAN	9	O75874	GN=IDH1	0.409261	1.13763	0.912011	1.18032	1.03753
482	9.48	10.01	17.24	11.49	9.579	sp|Q13596|SNX1_HUMAN	Sorting nexin-1 OS=Homo sapiens GN=SNX1 PE=1 SV=3	HUMAN	5	Q13596	GN=SNX1	0.247243	1.18032	0.887156	1.23595	1.04713
483	9.48	9.52	42.78	33.16	33.16	sp|P30086|PEBP1_HUMAN	Phosphatidylethanolamine-binding protein 1 OS=Homo sapiens GN=PEBP1 PE=1 SV=3	HUMAN	5	P30086	GN=PEBP1	0.851507	1.14815	0.855067	1.1272	0.981748
484	9.47	9.53	43.61	32.16	23.35	tr|A0A087WWU8|A0A087WWU8_HUMAN	Tropomyosin alpha-3 chain OS=Homo sapiens GN=TPM3 PE=1 SV=1	HUMAN	5	A0A087WWU8	GN=TPM3	0.686641	1.08643	0.946237	1.11686	1.02802
485	9.46	13.97	9.613	3.315	2.136	sp|Q8IYW2|CFA46_HUMAN	Cilia- and flagella-associated protein 46 OS=Homo sapiens GN=CFAP46 PE=2 SV=3	HUMAN	8	Q8IYW2	GN=CFAP46	0.627045	1.09648	0.879023	1.05682	0.963829
486	9.44	9.48	19.46	17.96	16.17	tr|A0A1B0GTJ6|A0A1B0GTJ6_HUMAN	HCG1796489 OS=Homo sapiens GN=LOC101059948 PE=4 SV=1	HUMAN	5	A0A1B0GTJ6	GN=LOC101059948	0.721042	1.09648	0.870964	1.04713	0.954993
487	9.39	9.43	26.09	20.07	18.73	sp|Q9NQ48|LZTL1_HUMAN	Leucine zipper transcription factor-like protein 1 OS=Homo sapiens GN=LZTFL1 PE=1 SV=1	HUMAN	6	Q9NQ48	GN=LZTFL1	0.811724	1.11686	0.870964	1.08643	0.972747
488	9.36	10.97	10.52	7.57	6.737	sp|O60271|JIP4_HUMAN	C-Jun-amino-terminal kinase-interacting protein 4 OS=Homo sapiens GN=SPAG9 PE=1 SV=4	HUMAN	8	O60271	GN=SPAG9	0.909214	1.24738	0.809096	1.25893	1.00925
489	9.33	9.44	26.34	21.24	21.24	sp|Q9BYD9|ACTT3_HUMAN	Actin-related protein T3 OS=Homo sapiens GN=ACTRT3 PE=2 SV=1	HUMAN	10	Q9BYD9	GN=ACTRT3	0.309392	1.13763	0.787046	1.01859	0.895365
490	9.31	9.44	22.58	19.68	17.42	sp|O00487|PSDE_HUMAN	26S proteasome non-ATPase regulatory subunit 14 OS=Homo sapiens GN=PSMD14 PE=1 SV=1	HUMAN	7	O00487	GN=PSMD14	0.837339	1.13763	0.862979	1.11686	0.981748
491	9.29	11.03	42.37	33.33	31.07	sp|Q8WZ59|TM190_HUMAN	Transmembrane protein 190 OS=Homo sapiens GN=TMEM190 PE=1 SV=1	HUMAN	6	Q8WZ59	GN=TMEM190	0.953179	1.24738	0.794328	1.23595	0.990832
492	9.27	9.33	20.55	14.51	14.51	sp|O00519|FAAH1_HUMAN	Fatty-acid amide hydrolase 1 OS=Homo sapiens GN=FAAH PE=1 SV=2	HUMAN	6	O00519	GN=FAAH	0.975641	1.13763	0.870964	1.1272	0.990832
493	9.26	9.34	26.48	22.3	12.54	sp|Q9UBX3|DIC_HUMAN	Mitochondrial dicarboxylate carrier OS=Homo sapiens GN=SLC25A10 PE=1 SV=2	HUMAN	4	Q9UBX3	GN=SLC25A10	0.633745	1.07647	0.903649	1.04713	0.972747
494	9.24	9.44	19.54	15.33	13.84	tr|C9JIF9|C9JIF9_HUMAN	Acylamino-acid-releasing enzyme OS=Homo sapiens GN=APEH PE=1 SV=1	HUMAN	8	C9JIF9	GN=APEH	0.785358	1.13763	0.92045	1.19124	1.04713
495	9.23	9.28	18.18	14.35	14.35	sp|P61158|ARP3_HUMAN	Actin-related protein 3 OS=Homo sapiens GN=ACTR3 PE=1 SV=3	HUMAN	5	P61158	GN=ACTR3	0.4093	1.13763	0.937562	1.21339	1.0666
496	9.21	11.41	25.22	21.07	16.02	sp|P37837|TALDO_HUMAN	Transaldolase OS=Homo sapiens GN=TALDO1 PE=1 SV=2	HUMAN	6	P37837	GN=TALDO1	0.574887	1.24738	0.744732	1.15878	0.928966
497	9.15	9.29	13.78	10.75	6.321	sp|Q8NA54|IQUB_HUMAN	IQ and ubiquitin-like domain-containing protein OS=Homo sapiens GN=IQUB PE=1 SV=2	HUMAN	5	Q8NA54	GN=IQUB	0.375581	1.10662	0.831764	1.01859	0.92045
498	9.14	11.27	21.58	19.44	15.6	sp|Q8N9V2|TRIML_HUMAN	Probable E3 ubiquitin-protein ligase TRIML1 OS=Homo sapiens GN=TRIML1 PE=2 SV=1	HUMAN	7	Q8N9V2	GN=TRIML1	0.838623	1.14815	0.879023	1.15878	1.00925
499	9.14	9.64	34.63	25.97	20.3	sp|O76003|GLRX3_HUMAN	Glutaredoxin-3 OS=Homo sapiens GN=GLRX3 PE=1 SV=2	HUMAN	5	O76003	GN=GLRX3	0.874292	1.24738	0.816582	1.27057	1.01859
500	9.12	9.24	26.92	26.92	18.05	sp|Q6X784|ZPBP2_HUMAN	Zona pellucida-binding protein 2 OS=Homo sapiens GN=ZPBP2 PE=2 SV=1	HUMAN	9	Q6X784	GN=ZPBP2	0.744698	1.09648	0.870964	1.04713	0.954993
501	9.09	13.36	10.56	4.61	2.951	tr|A0A1B0GWD8|A0A1B0GWD8_HUMAN	Sperm flagellar protein 2 OS=Homo sapiens GN=SPEF2 PE=1 SV=1	HUMAN	9	A0A1B0GWD8	GN=SPEF2	0.574922	1.10662	0.83946	1.02802	0.928966
502	9.09	9.6	44.68	41.13	39.01	tr|A0A0A0MR02|A0A0A0MR02_HUMAN	Voltage-dependent anion-selective channel protein 2 (Fragment) OS=Homo sapiens GN=VDAC2 PE=1 SV=1	HUMAN	9	A0A0A0MR02	GN=VDAC2	0.879311	1.09648	0.895365	1.07647	0.981748
503	9.09	9.22	29.78	22.75	22.75	sp|Q12907|LMAN2_HUMAN	Vesicular integral-membrane protein VIP36 OS=Homo sapiens GN=LMAN2 PE=1 SV=1	HUMAN	6	Q12907	GN=LMAN2	0.402545	1.38038	0.744732	1.41906	1.02802
504	9.08	9.19	16.21	14.38	9.817	sp|A4D263|CG072_HUMAN	Uncharacterized protein C7orf72 OS=Homo sapiens GN=C7orf72 PE=4 SV=2	HUMAN	6	A4D263	GN=C7orf72	0.68779	1.14815	0.862979	1.13763	0.990832
505	9.07	11.27	13.24	7.353	5.882	tr|F5H2F4|F5H2F4_HUMAN	C-1-tetrahydrofolate synthase, cytoplasmic OS=Homo sapiens GN=MTHFD1 PE=1 SV=1	HUMAN	6	F5H2F4	GN=MTHFD1	0.322587	1.18032	0.903649	1.25893	1.0666
506	9.07	9.17	16.37	15.37	13.35	tr|H0Y5K5|H0Y5K5_HUMAN	Endoplasmic reticulum-Golgi intermediate compartment protein 3 (Fragment) OS=Homo sapiens GN=ERGIC3 PE=1 SV=1	HUMAN	5	H0Y5K5	GN=ERGIC3	0.942355	1.11686	0.903649	1.1272	1.00925
507	9.04	11.23	22.07	13.41	11.38	sp|Q9NSD9|SYFB_HUMAN	Phenylalanine--tRNA ligase beta subunit OS=Homo sapiens GN=FARSB PE=1 SV=3	HUMAN	6	Q9NSD9	GN=FARSB	0.942245	1.0666	0.928966	1.05682	0.990832
508	9.03	9.14	34.27	26.46	22.13	sp|P13489|RINI_HUMAN	Ribonuclease inhibitor OS=Homo sapiens GN=RNH1 PE=1 SV=2	HUMAN	9	P13489	GN=RNH1	0.600597	1.0666	0.954993	1.08643	1.01859
509	9.03	9.12	18.57	14.9	11.02	sp|Q9P2R7|SUCB1_HUMAN	Succinate--CoA ligase [ADP-forming] subunit beta, mitochondrial OS=Homo sapiens GN=SUCLA2 PE=1 SV=3	HUMAN	5	Q9P2R7	GN=SUCLA2	0.601955	1.24738	0.765597	1.19124	0.954993
510	8.89	9.43	22.18	15.11	12.81	tr|A0A182DWF3|A0A182DWF3_HUMAN	Thioredoxin reductase 2, mitochondrial OS=Homo sapiens GN=TXNRD2 PE=1 SV=1	HUMAN	6	A0A182DWF3	GN=TXNRD2	0.913769	1.18032	0.83946	1.1695	0.990832
511	8.87	8.97	41.59	38.32	37.85	sp|P30044|PRDX5_HUMAN	Peroxiredoxin-5, mitochondrial OS=Homo sapiens GN=PRDX5 PE=1 SV=4	HUMAN	8	P30044	GN=PRDX5	0.699501	1.13763	0.862979	1.11686	0.981748
512	8.87	8.92	9.736	5.93	5.271	sp|Q8IY17|PLPL6_HUMAN	Neuropathy target esterase OS=Homo sapiens GN=PNPLA6 PE=1 SV=2	HUMAN	7	Q8IY17	GN=PNPLA6	1	2.0893	0.474242	2.07014	0.990832
513	8.85	8.9	13.24	8.061	6.814	sp|P16615|AT2A2_HUMAN	Sarcoplasmic/endoplasmic reticulum calcium ATPase 2 OS=Homo sapiens GN=ATP2A2 PE=1 SV=1	HUMAN	6	P16615	GN=ATP2A2	0.733489	1.09648	0.92045	1.10662	1.00925
514	8.83	11.38	8.518	4.859	3.299	sp|Q8N7X0|ADGB_HUMAN	Androglobin OS=Homo sapiens GN=ADGB PE=2 SV=3	HUMAN	6	Q8N7X0	GN=ADGB	1	1.1695	0.809096	1.10662	0.946237
515	8.8	10.99	24.05	19.84	13.18	sp|P51659|DHB4_HUMAN	Peroxisomal multifunctional enzyme type 2 OS=Homo sapiens GN=HSD17B4 PE=1 SV=3	HUMAN	10	P51659	GN=HSD17B4	0.992258	1.14815	0.887156	1.1695	1.01859
516	8.78	12.54	39.22	33.23	23.05	sp|P07195|LDHB_HUMAN	L-lactate dehydrogenase B chain OS=Homo sapiens GN=LDHB PE=1 SV=2	HUMAN	11	P07195	GN=LDHB	0.397577	1.13763	0.809096	1.04713	0.92045
517	8.78	10.9	26.29	17.14	14.98	tr|A0A0G2JJD3|A0A0G2JJD3_HUMAN	HLA-B associated transcript 5, isoform CRA_b OS=Homo sapiens GN=ABHD16A PE=1 SV=1	HUMAN	8	A0A0G2JJD3	GN=ABHD16A	0.595839	1.14815	0.903649	1.19124	1.03753
518	8.77	22.64	26.78	21.73	15.26	sp|O43707|ACTN4_HUMAN	Alpha-actinin-4 OS=Homo sapiens GN=ACTN4 PE=1 SV=2	HUMAN	12	O43707	GN=ACTN4	0.324081	1.11686	0.946237	1.18032	1.05682
519	8.77	8.81	34.74	30.84	25.97	sp|Q16775|GLO2_HUMAN	Hydroxyacylglutathione hydrolase, mitochondrial OS=Homo sapiens GN=HAGH PE=1 SV=2	HUMAN	5	Q16775	GN=HAGH	0.866845	1.14815	0.847227	1.11686	0.972747
520	8.75	8.83	25.96	17.85	11.97	tr|E7ETB3|E7ETB3_HUMAN	Aspartyl aminopeptidase OS=Homo sapiens GN=DNPEP PE=1 SV=2	HUMAN	5	E7ETB3	GN=DNPEP	0.852374	1.10662	0.887156	1.08643	0.981748
521	8.72	9.2	31.08	27.7	24.66	tr|I3L1P8|I3L1P8_HUMAN	Mitochondrial 2-oxoglutarate/malate carrier protein (Fragment) OS=Homo sapiens GN=SLC25A11 PE=1 SV=1	HUMAN	6	I3L1P8	GN=SLC25A11	0.323386	1.38038	0.672977	1.28233	0.928966
522	8.71	8.81	45.38	45.38	40.34	sp|O43805|SSNA1_HUMAN	Sjoegren syndrome nuclear autoantigen 1 OS=Homo sapiens GN=SSNA1 PE=1 SV=2	HUMAN	9	O43805	GN=SSNA1	0.113044	1.11686	0.855067	1.0666	0.954993
523	8.7	10.78	59.14	50.54	43.01	sp|P05109|S10A8_HUMAN	Protein S100-A8 OS=Homo sapiens GN=S100A8 PE=1 SV=1	HUMAN	6	P05109	GN=S100A8	0.408549	1.10662	0.801678	0.981748	0.887156
524	8.7	8.73	52.46	36.48	34.84	sp|Q7Z4W1|DCXR_HUMAN	L-xylulose reductase OS=Homo sapiens GN=DCXR PE=1 SV=2	HUMAN	8	Q7Z4W1	GN=DCXR	0.235108	1.22462	1.2942	1.95884	1.58489
525	8.69	13.36	7.625	4.55	2.259	tr|A0A140T8X2|A0A140T8X2_HUMAN	Cilia- and flagella-associated protein 47 OS=Homo sapiens GN=CFAP47 PE=4 SV=1	HUMAN	9	A0A140T8X2	GN=CFAP47	0.68091	1.18032	0.855067	1.19124	1.00925
526	8.69	10.32	37.35	32.93	31.33	sp|P19404|NDUV2_HUMAN	NADH dehydrogenase [ubiquinone] flavoprotein 2, mitochondrial OS=Homo sapiens GN=NDUFV2 PE=1 SV=2	HUMAN	7	P19404	GN=NDUFV2	0.90236	1.18032	0.831764	1.15878	0.981748
527	8.65	9.18	36.25	21.25	17.5	sp|Q6ZQR2|CFA77_HUMAN	Cilia- and flagella-associated protein 77 OS=Homo sapiens GN=CFAP77 PE=1 SV=1	HUMAN	6	Q6ZQR2	GN=CFAP77	0.814654	1.11686	0.895365	1.11686	1
528	8.65	8.76	30.59	23.14	20.39	tr|Q5VV23|Q5VV23_HUMAN	Chromosome 10 open reading frame 63, isoform CRA_b OS=Homo sapiens GN=ENKUR PE=1 SV=1	HUMAN	6	Q5VV23	GN=ENKUR	0.559789	1.10662	0.855067	1.04713	0.946237
529	8.63	8.68	9.447	4.829	3.359	sp|O75882|ATRN_HUMAN	Attractin OS=Homo sapiens GN=ATRN PE=1 SV=2	HUMAN	5	O75882	GN=ATRN	0.355032	1.09648	0.83946	1.00925	0.92045
530	8.62	10.7	11.57	6.654	4.436	sp|O00291|HIP1_HUMAN	Huntingtin-interacting protein 1 OS=Homo sapiens GN=HIP1 PE=1 SV=5	HUMAN	5	O00291	GN=HIP1	0.997465	1.09648	0.903649	1.08643	0.990832
531	8.62	8.71	26.16	18.14	15.4	sp|Q8IYX7|SAXO1_HUMAN	Stabilizer of axonemal microtubules 1 OS=Homo sapiens GN=SAXO1 PE=1 SV=2	HUMAN	9	Q8IYX7	GN=SAXO1	0.831057	1.14815	0.847227	1.11686	0.972747
532	8.59	12.52	16.29	12.12	10.42	sp|P54577|SYYC_HUMAN	Tyrosine--tRNA ligase, cytoplasmic OS=Homo sapiens GN=YARS PE=1 SV=4	HUMAN	7	P54577	GN=YARS	0.839902	1.11686	0.895365	1.11686	1
533	8.59	9.26	36.6	27.84	21.65	tr|A0A024R4M0|A0A024R4M0_HUMAN	40S ribosomal protein S9 OS=Homo sapiens GN=RPS9 PE=1 SV=1	HUMAN	5	A0A024R4M0	GN=RPS9	0.237726	1.24738	1.25893	3.31131	1.57036
534	8.58	8.6	25.47	19.18	19.18	sp|P60891|PRPS1_HUMAN	Ribose-phosphate pyrophosphokinase 1 OS=Homo sapiens GN=PRPS1 PE=1 SV=2	HUMAN	5	P60891	GN=PRPS1	0.922197	2.0893	0.496592	2.1677	1.03753
535	8.57	18.93	51.97	47.24	47.24	sp|P18669|PGAM1_HUMAN	Phosphoglycerate mutase 1 OS=Homo sapiens GN=PGAM1 PE=1 SV=2	HUMAN	15	P18669	GN=PGAM1	0.772362	1.5417	0.672977	1.61436	1.03753
536	8.56	10.63	47.18	28.23	28.23	sp|O14818|PSA7_HUMAN	Proteasome subunit alpha type-7 OS=Homo sapiens GN=PSMA7 PE=1 SV=1	HUMAN	10	O14818	GN=PSMA7	0.680505	1.11686	0.903649	1.1272	1.00925
537	8.55	10.68	15.05	8.858	6.937	sp|P63010|AP2B1_HUMAN	AP-2 complex subunit beta OS=Homo sapiens GN=AP2B1 PE=1 SV=1	HUMAN	6	P63010	GN=AP2B1	0.651094	1.13763	0.903649	1.1695	1.02802
538	8.53	10.61	19.09	13.05	11.42	sp|O95831|AIFM1_HUMAN	Apoptosis-inducing factor 1, mitochondrial OS=Homo sapiens GN=AIFM1 PE=1 SV=1	HUMAN	8	O95831	GN=AIFM1	0.694117	1.10662	0.895365	1.09648	0.990832
539	8.45	12.69	27	17.06	15.98	sp|Q6NXR0|IIGP5_HUMAN	Interferon-inducible GTPase 5 OS=Homo sapiens GN=IRGC PE=2 SV=1	HUMAN	8	Q6NXR0	GN=IRGC	0.577036	1.08643	0.862979	1.01859	0.937562
540	8.45	10.53	20.42	15.12	10.61	sp|Q9H0I3|CC113_HUMAN	Coiled-coil domain-containing protein 113 OS=Homo sapiens GN=CCDC113 PE=1 SV=1	HUMAN	5	Q9H0I3	GN=CCDC113	0.561468	1.09648	0.879023	1.05682	0.963829
541	8.45	8.56	10.96	6.262	4.604	sp|Q13423|NNTM_HUMAN	NAD(P) transhydrogenase, mitochondrial OS=Homo sapiens GN=NNT PE=1 SV=3	HUMAN	4	Q13423	GN=NNT	0.876587	1.18032	0.847227	1.18032	1
542	8.44	8.54	38.89	33.76	31.62	tr|A0A024RA52|A0A024RA52_HUMAN	Proteasome subunit alpha type OS=Homo sapiens GN=PSMA2 PE=1 SV=1	HUMAN	10	A0A024RA52	GN=PSMA2	0.939711	1.24738	0.794328	1.23595	0.990832
543	8.42	8.49	18.16	12.53	11.48	sp|Q96MA6|KAD8_HUMAN	Adenylate kinase 8 OS=Homo sapiens GN=AK8 PE=1 SV=1	HUMAN	6	Q96MA6	GN=AK8	0.52542	1.09648	0.895365	1.07647	0.981748
544	8.4	8.47	35.99	23.3	18.88	sp|O94905|ERLN2_HUMAN	Erlin-2 OS=Homo sapiens GN=ERLIN2 PE=1 SV=1	HUMAN	5	O94905	GN=ERLIN2	0.783909	1.11686	0.895365	1.11686	1
545	8.39	8.45	21.65	21.65	18.18	sp|Q15102|PA1B3_HUMAN	Platelet-activating factor acetylhydrolase IB subunit gamma OS=Homo sapiens GN=PAFAH1B3 PE=1 SV=1	HUMAN	4	Q15102	GN=PAFAH1B3	0.72791	1.09648	0.912011	1.09648	1
546	8.38	10.38	10.11	7.053	5.263	sp|Q8TF05|PP4R1_HUMAN	Serine/threonine-protein phosphatase 4 regulatory subunit 1 OS=Homo sapiens GN=PPP4R1 PE=1 SV=1	HUMAN	7	Q8TF05	GN=PPP4R1	0.529291	1.14815	0.77983	1.02802	0.895365
547	8.36	11.43	14.13	7.263	4.868	tr|A0A0A0MRM8|A0A0A0MRM8_HUMAN	Unconventional myosin-VI OS=Homo sapiens GN=MYO6 PE=1 SV=1	HUMAN	5	A0A0A0MRM8	GN=MYO6	0.42746	1.11686	0.946237	1.18032	1.05682
548	8.36	8.5	29.76	23.86	18.5	sp|P15104|GLNA_HUMAN	Glutamine synthetase OS=Homo sapiens GN=GLUL PE=1 SV=4	HUMAN	10	P15104	GN=GLUL	0.733489	1.2942	0.794328	1.33045	1.02802
549	8.32	8.64	23.63	18.66	12.67	sp|P23368|MAOM_HUMAN	NAD-dependent malic enzyme, mitochondrial OS=Homo sapiens GN=ME2 PE=1 SV=1	HUMAN	7	P23368	GN=ME2	0.450185	1.14815	0.831764	1.09648	0.954993
550	8.31	10.67	15.25	10.27	10.27	sp|P35527|K1C9_HUMAN	Keratin, type I cytoskeletal 9 OS=Homo sapiens GN=KRT9 PE=1 SV=3	HUMAN	9	P35527	GN=KRT9	0.387576	1.14815	0.887156	1.1695	1.01859
551	8.29	8.34	20.5	17.15	12.55	sp|O43236|SEPT4_HUMAN	Septin-4 OS=Homo sapiens GN=SEPT4 PE=1 SV=1	HUMAN	4	O43236	GN=SEPT4	0.485043	1.22462	0.356451	0.824138	0.672977
552	8.28	8.41	27.31	25.3	23.29	sp|Q9P0L0|VAPA_HUMAN	Vesicle-associated membrane protein-associated protein A OS=Homo sapiens GN=VAPA PE=1 SV=3	HUMAN	11	Q9P0L0	GN=VAPA	0.797459	2.0893	0.428549	1.87068	0.895365
553	8.27	10.47	26.47	16.7	11.9	sp|Q8NA47|CCD63_HUMAN	Coiled-coil domain-containing protein 63 OS=Homo sapiens GN=CCDC63 PE=2 SV=1	HUMAN	6	Q8NA47	GN=CCDC63	0.851213	1.14815	0.83946	1.10662	0.963829
554	8.27	8.32	17.39	13.33	8.696	sp|Q9H3K2|GHITM_HUMAN	Growth hormone-inducible transmembrane protein OS=Homo sapiens GN=GHITM PE=1 SV=2	HUMAN	5	Q9H3K2	GN=GHITM	0.873131	1.38038	0.731139	1.39316	1.00925
555	8.26	8.81	12.69	8.165	4.285	sp|Q8NHU2|CFA61_HUMAN	Cilia- and flagella-associated protein 61 OS=Homo sapiens GN=CFAP61 PE=2 SV=3	HUMAN	5	Q8NHU2	GN=CFAP61	1	1.24738	0.794328	1.23595	0.990832
556	8.25	66.36	64.52	61.2	56.98	sp|P68363|TBA1B_HUMAN	Tubulin alpha-1B chain OS=Homo sapiens GN=TUBA1B PE=1 SV=1	HUMAN	99	P68363	GN=TUBA1B	0.754468	2.0893	0.554626	2.44343	1.15878
557	8.25	8.57	15.41	10	6.216	sp|Q96MC2|DRC1_HUMAN	Dynein regulatory complex protein 1 OS=Homo sapiens GN=DRC1 PE=2 SV=2	HUMAN	5	Q96MC2	GN=DRC1	0.794729	1.24738	0.758578	1.18032	0.946237
558	8.24	11.3	20.05	18.53	15.23	sp|P61160|ARP2_HUMAN	Actin-related protein 2 OS=Homo sapiens GN=ACTR2 PE=1 SV=1	HUMAN	6	P61160	GN=ACTR2	0.947273	1.24738	0.809096	1.25893	1.00925
559	8.24	9.09	9.907	8.392	5.944	sp|P45974|UBP5_HUMAN	Ubiquitin carboxyl-terminal hydrolase 5 OS=Homo sapiens GN=USP5 PE=1 SV=2	HUMAN	4	P45974	GN=USP5	0.760797	1.18032	0.879023	1.22462	1.03753
560	8.23	10.59	24.16	15.87	9.7	sp|Q92696|PGTA_HUMAN	Geranylgeranyl transferase type-2 subunit alpha OS=Homo sapiens GN=RABGGTA PE=1 SV=2	HUMAN	5	Q92696	GN=RABGGTA	0.548905	1.14815	0.887156	1.1695	1.01859
561	8.22	8.23	44.9	44.9	43.54	sp|P68871|HBB_HUMAN	Hemoglobin subunit beta OS=Homo sapiens GN=HBB PE=1 SV=2	HUMAN	8	P68871	GN=HBB	0.211721	1.1695	1.05682	1.47231	1.23595
562	8.21	8.3	25.45	20.36	18.86	sp|P40925|MDHC_HUMAN	Malate dehydrogenase, cytoplasmic OS=Homo sapiens GN=MDH1 PE=1 SV=4	HUMAN	7	P40925	GN=MDH1	0.629561	1.38038	0.685488	1.30617	0.946237
563	8.2	10.68	22.52	20.12	14.41	sp|P20042|IF2B_HUMAN	Eukaryotic translation initiation factor 2 subunit 2 OS=Homo sapiens GN=EIF2S2 PE=1 SV=2	HUMAN	6	P20042	GN=EIF2S2	0.893203	1.24738	0.824138	1.28233	1.02802
564	8.2	8.55	18.75	12.83	10.53	sp|Q86YW0|PLCZ1_HUMAN	1-phosphatidylinositol 4,5-bisphosphate phosphodiesterase zeta-1 OS=Homo sapiens GN=PLCZ1 PE=2 SV=1	HUMAN	8	Q86YW0	GN=PLCZ1	0.566717	1.24738	0.758578	1.18032	0.946237
565	8.2	8.27	37.63	28.32	25.09	tr|A0A096LPI6|A0A096LPI6_HUMAN	Uncharacterized protein (Fragment) OS=Homo sapiens PE=4 SV=2	HUMAN	4	A0A096LPI6	GN=--	0.970935	1.14815	0.855067	1.1272	0.981748
566	8.2	8.26	30.53	23.68	21.58	sp|O00154|BACH_HUMAN	Cytosolic acyl coenzyme A thioester hydrolase OS=Homo sapiens GN=ACOT7 PE=1 SV=3	HUMAN	6	O00154	GN=ACOT7	0.0762904	1.57036	0.151356	0.711214	0.452898
567	8.19	8.5	9.754	5.428	4.071	sp|Q92896|GSLG1_HUMAN	Golgi apparatus protein 1 OS=Homo sapiens GN=GLG1 PE=1 SV=2	HUMAN	5	Q92896	GN=GLG1	0.862515	1.38038	0.737904	1.40605	1.01859
568	8.19	8.29	25.84	21.48	18.46	sp|P25311|ZA2G_HUMAN	Zinc-alpha-2-glycoprotein OS=Homo sapiens GN=AZGP1 PE=1 SV=2	HUMAN	6	P25311	GN=AZGP1	0.812623	1.07647	0.954993	1.10662	1.02802
569	8.19	8.27	23.24	19.46	17.03	tr|I3L0A0|I3L0A0_HUMAN	HCG2044781 OS=Homo sapiens GN=TMEM189-UBE2V1 PE=4 SV=1	HUMAN	8	I3L0A0	GN=TMEM189-UBE2V1	0.56117	1.24738	0.809096	1.25893	1.00925
570	8.19	8.25	25	21.09	21.09	sp|Q96LK8|SPT32_HUMAN	Spermatogenesis-associated protein 32 OS=Homo sapiens GN=SPATA32 PE=1 SV=3	HUMAN	12	Q96LK8	GN=SPATA32	0.589531	1.09648	0.83946	1.00925	0.92045
571	8.19	8.24	18.61	12.23	9.489	sp|O43776|SYNC_HUMAN	Asparagine--tRNA ligase, cytoplasmic OS=Homo sapiens GN=NARS PE=1 SV=1	HUMAN	4	O43776	GN=NARS	0.0318474	1.49968	1.6293	6.91831	2.44343
572	8.19	8.2	28.02	19.17	19.17	sp|P07355|ANXA2_HUMAN	Annexin A2 OS=Homo sapiens GN=ANXA2 PE=1 SV=2	HUMAN	6	P07355	GN=ANXA2	0.141804	1.44544	1.52757	5.34564	2.208
573	8.18	10.27	19.9	12.65	10.79	sp|Q15833|STXB2_HUMAN	Syntaxin-binding protein 2 OS=Homo sapiens GN=STXBP2 PE=1 SV=2	HUMAN	5	Q15833	GN=STXBP2	0.28555	1.11686	0.928966	1.15878	1.03753
574	8.17	9.39	18.07	14.54	12.77	tr|A0A0C4DFZ2|A0A0C4DFZ2_HUMAN	Arylsulfatase A OS=Homo sapiens GN=ARSA PE=1 SV=1	HUMAN	8	A0A0C4DFZ2	GN=ARSA	0.424112	1.14815	0.824138	1.08643	0.946237
575	8.17	8.22	18.47	15.02	10.59	sp|Q9BS26|ERP44_HUMAN	Endoplasmic reticulum resident protein 44 OS=Homo sapiens GN=ERP44 PE=1 SV=1	HUMAN	5	Q9BS26	GN=ERP44	0.876942	1.07647	0.928966	1.07647	1
576	8.17	8.18	37.15	20.83	19.44	sp|Q02878|RL6_HUMAN	60S ribosomal protein L6 OS=Homo sapiens GN=RPL6 PE=1 SV=3	HUMAN	4	Q02878	GN=RPL6	0.49269	1.38038	0.660693	1.25893	0.912011
577	8.17	8.18	38.82	33.55	25	sp|P62269|RS18_HUMAN	40S ribosomal protein S18 OS=Homo sapiens GN=RPS18 PE=1 SV=3	HUMAN	4	P62269	GN=RPS18	1	1.11686	0.903649	1.1272	1.00925
578	8.17	8.18	19.92	19.92	19.92	sp|Q8IUA0|WFDC8_HUMAN	WAP four-disulfide core domain protein 8 OS=Homo sapiens GN=WFDC8 PE=2 SV=2	HUMAN	9	Q8IUA0	GN=WFDC8	0.514857	1.31826	0.654636	1.13763	0.862979
579	8.15	8.21	62.71	58.47	31.36	sp|Q15370|ELOB_HUMAN	Transcription elongation factor B polypeptide 2 OS=Homo sapiens GN=TCEB2 PE=1 SV=1	HUMAN	5	Q15370	GN=TCEB2	0.694127	1.13763	0.809096	1.04713	0.92045
580	8.15	8.17	25.28	21.92	19.91	sp|Q9UL15|BAG5_HUMAN	BAG family molecular chaperone regulator 5 OS=Homo sapiens GN=BAG5 PE=1 SV=1	HUMAN	7	Q9UL15	GN=BAG5	0.346251	1.13763	0.787046	1.01859	0.895365
581	8.14	8.5	34.72	31.25	18.06	sp|Q53H82|LACB2_HUMAN	Endoribonuclease LACTB2 OS=Homo sapiens GN=LACTB2 PE=1 SV=2	HUMAN	5	Q53H82	GN=LACTB2	0.859586	1.09648	0.831764	1	0.912011
582	8.13	11.21	36.82	26.74	20.93	sp|O14645|IDLC_HUMAN	Axonemal dynein light intermediate polypeptide 1 OS=Homo sapiens GN=DNALI1 PE=1 SV=2	HUMAN	5	O14645	GN=DNALI1	0.720718	1.18032	0.824138	1.14815	0.972747
583	8.13	8.14	35.68	22.41	22.41	sp|P20618|PSB1_HUMAN	Proteasome subunit beta type-1 OS=Homo sapiens GN=PSMB1 PE=1 SV=2	HUMAN	8	P20618	GN=PSMB1	0.552079	1.10662	0.928966	1.13763	1.02802
584	8.12	16.17	46.28	32.37	20.14	sp|P00558|PGK1_HUMAN	Phosphoglycerate kinase 1 OS=Homo sapiens GN=PGK1 PE=1 SV=3	HUMAN	23	P00558	GN=PGK1	0.628151	1.24738	0.765597	1.19124	0.954993
585	8.1	14.23	9.319	5.882	4.776	sp|Q7Z3U7|MON2_HUMAN	Protein MON2 homolog OS=Homo sapiens GN=MON2 PE=1 SV=3	HUMAN	11	Q7Z3U7	GN=MON2	0.859429	1.24738	0.77983	1.21339	0.972747
586	8.1	12.18	10.3	5.941	5.05	sp|P22102|PUR2_HUMAN	Trifunctional purine biosynthetic protein adenosine-3 OS=Homo sapiens GN=GART PE=1 SV=1	HUMAN	6	P22102	GN=GART	0.448774	1.18032	0.912011	1.27057	1.07647
587	8.1	10.26	17	14.47	14.47	sp|Q14409|GLPK3_HUMAN	Glycerol kinase 3 OS=Homo sapiens GN=GK3P PE=2 SV=2	HUMAN	7	Q14409	GN=GK3P	0.847961	1.38038	0.666807	1.27057	0.92045
588	8.1	8.17	20.04	17	12.55	sp|O60701|UGDH_HUMAN	UDP-glucose 6-dehydrogenase OS=Homo sapiens GN=UGDH PE=1 SV=1	HUMAN	4	O60701	GN=UGDH	0.381463	1.24738	0.887156	1.38038	1.10662
589	8.09	8.35	10.07	6.174	3.393	sp|P55268|LAMB2_HUMAN	Laminin subunit beta-2 OS=Homo sapiens GN=LAMB2 PE=1 SV=2	HUMAN	4	P55268	GN=LAMB2	0.488492	1.18032	0.855067	1.19124	1.00925
590	8.09	8.1	52.38	39.29	39.29	tr|A0A1B0GVQ3|A0A1B0GVQ3_HUMAN	Protein LINC00854 OS=Homo sapiens GN=LINC00854 PE=4 SV=1	HUMAN	5	A0A1B0GVQ3	GN=LINC00854	0.67104	1.14815	0.831764	1.09648	0.954993
591	8.08	10.14	18.25	11.11	10.32	sp|Q13217|DNJC3_HUMAN	DnaJ homolog subfamily C member 3 OS=Homo sapiens GN=DNAJC3 PE=1 SV=1	HUMAN	5	Q13217	GN=DNAJC3	0.801113	1.11686	0.855067	1.0666	0.954993
592	8.08	10.1	19.09	19.09	17.48	sp|Q15785|TOM34_HUMAN	Mitochondrial import receptor subunit TOM34 OS=Homo sapiens GN=TOMM34 PE=1 SV=2	HUMAN	6	Q15785	GN=TOMM34	0.938516	1.10662	0.903649	1.10662	1
593	8.08	8.15	25.96	21.79	16.35	sp|Q12904|AIMP1_HUMAN	Aminoacyl tRNA synthase complex-interacting multifunctional protein 1 OS=Homo sapiens GN=AIMP1 PE=1 SV=2	HUMAN	5	Q12904	GN=AIMP1	0.765317	1.38038	0.737904	1.40605	1.01859
594	8.06	8.87	38.97	31.46	25.82	sp|P48047|ATPO_HUMAN	ATP synthase subunit O, mitochondrial OS=Homo sapiens GN=ATP5O PE=1 SV=1	HUMAN	6	P48047	GN=ATP5O	0.990507	1.13763	0.862979	1.11686	0.981748
595	8.06	8.07	10.51	6.452	5.496	sp|Q13724|MOGS_HUMAN	Mannosyl-oligosaccharide glucosidase OS=Homo sapiens GN=MOGS PE=1 SV=5	HUMAN	4	Q13724	GN=MOGS	0.54561	1.11686	0.937562	1.1695	1.04713
596	8.04	8.73	14.3	7.861	6.057	sp|Q9NU02|ANKE1_HUMAN	Ankyrin repeat and EF-hand domain-containing protein 1 OS=Homo sapiens GN=ANKEF1 PE=2 SV=2	HUMAN	4	Q9NU02	GN=ANKEF1	0.971404	1.14815	0.870964	1.14815	1
597	8.04	8.63	24.47	14.35	12.45	sp|P48637|GSHB_HUMAN	Glutathione synthetase OS=Homo sapiens GN=GSS PE=1 SV=1	HUMAN	7	P48637	GN=GSS	0.790523	2.10863	0.539511	2.37684	1.13763
598	8.04	8.05	27.8	16.6	16.6	sp|O96011|PX11B_HUMAN	Peroxisomal membrane protein 11B OS=Homo sapiens GN=PEX11B PE=1 SV=1	HUMAN	6	O96011	GN=PEX11B	0.348637	1.13763	0.912011	1.18032	1.03753
599	8.03	10.17	12.18	11.47	8.499	sp|Q6IA69|NADE_HUMAN	Glutamine-dependent NAD(+) synthetase OS=Homo sapiens GN=NADSYN1 PE=1 SV=3	HUMAN	5	Q6IA69	GN=NADSYN1	0.567117	1.09648	0.824138	0.990832	0.903649
600	8.03	10.04	13.46	10.35	6.625	sp|O75170|PP6R2_HUMAN	Serine/threonine-protein phosphatase 6 regulatory subunit 2 OS=Homo sapiens GN=PPP6R2 PE=1 SV=2	HUMAN	6	O75170	GN=PPP6R2	0.503186	1.24738	0.744732	1.15878	0.928966
601	8.03	9.88	22.7	17.08	15.96	sp|Q96CS3|FAF2_HUMAN	FAS-associated factor 2 OS=Homo sapiens GN=FAF2 PE=1 SV=2	HUMAN	6	Q96CS3	GN=FAF2	1	1.13763	0.887156	1.14815	1.00925
602	8.03	9.86	54.66	33.54	33.54	sp|O75947|ATP5H_HUMAN	ATP synthase subunit d, mitochondrial OS=Homo sapiens GN=ATP5H PE=1 SV=3	HUMAN	5	O75947	GN=ATP5H	0.939477	1.18032	0.83946	1.1695	0.990832
603	8.03	8.14	21.94	15.67	15.67	sp|Q8N8N7|PTGR2_HUMAN	Prostaglandin reductase 2 OS=Homo sapiens GN=PTGR2 PE=1 SV=1	HUMAN	9	Q8N8N7	GN=PTGR2	0.438194	1.24738	0.554626	0.862979	0.691831
604	8.03	8.04	31.55	28.27	19.05	sp|P31937|3HIDH_HUMAN	3-hydroxyisobutyrate dehydrogenase, mitochondrial OS=Homo sapiens GN=HIBADH PE=1 SV=2	HUMAN	6	P31937	GN=HIBADH	0.42009	1.09648	0.912011	1.09648	1
605	8.03	8.04	39.18	30.41	24.56	tr|A0A0A0MSI0|A0A0A0MSI0_HUMAN	Peroxiredoxin-1 (Fragment) OS=Homo sapiens GN=PRDX1 PE=1 SV=1	HUMAN	5	A0A0A0MSI0	GN=PRDX1	0.413829	1.24738	1.1695	1.80302	1.45881
606	8.03	8.03	22.61	11.49	11.49	sp|P00390|GSHR_HUMAN	Glutathione reductase, mitochondrial OS=Homo sapiens GN=GSR PE=1 SV=2	HUMAN	4	P00390	GN=GSR	0.983855	1.18032	0.847227	1.18032	1
607	8.02	9.86	22.67	13.35	12.34	sp|Q8WW22|DNJA4_HUMAN	DnaJ homolog subfamily A member 4 OS=Homo sapiens GN=DNAJA4 PE=1 SV=1	HUMAN	6	Q8WW22	GN=DNAJA4	0.868836	1.11686	0.862979	1.07647	0.963829
608	8.02	8.17	19.07	15.15	15.15	sp|Q96SK2|TM209_HUMAN	Transmembrane protein 209 OS=Homo sapiens GN=TMEM209 PE=1 SV=2	HUMAN	6	Q96SK2	GN=TMEM209	1	1.65959	0.772681	2.12814	1.28233
609	8.02	8.16	11.94	7.373	4.777	sp|O94829|IPO13_HUMAN	Importin-13 OS=Homo sapiens GN=IPO13 PE=1 SV=3	HUMAN	5	O94829	GN=IPO13	0.573641	1.14815	0.831764	1.09648	0.954993
610	8.02	8.13	13.32	11.64	11.64	sp|Q04727|TLE4_HUMAN	Transducin-like enhancer protein 4 OS=Homo sapiens GN=TLE4 PE=1 SV=3	HUMAN	5	Q04727	GN=TLE4	0.264662	1.14815	0.801678	1.05682	0.92045
611	8.02	8.02	42.41	23.79	20.69	sp|Q99598|TSNAX_HUMAN	Translin-associated protein X OS=Homo sapiens GN=TSNAX PE=1 SV=1	HUMAN	6	Q99598	GN=TSNAX	0.893847	1.08643	0.928966	1.09648	1.00925
612	8.01	8.11	17.48	11.65	10.1	sp|P11413|G6PD_HUMAN	Glucose-6-phosphate 1-dehydrogenase OS=Homo sapiens GN=G6PD PE=1 SV=4	HUMAN	6	P11413	GN=G6PD	0.940454	1.18032	0.855067	1.19124	1.00925
613	8.01	8.03	31.39	23.77	21.97	sp|O15173|PGRC2_HUMAN	Membrane-associated progesterone receptor component 2 OS=Homo sapiens GN=PGRMC2 PE=1 SV=1	HUMAN	4	O15173	GN=PGRMC2	0.908088	1.18032	0.83946	1.1695	0.990832
614	8.01	8.02	14.75	10.16	9.665	sp|P22059|OSBP1_HUMAN	Oxysterol-binding protein 1 OS=Homo sapiens GN=OSBP PE=1 SV=1	HUMAN	4	P22059	GN=OSBP	0.364388	1.38038	0.879023	1.67494	1.21339
615	8.01	8.02	12.04	9.984	8.558	sp|P04844|RPN2_HUMAN	Dolichyl-diphosphooligosaccharide--protein glycosyltransferase subunit 2 OS=Homo sapiens GN=RPN2 PE=1 SV=3	HUMAN	6	P04844	GN=RPN2	0.167007	1.18032	0.972747	1.35519	1.14815
616	8.01	8.02	22.15	16.78	13.42	sp|P36542|ATPG_HUMAN	ATP synthase subunit gamma, mitochondrial OS=Homo sapiens GN=ATP5C1 PE=1 SV=1	HUMAN	4	P36542	GN=ATP5C1	0.894208	1.08643	0.928966	1.09648	1.00925
617	8.01	8.01	16.78	13	12.06	tr|B7Z7P8|B7Z7P8_HUMAN	Eukaryotic peptide chain release factor subunit 1 OS=Homo sapiens GN=ETF1 PE=1 SV=1	HUMAN	6	B7Z7P8	GN=ETF1	0.648536	1.08643	0.928966	1.09648	1.00925
618	8	12.62	12.53	9.747	7.595	sp|Q9UKF2|ADA30_HUMAN	Disintegrin and metalloproteinase domain-containing protein 30 OS=Homo sapiens GN=ADAM30 PE=1 SV=2	HUMAN	6	Q9UKF2	GN=ADAM30	0.615423	1.11686	0.824138	1.02802	0.92045
619	8	12.02	10.38	7.684	7.269	sp|Q13107|UBP4_HUMAN	Ubiquitin carboxyl-terminal hydrolase 4 OS=Homo sapiens GN=USP4 PE=1 SV=3	HUMAN	7	Q13107	GN=USP4	0.747216	1.14815	0.824138	1.08643	0.946237
620	8	10.02	14.01	7.49	6.935	sp|Q14393|GAS6_HUMAN	Growth arrest-specific protein 6 OS=Homo sapiens GN=GAS6 PE=1 SV=2	HUMAN	5	Q14393	GN=GAS6	0.103584	1.51356	1.92309	9.2045	2.91072
621	8	10.01	10.82	7.395	6.071	sp|P35606|COPB2_HUMAN	Coatomer subunit beta' OS=Homo sapiens GN=COPB2 PE=1 SV=2	HUMAN	7	P35606	GN=COPB2	0.553923	2.0893	0.496592	2.1677	1.03753
622	8	10	14.57	9.664	7.423	tr|A0A0U1RQC7|A0A0U1RQC7_HUMAN	Cilia- and flagella-associated protein 99 OS=Homo sapiens GN=CFAP99 PE=4 SV=1	HUMAN	5	A0A0U1RQC7	GN=CFAP99	0.549831	1.13763	0.794328	1.02802	0.903649
623	8	10	14.98	10.37	10.37	sp|Q9H4F8|SMOC1_HUMAN	SPARC-related modular calcium-binding protein 1 OS=Homo sapiens GN=SMOC1 PE=1 SV=1	HUMAN	6	Q9H4F8	GN=SMOC1	0.933524	1.11686	0.903649	1.1272	1.00925
624	8	9.71	16.05	11.75	9.885	sp|P02787|TRFE_HUMAN	Serotransferrin OS=Homo sapiens GN=TF PE=1 SV=3	HUMAN	6	P02787	GN=TF	0.501095	1.24738	0.765597	1.19124	0.954993
625	8	8.3	17.68	9.582	7.018	sp|Q99567|NUP88_HUMAN	Nuclear pore complex protein Nup88 OS=Homo sapiens GN=NUP88 PE=1 SV=2	HUMAN	5	Q99567	GN=NUP88	0.832806	1.24738	0.794328	1.23595	0.990832
626	8	8.07	20.94	11.5	9.035	tr|Q3BDU5|Q3BDU5_HUMAN	Prelamin-A/C OS=Homo sapiens GN=LMNA PE=1 SV=1	HUMAN	4	Q3BDU5	GN=LMNA	0.353884	1.24738	0.751623	1.1695	0.937562
627	8	8.06	11.23	5.385	4.462	sp|O60423|AT8B3_HUMAN	Phospholipid-transporting ATPase IK OS=Homo sapiens GN=ATP8B3 PE=2 SV=4	HUMAN	5	O60423	GN=ATP8B3	0.828108	1.13763	0.847227	1.09648	0.963829
628	8	8.05	35.61	35.61	32.58	tr|J3KQ18|J3KQ18_HUMAN	D-dopachrome decarboxylase OS=Homo sapiens GN=DDT PE=1 SV=1	HUMAN	4	J3KQ18	GN=DDT	0.320821	2.0893	0.380189	1.65959	0.794328
629	8	8.04	36.17	20.85	19.15	tr|J3QQX2|J3QQX2_HUMAN	Rho GDP-dissociation inhibitor 1 OS=Homo sapiens GN=ARHGDIA PE=1 SV=1	HUMAN	4	J3QQX2	GN=ARHGDIA	0.314522	1.10662	0.954993	1.1695	1.05682
630	8	8.03	18.61	12.88	12.07	tr|H0YMG7|H0YMG7_HUMAN	Retinal dehydrogenase 2 OS=Homo sapiens GN=ALDH1A2 PE=1 SV=1	HUMAN	4	H0YMG7	GN=ALDH1A2	0.595091	1.24738	0.751623	1.15878	0.928966
631	8	8.03	8.603	7.232	6.733	sp|Q8IZ83|A16A1_HUMAN	Aldehyde dehydrogenase family 16 member A1 OS=Homo sapiens GN=ALDH16A1 PE=1 SV=2	HUMAN	4	Q8IZ83	GN=ALDH16A1	0.965272	1.14815	0.83946	1.10662	0.963829
632	8	8.03	37.65	32.35	32.35	sp|P59282|TPPP2_HUMAN	Tubulin polymerization-promoting protein family member 2 OS=Homo sapiens GN=TPPP2 PE=1 SV=2	HUMAN	8	P59282	GN=TPPP2	0.376855	1.20226	0.77983	1.1272	0.937562
633	8	8	17.77	10.35	9.57	sp|P47895|AL1A3_HUMAN	Aldehyde dehydrogenase family 1 member A3 OS=Homo sapiens GN=ALDH1A3 PE=1 SV=2	HUMAN	4	P47895	GN=ALDH1A3	0.0456204	1.61436	1.65959	7.11213	2.67917
634	8	8	13.42	12.33	11.23	sp|Q9Y371|SHLB1_HUMAN	Endophilin-B1 OS=Homo sapiens GN=SH3GLB1 PE=1 SV=1	HUMAN	8	Q9Y371	GN=SH3GLB1	0.63132	1.13763	0.83946	1.08643	0.954993
635	8	8	23.23	18.06	16.77	tr|A0A0C4DGQ8|A0A0C4DGQ8_HUMAN	Dehydrogenase/reductase SDR family member 7B OS=Homo sapiens GN=DHRS7B PE=1 SV=1	HUMAN	4	A0A0C4DGQ8	GN=DHRS7B	1	1.51356	0.654636	1.49968	0.990832
636	8	8	19.34	14.64	11.88	tr|E7EQG2|E7EQG2_HUMAN	Eukaryotic initiation factor 4A-II OS=Homo sapiens GN=EIF4A2 PE=1 SV=1	HUMAN	4	E7EQG2	GN=EIF4A2	0.778323	1.14815	0.895365	1.18032	1.02802
637	8	8	40.31	31.01	31.01	sp|P10606|COX5B_HUMAN	Cytochrome c oxidase subunit 5B, mitochondrial OS=Homo sapiens GN=COX5B PE=1 SV=2	HUMAN	7	P10606	GN=COX5B	0.860775	1.08643	0.928966	1.09648	1.00925
638	8	8	23.87	23.87	22.22	sp|P16562|CRIS2_HUMAN	Cysteine-rich secretory protein 2 OS=Homo sapiens GN=CRISP2 PE=1 SV=1	HUMAN	6	P16562	GN=CRISP2	1	1.07647	0.937562	1.08643	1.00925
639	8	8	12.45	11.37	6.867	sp|P04066|FUCO_HUMAN	Tissue alpha-L-fucosidase OS=Homo sapiens GN=FUCA1 PE=1 SV=4	HUMAN	4	P04066	GN=FUCA1	0.720915	1.18032	0.824138	1.14815	0.972747
640	8	8	22.69	20.83	20.83	sp|P62491|RB11A_HUMAN	Ras-related protein Rab-11A OS=Homo sapiens GN=RAB11A PE=1 SV=3	HUMAN	4	P62491	GN=RAB11A	1	2.0893	0.474242	2.07014	0.990832
641	8	8	43.79	37.91	37.91	sp|Q9NX14|NDUBB_HUMAN	NADH dehydrogenase [ubiquinone] 1 beta subcomplex subunit 11, mitochondrial OS=Homo sapiens GN=NDUFB11 PE=1 SV=1	HUMAN	4	Q9NX14	GN=NDUFB11	0.774664	1.38038	0.744732	1.41906	1.02802
642	8	8	13.87	13.87	13.87	sp|Q8IXM7|OD3L1_HUMAN	Outer dense fiber protein 3-like protein 1 OS=Homo sapiens GN=ODF3L1 PE=2 SV=1	HUMAN	4	Q8IXM7	GN=ODF3L1	0.897919	1.14815	0.862979	1.13763	0.990832
643	7.97	8.09	25.61	18.7	16.26	sp|Q00059|TFAM_HUMAN	Transcription factor A, mitochondrial OS=Homo sapiens GN=TFAM PE=1 SV=1	HUMAN	4	Q00059	GN=TFAM	0.126027	1.40605	0.118032	0.816582	0.580764
644	7.96	8	14.25	13.29	13.29	sp|Q12765|SCRN1_HUMAN	Secernin-1 OS=Homo sapiens GN=SCRN1 PE=1 SV=2	HUMAN	5	Q12765	GN=SCRN1	0.845387	2.0893	0.487529	2.12814	1.01859
645	7.94	8.02	33.73	23.02	23.02	tr|G3V5Z7|G3V5Z7_HUMAN	Proteasome subunit alpha type OS=Homo sapiens GN=PSMA6 PE=1 SV=1	HUMAN	10	G3V5Z7	GN=PSMA6	0.524768	1.13763	0.816582	1.05682	0.928966
646	7.93	13	10.31	4.873	3.059	sp|O14715|RGPD8_HUMAN	RANBP2-like and GRIP domain-containing protein 8 OS=Homo sapiens GN=RGPD8 PE=1 SV=2	HUMAN	7	O14715	GN=RGPD8	0.546463	2.10863	0.660693	2.91072	1.39316
647	7.91	8.06	15.37	10.58	8.982	sp|Q6NXE6|ARMC6_HUMAN	Armadillo repeat-containing protein 6 OS=Homo sapiens GN=ARMC6 PE=1 SV=2	HUMAN	4	Q6NXE6	GN=ARMC6	0.250815	1.75388	0.185353	0.937562	0.534564
648	7.9	10.16	29.37	25.52	23.43	tr|H7BY58|H7BY58_HUMAN	Protein-L-isoaspartate O-methyltransferase OS=Homo sapiens GN=PCMT1 PE=1 SV=1	HUMAN	13	H7BY58	GN=PCMT1	0.245128	1.11686	0.847227	1.05682	0.946237
649	7.9	8.06	13.32	7.129	3.659	sp|Q14139|UBE4A_HUMAN	Ubiquitin conjugation factor E4 A OS=Homo sapiens GN=UBE4A PE=1 SV=2	HUMAN	4	Q14139	GN=UBE4A	0.950856	1.18032	0.847227	1.18032	1
650	7.88	11.6	29.63	23.93	18.52	sp|P22612|KAPCG_HUMAN	cAMP-dependent protein kinase catalytic subunit gamma OS=Homo sapiens GN=PRKACG PE=1 SV=3	HUMAN	7	P22612	GN=PRKACG	0.817699	1.13763	0.847227	1.09648	0.963829
651	7.87	8.31	56.67	40.56	36.11	sp|P07741|APT_HUMAN	Adenine phosphoribosyltransferase OS=Homo sapiens GN=APRT PE=1 SV=2	HUMAN	6	P07741	GN=APRT	0.50107	1.19124	0.981748	1.38038	1.1695
652	7.87	8.03	52.07	40.83	40.83	sp|Q5T5A4|CA194_HUMAN	Uncharacterized protein C1orf194 OS=Homo sapiens GN=C1orf194 PE=2 SV=1	HUMAN	6	Q5T5A4	GN=C1orf194	0.917752	1.10662	0.887156	1.08643	0.981748
653	7.87	7.94	33.51	25.86	23.75	sp|Q8N443|RIBC1_HUMAN	RIB43A-like with coiled-coils protein 1 OS=Homo sapiens GN=RIBC1 PE=1 SV=1	HUMAN	10	Q8N443	GN=RIBC1	0.535646	1.14815	0.831764	1.09648	0.954993
654	7.86	7.92	46.67	46.67	36.3	sp|Q01469|FABP5_HUMAN	Fatty acid-binding protein, epidermal OS=Homo sapiens GN=FABP5 PE=1 SV=3	HUMAN	6	Q01469	GN=FABP5	0.796034	1.03753	0.92045	0.990832	0.954993
655	7.85	9.8	39.01	29.08	29.08	sp|Q07021|C1QBP_HUMAN	Complement component 1 Q subcomponent-binding protein, mitochondrial OS=Homo sapiens GN=C1QBP PE=1 SV=1	HUMAN	9	Q07021	GN=C1QBP	0.899287	2.0893	0.501187	2.18776	1.04713
656	7.85	7.92	45.9	44.26	40.98	tr|F2Z3C1|F2Z3C1_HUMAN	CMT1A duplicated region transcript 15 protein OS=Homo sapiens GN=CDRT15 PE=1 SV=1	HUMAN	4	F2Z3C1	GN=CDRT15	0.17742	1.57036	0.11695	0.758578	0.483059
657	7.82	7.89	25	18.52	16.67	sp|P23284|PPIB_HUMAN	Peptidyl-prolyl cis-trans isomerase B OS=Homo sapiens GN=PPIB PE=1 SV=2	HUMAN	4	P23284	GN=PPIB	0.954826	1.0666	0.954993	1.08643	1.01859
658	7.81	7.98	47.24	38.04	34.97	sp|Q9BX68|HINT2_HUMAN	Histidine triad nucleotide-binding protein 2, mitochondrial OS=Homo sapiens GN=HINT2 PE=1 SV=1	HUMAN	5	Q9BX68	GN=HINT2	1	1.14815	0.862979	1.13763	0.990832
659	7.77	14.34	36.48	30.18	26.51	sp|Q9BYZ2|LDH6B_HUMAN	L-lactate dehydrogenase A-like 6B OS=Homo sapiens GN=LDHAL6B PE=1 SV=3	HUMAN	10	Q9BYZ2	GN=LDHAL6B	0.196947	1.13763	0.903649	1.1695	1.02802
660	7.77	8.34	15.07	9.111	7.199	sp|P21399|ACOC_HUMAN	Cytoplasmic aconitate hydratase OS=Homo sapiens GN=ACO1 PE=1 SV=3	HUMAN	7	P21399	GN=ACO1	0.624084	1.11686	0.862979	1.07647	0.963829
661	7.75	7.96	29.84	27.75	24.61	tr|E7EVH9|E7EVH9_HUMAN	Pseudouridine-5'-phosphatase (Fragment) OS=Homo sapiens GN=PUDP PE=1 SV=1	HUMAN	4	E7EVH9	GN=PUDP	0.448848	1.14815	0.794328	1.05682	0.92045
662	7.73	7.83	20.82	18.77	18.77	sp|Q13508|NAR3_HUMAN	Ecto-ADP-ribosyltransferase 3 OS=Homo sapiens GN=ART3 PE=1 SV=2	HUMAN	7	Q13508	GN=ART3	0.740241	1.51356	0.625173	1.43219	0.946237
663	7.72	7.81	55.34	55.34	49.51	tr|M0QZK8|M0QZK8_HUMAN	Uncharacterized protein OS=Homo sapiens PE=4 SV=1	HUMAN	5	M0QZK8	GN=--	0.852215	2.0893	0.448745	1.95884	0.937562
664	7.67	8.99	24.49	13.59	10.77	sp|P08237|PFKAM_HUMAN	ATP-dependent 6-phosphofructokinase, muscle type OS=Homo sapiens GN=PFKM PE=1 SV=2	HUMAN	9	P08237	GN=PFKM	0.797775	1.09648	0.879023	1.05682	0.963829
665	7.59	7.7	32.09	28.84	22.79	sp|Q8IXA5|SACA3_HUMAN	Sperm acrosome membrane-associated protein 3 OS=Homo sapiens GN=SPACA3 PE=1 SV=1	HUMAN	14	Q8IXA5	GN=SPACA3	0.42412	1.20226	0.469894	0.870964	0.724436
666	7.57	7.65	55.34	47.57	42.72	sp|O75964|ATP5L_HUMAN	ATP synthase subunit g, mitochondrial OS=Homo sapiens GN=ATP5L PE=1 SV=3	HUMAN	5	O75964	GN=ATP5L	0.879252	1.38038	0.704693	1.34276	0.972747
667	7.54	7.6	12.89	12	12	sp|Q9NS86|LANC2_HUMAN	LanC-like protein 2 OS=Homo sapiens GN=LANCL2 PE=1 SV=1	HUMAN	4	Q9NS86	GN=LANCL2	0.929888	1.24738	0.787046	1.22462	0.981748
668	7.52	9.7	14.13	9.459	6.757	sp|P55884|EIF3B_HUMAN	Eukaryotic translation initiation factor 3 subunit B OS=Homo sapiens GN=EIF3B PE=1 SV=3	HUMAN	7	P55884	GN=EIF3B	1	1.10662	0.912011	1.11686	1.00925
669	7.51	7.61	54.46	49.5	48.51	tr|C9JFR7|C9JFR7_HUMAN	Cytochrome c (Fragment) OS=Homo sapiens GN=CYCS PE=1 SV=1	HUMAN	10	C9JFR7	GN=CYCS	0.412068	1.11686	0.928966	1.15878	1.03753
670	7.5	9.66	17.2	11.85	10.68	sp|Q9BVL2|NUP58_HUMAN	Nucleoporin p58/p45 OS=Homo sapiens GN=NUP58 PE=1 SV=1	HUMAN	6	Q9BVL2	GN=NUP58	0.809525	1.24738	0.809096	1.25893	1.00925
671	7.49	7.59	17.17	9.203	8.104	sp|Q9NQ86|TRI36_HUMAN	E3 ubiquitin-protein ligase TRIM36 OS=Homo sapiens GN=TRIM36 PE=1 SV=2	HUMAN	5	Q9NQ86	GN=TRIM36	0.93816	1.13763	0.862979	1.11686	0.981748
672	7.49	7.57	21.74	19.93	18.48	sp|Q8TDQ7|GNPI2_HUMAN	Glucosamine-6-phosphate isomerase 2 OS=Homo sapiens GN=GNPDA2 PE=1 SV=1	HUMAN	6	Q8TDQ7	GN=GNPDA2	0.954171	2.0893	0.461318	2.01372	0.963829
673	7.47	7.65	28.12	20.95	19.89	sp|Q8TDY3|ACTT2_HUMAN	Actin-related protein T2 OS=Homo sapiens GN=ACTRT2 PE=2 SV=2	HUMAN	7	Q8TDY3	GN=ACTRT2	0.339131	1.24738	0.737904	1.14815	0.92045
674	7.47	7.6	21.51	18.44	16.55	tr|B7Z2T3|B7Z2T3_HUMAN	Intraflagellar transport protein 56 OS=Homo sapiens GN=TTC26 PE=1 SV=1	HUMAN	5	B7Z2T3	GN=TTC26	0.858153	1.24738	0.809096	1.25893	1.00925
675	7.46	7.83	28.79	24.62	20.83	sp|P61247|RS3A_HUMAN	40S ribosomal protein S3a OS=Homo sapiens GN=RPS3A PE=1 SV=2	HUMAN	6	P61247	GN=RPS3A	0.20846	1.24738	1	1.55597	1.24738
676	7.45	10.79	12.9	8.561	5.955	sp|O60733|PLPL9_HUMAN	85/88 kDa calcium-independent phospholipase A2 OS=Homo sapiens GN=PLA2G6 PE=1 SV=2	HUMAN	7	O60733	GN=PLA2G6	0.472408	1.18032	0.77983	1.08643	0.92045
677	7.45	7.59	16.47	10.85	10.08	tr|E7EVV3|E7EVV3_HUMAN	Mitochondria-eating protein OS=Homo sapiens GN=SPATA18 PE=1 SV=1	HUMAN	7	E7EVV3	GN=SPATA18	0.988522	1.14815	0.870964	1.14815	1
678	7.44	7.52	23.38	15.69	14.46	sp|P08574|CY1_HUMAN	Cytochrome c1, heme protein, mitochondrial OS=Homo sapiens GN=CYC1 PE=1 SV=3	HUMAN	8	P08574	GN=CYC1	0.268609	1.18032	1.10662	1.55597	1.30617
679	7.44	7.5	19.34	13.99	10.08	tr|H7C410|H7C410_HUMAN	Glypican-1 OS=Homo sapiens GN=GPC1 PE=1 SV=2	HUMAN	4	H7C410	GN=GPC1	0.565895	1.13763	0.963829	1.24738	1.09648
680	7.42	9.35	17.98	14.83	13.71	sp|P12694|ODBA_HUMAN	2-oxoisovalerate dehydrogenase subunit alpha, mitochondrial OS=Homo sapiens GN=BCKDHA PE=1 SV=2	HUMAN	7	P12694	GN=BCKDHA	0.503946	1.24738	0.744732	1.15878	0.928966
681	7.42	7.5	12.8	8.434	7.229	sp|Q8NEU8|DP13B_HUMAN	DCC-interacting protein 13-beta OS=Homo sapiens GN=APPL2 PE=1 SV=3	HUMAN	4	Q8NEU8	GN=APPL2	0.450185	1.39316	0.787046	1.52757	1.09648
682	7.41	7.48	15.53	12.01	12.01	sp|P34896|GLYC_HUMAN	Serine hydroxymethyltransferase, cytosolic OS=Homo sapiens GN=SHMT1 PE=1 SV=1	HUMAN	6	P34896	GN=SHMT1	0.631179	1.38038	0.691831	1.31826	0.954993
683	7.41	7.48	17.54	16.54	16.54	tr|A0A0A0MS08|A0A0A0MS08_HUMAN	Ig gamma-1 chain C region (Fragment) OS=Homo sapiens GN=IGHG1 PE=1 SV=1	HUMAN	5	A0A0A0MS08	GN=IGHG1
684	7.39	9.61	42.13	36.17	36.17	sp|Q9BVK6|TMED9_HUMAN	Transmembrane emp24 domain-containing protein 9 OS=Homo sapiens GN=TMED9 PE=1 SV=2	HUMAN	7	Q9BVK6	GN=TMED9	0.303749	1.10662	0.92045	1.1272	1.01859
685	7.39	7.6	30	26	20.8	sp|Q14990|ODFP1_HUMAN	Outer dense fiber protein 1 OS=Homo sapiens GN=ODF1 PE=1 SV=2	HUMAN	8	Q14990	GN=ODF1	0.621307	1.18032	0.772681	1.07647	0.912011
686	7.37	7.56	33.62	21.65	15.1	tr|G5E9G0|G5E9G0_HUMAN	60S ribosomal protein L3 OS=Homo sapiens GN=RPL3 PE=1 SV=1	HUMAN	7	G5E9G0	GN=RPL3	0.848855	1.10662	0.912011	1.11686	1.00925
687	7.37	7.47	22.22	15	15	sp|Q15435|PP1R7_HUMAN	Protein phosphatase 1 regulatory subunit 7 OS=Homo sapiens GN=PPP1R7 PE=1 SV=1	HUMAN	7	Q15435	GN=PPP1R7	1	1.14815	0.831764	1.09648	0.954993
688	7.34	9.44	22.27	20.38	20.38	sp|O95816|BAG2_HUMAN	BAG family molecular chaperone regulator 2 OS=Homo sapiens GN=BAG2 PE=1 SV=1	HUMAN	5	O95816	GN=BAG2	0.513704	1.13763	1	1.2942	1.13763
689	7.33	7.4	24.1	23.69	23.69	sp|P54107|CRIS1_HUMAN	Cysteine-rich secretory protein 1 OS=Homo sapiens GN=CRISP1 PE=1 SV=1	HUMAN	10	P54107	GN=CRISP1	0.365792	1.38038	0.666807	1.27057	0.92045
690	7.32	7.41	16.61	16.61	13.95	tr|F8VQQ3|F8VQQ3_HUMAN	UPF0160 protein MYG1, mitochondrial OS=Homo sapiens GN=C12orf10 PE=1 SV=1	HUMAN	5	F8VQQ3	GN=C12orf10	0.572365	1.18032	0.816582	1.13763	0.963829
691	7.31	10.85	38.42	25.37	23.15	sp|P62195|PRS8_HUMAN	26S protease regulatory subunit 8 OS=Homo sapiens GN=PSMC5 PE=1 SV=1	HUMAN	9	P62195	GN=PSMC5	0.841275	1.24738	0.847227	1.31826	1.05682
692	7.31	10.4	20.34	14.79	9.916	sp|A5D8V7|CC151_HUMAN	Coiled-coil domain-containing protein 151 OS=Homo sapiens GN=CCDC151 PE=1 SV=1	HUMAN	6	A5D8V7	GN=CCDC151	0.629341	1.14815	0.809096	1.0666	0.928966
693	7.31	8.11	19.35	16.49	16.49	sp|P54709|AT1B3_HUMAN	Sodium/potassium-transporting ATPase subunit beta-3 OS=Homo sapiens GN=ATP1B3 PE=1 SV=1	HUMAN	6	P54709	GN=ATP1B3	0.694055	1.18032	0.824138	1.14815	0.972747
694	7.29	12.22	33.33	29.31	23.94	sp|P31150|GDIA_HUMAN	Rab GDP dissociation inhibitor alpha OS=Homo sapiens GN=GDI1 PE=1 SV=2	HUMAN	10	P31150	GN=GDI1	0.307568	1.11686	0.847227	1.05682	0.946237
695	7.29	9.89	16.61	12.1	7.581	sp|Q03252|LMNB2_HUMAN	Lamin-B2 OS=Homo sapiens GN=LMNB2 PE=1 SV=4	HUMAN	6	Q03252	GN=LMNB2	0.382135	1.13763	0.831764	1.07647	0.946237
696	7.29	8.45	29.55	19.48	18.18	sp|O95861|BPNT1_HUMAN	3'(2'),5'-bisphosphate nucleotidase 1 OS=Homo sapiens GN=BPNT1 PE=1 SV=1	HUMAN	7	O95861	GN=BPNT1	0.694291	1.18032	0.737904	1.02802	0.870964
697	7.29	7.44	13.81	8.365	6.21	tr|J3KNI1|J3KNI1_HUMAN	Conserved oligomeric Golgi complex subunit 4 OS=Homo sapiens GN=COG4 PE=1 SV=1	HUMAN	5	J3KNI1	GN=COG4	0.846979	1.14815	0.83946	1.10662	0.963829
698	7.29	7.37	21.31	21.31	21.31	sp|P09417|DHPR_HUMAN	Dihydropteridine reductase OS=Homo sapiens GN=QDPR PE=1 SV=2	HUMAN	4	P09417	GN=QDPR	0.43496	1.38038	0.765597	1.45881	1.05682
699	7.27	7.38	15.03	11.82	7.77	sp|P27824|CALX_HUMAN	Calnexin OS=Homo sapiens GN=CANX PE=1 SV=2	HUMAN	5	P27824	GN=CANX	0.359007	1.30617	1.1695	3.01995	1.52757
700	7.27	7.35	29.48	24.86	20.81	tr|J3KNB4|J3KNB4_HUMAN	Cathelicidin antimicrobial peptide OS=Homo sapiens GN=CAMP PE=1 SV=1	HUMAN	7	J3KNB4	GN=CAMP	1	2.05116	0.524807	2.208	1.07647
701	7.24	7.34	42.16	34.59	27.03	tr|A8K878|A8K878_HUMAN	Mesencephalic astrocyte-derived neurotrophic factor OS=Homo sapiens GN=MANF PE=1 SV=1	HUMAN	4	A8K878	GN=MANF	0.912744	1.18032	0.831764	1.15878	0.981748
702	7.23	7.37	41.43	31.43	18.57	sp|P21912|SDHB_HUMAN	Succinate dehydrogenase [ubiquinone] iron-sulfur subunit, mitochondrial OS=Homo sapiens GN=SDHB PE=1 SV=3	HUMAN	7	P21912	GN=SDHB	0.675836	1.08643	0.887156	1.04713	0.963829
703	7.23	7.36	9.973	3.748	2.008	sp|Q86X10|RLGPB_HUMAN	Ral GTPase-activating protein subunit beta OS=Homo sapiens GN=RALGAPB PE=1 SV=1	HUMAN	4	Q86X10	GN=RALGAPB	0.214558	1.18032	0.879023	1.22462	1.03753
704	7.22	7.51	57.48	41.73	26.77	sp|Q96A08|H2B1A_HUMAN	Histone H2B type 1-A OS=Homo sapiens GN=HIST1H2BA PE=1 SV=3	HUMAN	26	Q96A08	GN=HIST1H2BA	0.457252	1.1272	0.801678	1.01859	0.903649
705	7.16	7.42	24.16	22.48	16.78	tr|H7C242|H7C242_HUMAN	Doublecortin domain-containing protein 2C (Fragment) OS=Homo sapiens GN=DCDC2C PE=1 SV=1	HUMAN	5	H7C242	GN=DCDC2C	0.625918	1.48594	0.636796	1.40605	0.946237
706	7.16	7.3	31.11	22.96	22.96	sp|Q9H008|LHPP_HUMAN	Phospholysine phosphohistidine inorganic pyrophosphate phosphatase OS=Homo sapiens GN=LHPP PE=1 SV=2	HUMAN	5	Q9H008	GN=LHPP	0.765177	2.10863	0.496592	2.18776	1.04713
707	7.13	7.29	25.26	16.84	12.89	tr|C9JEJ2|C9JEJ2_HUMAN	Choline-phosphate cytidylyltransferase A OS=Homo sapiens GN=PCYT1A PE=1 SV=1	HUMAN	4	C9JEJ2	GN=PCYT1A	0.884331	1.14815	0.847227	1.11686	0.972747
708	7.13	7.22	18.23	10.59	7.635	tr|K7EQ55|K7EQ55_HUMAN	DAZ-associated protein 1 OS=Homo sapiens GN=DAZAP1 PE=1 SV=2	HUMAN	12	K7EQ55	GN=DAZAP1	0.886422	1.24738	0.794328	1.23595	0.990832
709	7.12	7.4	32.19	21.03	21.03	sp|Q6V702|CD022_HUMAN	Uncharacterized protein C4orf22 OS=Homo sapiens GN=C4orf22 PE=2 SV=4	HUMAN	5	Q6V702	GN=C4orf22	0.88327	2.0893	0.469894	2.05116	0.981748
710	7.1	7.27	29.95	28.02	28.02	sp|P22492|H1T_HUMAN	Histone H1t OS=Homo sapiens GN=HIST1H1T PE=2 SV=4	HUMAN	6	P22492	GN=HIST1H1T	0.924177	1.24738	0.794328	1.23595	0.990832
711	7.06	9.95	25.76	19.7	18.69	sp|Q8WTU0|DDI1_HUMAN	Protein DDI1 homolog 1 OS=Homo sapiens GN=DDI1 PE=1 SV=1	HUMAN	6	Q8WTU0	GN=DDI1	0.271793	1.18032	0.809096	1.1272	0.954993
712	7.05	7.12	22.8	17.93	15.5	sp|Q9Y5K5|UCHL5_HUMAN	Ubiquitin carboxyl-terminal hydrolase isozyme L5 OS=Homo sapiens GN=UCHL5 PE=1 SV=3	HUMAN	5	Q9Y5K5	GN=UCHL5	0.847498	1.14815	0.895365	1.18032	1.02802
713	7.04	7.11	30.87	28.86	28.86	tr|M0R1H9|M0R1H9_HUMAN	Prenylated Rab acceptor protein 1 (Fragment) OS=Homo sapiens GN=RABAC1 PE=1 SV=1	HUMAN	4	M0R1H9	GN=RABAC1	0.735132	1.24738	0.824138	1.28233	1.02802
714	7.04	7.11	49	45	45	sp|Q15836|VAMP3_HUMAN	Vesicle-associated membrane protein 3 OS=Homo sapiens GN=VAMP3 PE=1 SV=3	HUMAN	12	Q15836	GN=VAMP3	0.895746	2.0893	0.505825	2.208	1.05682
715	7.02	9.15	14.6	11.21	9.508	sp|Q8NHP8|PLBL2_HUMAN	Putative phospholipase B-like 2 OS=Homo sapiens GN=PLBD2 PE=1 SV=2	HUMAN	5	Q8NHP8	GN=PLBD2	0.66235	1.10662	0.855067	1.04713	0.946237
716	6.95	9.09	15.78	8.778	7.889	sp|P56192|SYMC_HUMAN	Methionine--tRNA ligase, cytoplasmic OS=Homo sapiens GN=MARS PE=1 SV=2	HUMAN	6	P56192	GN=MARS	0.450185	1.14815	0.870964	1.14815	1
717	6.94	7.16	25.95	22.15	12.8	sp|Q96HS1|PGAM5_HUMAN	Serine/threonine-protein phosphatase PGAM5, mitochondrial OS=Homo sapiens GN=PGAM5 PE=1 SV=2	HUMAN	4	Q96HS1	GN=PGAM5	0.991669	1.11686	0.887156	1.10662	0.990832
718	6.93	11.83	16.97	13.17	13.17	tr|G5E9Z5|G5E9Z5_HUMAN	NYD-SP14 protein, isoform CRA_c OS=Homo sapiens GN=TTC29 PE=4 SV=1	HUMAN	8	G5E9Z5	GN=TTC29	0.842329	1.18032	0.816582	1.13763	0.963829
719	6.93	7.01	12.34	9.481	8.945	tr|B5MCK8|B5MCK8_HUMAN	Inactive gamma-glutamyltranspeptidase 2 OS=Homo sapiens GN=GGT2 PE=4 SV=2	HUMAN	5	B5MCK8	GN=GGT2	0.450185	1.13763	0.903649	1.1695	1.02802
720	6.91	7.64	18.43	12.16	10.55	sp|Q9NVH1|DJC11_HUMAN	DnaJ homolog subfamily C member 11 OS=Homo sapiens GN=DNAJC11 PE=1 SV=2	HUMAN	5	Q9NVH1	GN=DNAJC11	1	1.18032	0.83946	1.1695	0.990832
721	6.91	7.12	15.46	10.41	8.991	sp|Q8IXW0|LMTD2_HUMAN	Lamin tail domain-containing protein 2 OS=Homo sapiens GN=LMNTD2 PE=2 SV=2	HUMAN	6	Q8IXW0	GN=LMNTD2	0.866557	1.39316	0.685488	1.33045	0.954993
722	6.9	9.05	19.64	13.32	8.804	sp|Q9H095|IQCG_HUMAN	IQ domain-containing protein G OS=Homo sapiens GN=IQCG PE=1 SV=1	HUMAN	5	Q9H095	GN=IQCG	0.525704	1.24738	0.724436	1.1272	0.903649
723	6.9	7.69	34.74	30.53	30.53	sp|Q4LDG9|DNAL1_HUMAN	Dynein light chain 1, axonemal OS=Homo sapiens GN=DNAL1 PE=1 SV=1	HUMAN	6	Q4LDG9	GN=DNAL1	0.534051	1.18032	0.758578	1.05682	0.895365
724	6.9	7.41	20.78	12.97	10.83	sp|P30038|AL4A1_HUMAN	Delta-1-pyrroline-5-carboxylate dehydrogenase, mitochondrial OS=Homo sapiens GN=ALDH4A1 PE=1 SV=3	HUMAN	6	P30038	GN=ALDH4A1	0.855577	1.09648	0.887156	1.0666	0.972747
725	6.89	6.96	36.53	34.13	28.14	sp|Q7Z5L4|SPT19_HUMAN	Spermatogenesis-associated protein 19, mitochondrial OS=Homo sapiens GN=SPATA19 PE=2 SV=2	HUMAN	5	Q7Z5L4	GN=SPATA19	0.731155	1.09648	0.862979	1.03753	0.946237
726	6.87	6.95	27.5	24.17	24.17	sp|Q6PF18|MORN3_HUMAN	MORN repeat-containing protein 3 OS=Homo sapiens GN=MORN3 PE=1 SV=2	HUMAN	4	Q6PF18	GN=MORN3	0.777359	1.18032	0.895365	1.24738	1.05682
727	6.82	8.94	13.73	12.88	9.153	sp|Q8N865|CG031_HUMAN	Uncharacterized protein C7orf31 OS=Homo sapiens GN=C7orf31 PE=1 SV=3	HUMAN	5	Q8N865	GN=C7orf31	0.626927	1.18032	0.801678	1.11686	0.946237
728	6.82	7.21	13.4	9.969	6.957	sp|P33176|KINH_HUMAN	Kinesin-1 heavy chain OS=Homo sapiens GN=KIF5B PE=1 SV=1	HUMAN	5	P33176	GN=KIF5B	0.489064	1.38038	0.809096	1.5417	1.11686
729	6.81	7.16	15.21	9.437	5.211	sp|P48147|PPCE_HUMAN	Prolyl endopeptidase OS=Homo sapiens GN=PREP PE=1 SV=2	HUMAN	4	P48147	GN=PREP	0.307999	1.10662	0.928966	1.13763	1.02802
730	6.81	6.9	20.47	11.13	9.199	sp|Q9P1V8|SAM15_HUMAN	Sterile alpha motif domain-containing protein 15 OS=Homo sapiens GN=SAMD15 PE=2 SV=1	HUMAN	4	Q9P1V8	GN=SAMD15	0.498151	1.13763	0.816582	1.05682	0.928966
731	6.8	7.1	18.96	9.083	4.233	sp|P18206|VINC_HUMAN	Vinculin OS=Homo sapiens GN=VCL PE=1 SV=4	HUMAN	3	P18206	GN=VCL	0.855062	1.10662	0.912011	1.11686	1.00925
732	6.79	7.26	13.97	9.182	7.186	sp|P22732|GTR5_HUMAN	Solute carrier family 2, facilitated glucose transporter member 5 OS=Homo sapiens GN=SLC2A5 PE=1 SV=1	HUMAN	6	P22732	GN=SLC2A5	0.109473	1.44544	0.369828	0.824138	0.570164
733	6.79	7.04	18.4	14.24	13.06	sp|P48729|KC1A_HUMAN	Casein kinase I isoform alpha OS=Homo sapiens GN=CSNK1A1 PE=1 SV=2	HUMAN	4	P48729	GN=CSNK1A1	0.953129	2.0893	0.469894	2.05116	0.981748
734	6.78	7.09	8.661	5.242	3.476	sp|Q9Y238|DLEC1_HUMAN	Deleted in lung and esophageal cancer protein 1 OS=Homo sapiens GN=DLEC1 PE=2 SV=2	HUMAN	6	Q9Y238	GN=DLEC1	0.796864	1.14815	0.824138	1.08643	0.946237
735	6.78	7.03	18.14	15.55	13.61	sp|O75306|NDUS2_HUMAN	NADH dehydrogenase [ubiquinone] iron-sulfur protein 2, mitochondrial OS=Homo sapiens GN=NDUFS2 PE=1 SV=2	HUMAN	5	O75306	GN=NDUFS2	0.973872	1.09648	0.903649	1.08643	0.990832
736	6.77	10.71	29.81	23.4	20.94	sp|Q92526|TCPW_HUMAN	T-complex protein 1 subunit zeta-2 OS=Homo sapiens GN=CCT6B PE=1 SV=5	HUMAN	10	Q92526	GN=CCT6B	0.603517	1.14815	0.824138	1.08643	0.946237
737	6.76	8.9	10.27	5.92	4.255	sp|B1ANS9|WDR64_HUMAN	WD repeat-containing protein 64 OS=Homo sapiens GN=WDR64 PE=2 SV=1	HUMAN	5	B1ANS9	GN=WDR64	0.655764	1.11686	0.879023	1.09648	0.981748
738	6.76	6.96	32.88	29.73	25.68	tr|A0A0C4DFU2|A0A0C4DFU2_HUMAN	Superoxide dismutase OS=Homo sapiens GN=SOD2 PE=1 SV=1	HUMAN	5	A0A0C4DFU2	GN=SOD2	0.480744	1.11686	0.855067	1.0666	0.954993
739	6.74	8.9	12.24	7.205	5.295	sp|P11215|ITAM_HUMAN	Integrin alpha-M OS=Homo sapiens GN=ITGAM PE=1 SV=2	HUMAN	5	P11215	GN=ITGAM	0.710206	1.14815	0.83946	1.10662	0.963829
740	6.74	6.79	35.67	28.65	28.65	tr|J3QQT2|J3QQT2_HUMAN	60S ribosomal protein L17 (Fragment) OS=Homo sapiens GN=RPL17 PE=3 SV=1	HUMAN	4	J3QQT2	GN=RPL17	0.606273	1.18032	0.895365	1.24738	1.05682
741	6.72	6.93	9.143	6.171	4	sp|P56730|NETR_HUMAN	Neurotrypsin OS=Homo sapiens GN=PRSS12 PE=2 SV=2	HUMAN	3	P56730	GN=PRSS12	0.375211	1.14815	0.809096	1.0666	0.928966
742	6.72	6.78	9.375	5.847	4.637	tr|B5MBZ0|B5MBZ0_HUMAN	Echinoderm microtubule-associated protein-like 4 OS=Homo sapiens GN=EML4 PE=1 SV=3	HUMAN	4	B5MBZ0	GN=EML4	0.53312	1.18032	0.751623	1.04713	0.887156
743	6.71	6.87	38.6	27.49	19.88	sp|Q5JX69|F209B_HUMAN	Protein FAM209B OS=Homo sapiens GN=FAM209B PE=2 SV=1	HUMAN	4	Q5JX69	GN=FAM209B	0.610742	1.24738	0.691831	1.07647	0.862979
744	6.69	8.29	52.87	47.13	47.13	sp|P07108|ACBP_HUMAN	Acyl-CoA-binding protein OS=Homo sapiens GN=DBI PE=1 SV=2	HUMAN	6	P07108	GN=DBI	0.632753	1.18032	0.809096	1.1272	0.954993
745	6.68	6.77	50.92	44.95	33.49	sp|P00492|HPRT_HUMAN	Hypoxanthine-guanine phosphoribosyltransferase OS=Homo sapiens GN=HPRT1 PE=1 SV=2	HUMAN	6	P00492	GN=HPRT1	0.973285	2.0893	0.469894	2.05116	0.981748
746	6.67	6.72	25	19.32	15.91	tr|A0A1B0GUX0|A0A1B0GUX0_HUMAN	Protein LOC100130705 OS=Homo sapiens GN=LOC100130705 PE=4 SV=1	HUMAN	3	A0A1B0GUX0	GN=LOC100130705	0.937346	1.14815	0.862979	1.13763	0.990832
747	6.65	6.71	9.474	7.368	6.316	tr|H3BR35|H3BR35_HUMAN	Eukaryotic peptide chain release factor GTP-binding subunit ERF3A (Fragment) OS=Homo sapiens GN=GSPT1 PE=1 SV=1	HUMAN	4	H3BR35	GN=GSPT1	0.858874	1.10662	0.92045	1.1272	1.01859
748	6.64	6.7	29.66	19.88	14.68	sp|P62140|PP1B_HUMAN	Serine/threonine-protein phosphatase PP1-beta catalytic subunit OS=Homo sapiens GN=PPP1CB PE=1 SV=3	HUMAN	4	P62140	GN=PPP1CB	0.999608	2.0893	0.474242	2.07014	0.990832
749	6.63	7.2	9.029	4.446	2.804	sp|Q96RY7|IF140_HUMAN	Intraflagellar transport protein 140 homolog OS=Homo sapiens GN=IFT140 PE=1 SV=1	HUMAN	5	Q96RY7	GN=IFT140	0.450185	1.18032	0.824138	1.14815	0.972747
750	6.63	6.67	12.67	6.797	4.032	sp|Q8WUM4|PDC6I_HUMAN	Programmed cell death 6-interacting protein OS=Homo sapiens GN=PDCD6IP PE=1 SV=1	HUMAN	3	Q8WUM4	GN=PDCD6IP	0.239563	1.14815	1.04713	1.38038	1.20226
751	6.63	6.67	32.43	30.27	28.11	tr|B5MC17|B5MC17_HUMAN	Outer dense fiber protein 3B OS=Homo sapiens GN=ODF3B PE=1 SV=1	HUMAN	4	B5MC17	GN=ODF3B	0.982161	1.10662	0.887156	1.08643	0.981748
752	6.6	7.21	8.656	4.481	4.073	sp|Q96MT7|CFA44_HUMAN	Cilia- and flagella-associated protein 44 OS=Homo sapiens GN=CFAP44 PE=1 SV=1	HUMAN	5	Q96MT7	GN=CFAP44	0.750163	1.18032	0.809096	1.1272	0.954993
753	6.6	6.64	23.71	20.06	13.37	tr|A6PVN5|A6PVN5_HUMAN	Serine/threonine-protein phosphatase 2A activator OS=Homo sapiens GN=PTPA PE=1 SV=1	HUMAN	5	A6PVN5	GN=PTPA	0.621331	1.08643	0.887156	1.04713	0.963829
754	6.57	6.61	30.66	22.17	18.4	sp|P56597|NDK5_HUMAN	Nucleoside diphosphate kinase homolog 5 OS=Homo sapiens GN=NME5 PE=1 SV=1	HUMAN	4	P56597	GN=NME5	0.539169	1.11686	0.870964	1.08643	0.972747
755	6.56	8.69	7.169	4.623	1.818	sp|Q6ZU64|CFA65_HUMAN	Cilia- and flagella-associated protein 65 OS=Homo sapiens GN=CFAP65 PE=1 SV=2	HUMAN	4	Q6ZU64	GN=CFAP65	0.508115	1.18032	0.794328	1.10662	0.937562
756	6.55	9.38	34.41	26.72	20.24	sp|P61981|1433G_HUMAN	14-3-3 protein gamma OS=Homo sapiens GN=YWHAG PE=1 SV=2	HUMAN	6	P61981	GN=YWHAG	0.470562	1.14815	0.954993	1.25893	1.09648
757	6.52	7.83	30.6	29.34	19.56	sp|Q14257|RCN2_HUMAN	Reticulocalbin-2 OS=Homo sapiens GN=RCN2 PE=1 SV=1	HUMAN	5	Q14257	GN=RCN2	0.359085	1.13763	0.912011	1.18032	1.03753
758	6.5	6.79	33.98	24.27	17.96	sp|Q8IZ16|CG061_HUMAN	Uncharacterized protein C7orf61 OS=Homo sapiens GN=C7orf61 PE=2 SV=1	HUMAN	6	Q8IZ16	GN=C7orf61	0.294903	1.11686	0.816582	1.01859	0.912011
759	6.5	6.54	18.48	14.24	12.42	sp|A1A519|F170A_HUMAN	Protein FAM170A OS=Homo sapiens GN=FAM170A PE=2 SV=1	HUMAN	3	A1A519	GN=FAM170A	1	1.14815	0.83946	1.10662	0.963829
760	6.49	9.32	16.1	9.492	8.814	sp|P13647|K2C5_HUMAN	Keratin, type II cytoskeletal 5 OS=Homo sapiens GN=KRT5 PE=1 SV=3	HUMAN	5	P13647	GN=KRT5	0.667817	1.18032	0.903649	1.25893	1.0666
761	6.48	6.63	9.48	6.711	5.537	sp|Q9NQC3|RTN4_HUMAN	Reticulon-4 OS=Homo sapiens GN=RTN4 PE=1 SV=2	HUMAN	6	Q9NQC3	GN=RTN4	0.663456	1.38038	0.765597	1.45881	1.05682
762	6.47	7.89	16.1	14.03	12.47	tr|E7EU96|E7EU96_HUMAN	Casein kinase II subunit alpha OS=Homo sapiens GN=CSNK2A1 PE=1 SV=1	HUMAN	6	E7EU96	GN=CSNK2A1	0.705625	1.24738	0.83946	1.30617	1.04713
763	6.47	6.53	13.8	6.958	4.717	sp|Q5VTH9|WDR78_HUMAN	WD repeat-containing protein 78 OS=Homo sapiens GN=WDR78 PE=2 SV=1	HUMAN	3	Q5VTH9	GN=WDR78	0.818793	1.13763	0.83946	1.08643	0.954993
764	6.46	6.62	30.55	26.07	12.02	sp|P43490|NAMPT_HUMAN	Nicotinamide phosphoribosyltransferase OS=Homo sapiens GN=NAMPT PE=1 SV=1	HUMAN	3	P43490	GN=NAMPT	0.766531	1.24738	0.831764	1.2942	1.03753
765	6.43	6.65	8.094	4.7	3.068	sp|P35573|GDE_HUMAN	Glycogen debranching enzyme OS=Homo sapiens GN=AGL PE=1 SV=3	HUMAN	6	P35573	GN=AGL	0.489783	1.18032	0.887156	1.23595	1.04713
766	6.42	6.63	12.68	5.975	4.927	tr|H0Y7R1|H0Y7R1_HUMAN	MYCBP-associated protein (Fragment) OS=Homo sapiens GN=MYCBPAP PE=1 SV=1	HUMAN	4	H0Y7R1	GN=MYCBPAP	0.69312	1.19124	0.801678	1.1272	0.946237
767	6.42	6.45	46.96	46.96	46.96	sp|P05387|RLA2_HUMAN	60S acidic ribosomal protein P2 OS=Homo sapiens GN=RPLP2 PE=1 SV=1	HUMAN	5	P05387	GN=RPLP2	0.871982	1.09648	0.946237	1.13763	1.03753
768	6.35	6.38	14.95	8.708	5.951	tr|X6RBG4|X6RBG4_HUMAN	Uromodulin OS=Homo sapiens GN=UMOD PE=1 SV=1	HUMAN	3	X6RBG4	GN=UMOD	0.0433378	2.10863	3.16228	50.1187	6.66807
769	6.31	7.07	22.26	18.98	13.87	sp|P47985|UCRI_HUMAN	Cytochrome b-c1 complex subunit Rieske, mitochondrial OS=Homo sapiens GN=UQCRFS1 PE=1 SV=2	HUMAN	3	P47985	GN=UQCRFS1	0.689189	1.13763	0.831764	1.07647	0.946237
770	6.28	6.39	25.56	19.17	12.78	sp|O75569|PRKRA_HUMAN	Interferon-inducible double-stranded RNA-dependent protein kinase activator A OS=Homo sapiens GN=PRKRA PE=1 SV=1	HUMAN	3	O75569	GN=PRKRA	0.964401	1.18032	0.847227	1.18032	1
771	6.27	6.3	29.89	17.53	11.49	sp|Q14093|CYLC2_HUMAN	Cylicin-2 OS=Homo sapiens GN=CYLC2 PE=2 SV=1	HUMAN	3	Q14093	GN=CYLC2	0.910824	1.09648	0.903649	1.08643	0.990832
772	6.26	6.3	34.12	26.54	18.96	sp|Q9GZP4|PITH1_HUMAN	PITH domain-containing protein 1 OS=Homo sapiens GN=PITHD1 PE=1 SV=1	HUMAN	3	Q9GZP4	GN=PITHD1	0.940214	1.13763	0.879023	1.13763	1
773	6.26	6.28	52.17	42.61	42.61	sp|P0C5Z0|H2AB2_HUMAN	Histone H2A-Bbd type 2/3 OS=Homo sapiens GN=H2AFB2 PE=2 SV=1	HUMAN	6	P0C5Z0	GN=H2AFB2	0.262179	1.33045	0.280543	0.691831	0.519996
774	6.24	6.27	15.77	13.06	13.06	tr|B1AP13|B1AP13_HUMAN	Complement decay-accelerating factor OS=Homo sapiens GN=CD55 PE=1 SV=1	HUMAN	7	B1AP13	GN=CD55	0.861206	1.38038	0.698232	1.33045	0.963829
775	6.21	6.32	30.77	24.18	22.34	sp|Q9NTM9|CUTC_HUMAN	Copper homeostasis protein cutC homolog OS=Homo sapiens GN=CUTC PE=1 SV=1	HUMAN	7	Q9NTM9	GN=CUTC	0.76994	1.24738	0.794328	1.23595	0.990832
776	6.21	6.29	34.03	34.03	31.25	tr|M0R0N4|M0R0N4_HUMAN	AP-2 complex subunit sigma OS=Homo sapiens GN=AP2S1 PE=1 SV=1	HUMAN	4	M0R0N4	GN=AP2S1	0.837347	1.38038	0.691831	1.31826	0.954993
777	6.21	6.23	38.99	33.49	19.72	tr|E9PMM9|E9PMM9_HUMAN	40S ribosomal protein S2 (Fragment) OS=Homo sapiens GN=RPS2 PE=1 SV=1	HUMAN	5	E9PMM9	GN=RPS2	0.466765	1.41906	1.45881	5.49541	2.07014
778	6.2	15.08	14.53	8.403	6.723	sp|Q8N7U6|EFHB_HUMAN	EF-hand domain-containing family member B OS=Homo sapiens GN=EFHB PE=2 SV=4	HUMAN	8	Q8N7U6	GN=EFHB	0.353007	1.11686	0.816582	1.01859	0.912011
779	6.2	9.79	20.28	12.13	9.185	sp|P26038|MOES_HUMAN	Moesin OS=Homo sapiens GN=MSN PE=1 SV=3	HUMAN	5	P26038	GN=MSN	0.888315	1.24738	0.794328	1.23595	0.990832
780	6.19	6.23	21.22	17.07	17.07	tr|A0A1B0GWE8|A0A1B0GWE8_HUMAN	Cathepsin D OS=Homo sapiens GN=CTSD PE=1 SV=1	HUMAN	6	A0A1B0GWE8	GN=CTSD	0.450185	1.13763	0.946237	1.22462	1.07647
781	6.17	6.19	32.64	25.94	25.94	sp|P28072|PSB6_HUMAN	Proteasome subunit beta type-6 OS=Homo sapiens GN=PSMB6 PE=1 SV=4	HUMAN	5	P28072	GN=PSMB6	0.94964	1.10662	0.887156	1.08643	0.981748
782	6.16	6.17	28.64	24.41	24.41	sp|Q9Y581|INSL6_HUMAN	Insulin-like peptide INSL6 OS=Homo sapiens GN=INSL6 PE=2 SV=2	HUMAN	7	Q9Y581	GN=INSL6	0.379093	1.23595	0.636796	0.981748	0.794328
783	6.15	10.17	15.44	9.241	5.443	sp|Q9HAQ2|KIF9_HUMAN	Kinesin-like protein KIF9 OS=Homo sapiens GN=KIF9 PE=1 SV=4	HUMAN	5	Q9HAQ2	GN=KIF9	0.521724	1.38038	0.60256	1.14815	0.831764
784	6.15	7.62	17.46	11.7	8.896	tr|B0QY89|B0QY89_HUMAN	Eukaryotic translation initiation factor 3 subunit L OS=Homo sapiens GN=EIF3L PE=1 SV=1	HUMAN	6	B0QY89	GN=EIF3L	0.6987	1.24738	0.801678	1.24738	1
785	6.15	6.66	20.43	13.92	9.765	sp|Q86VQ3|TXND2_HUMAN	Thioredoxin domain-containing protein 2 OS=Homo sapiens GN=TXNDC2 PE=2 SV=4	HUMAN	4	Q86VQ3	GN=TXNDC2	1	2.1677	0.457088	2.14783	0.990832
786	6.15	6.16	10.07	8.009	6.865	tr|A0A087WVM2|A0A087WVM2_HUMAN	CD177 antigen OS=Homo sapiens GN=CD177 PE=1 SV=1	HUMAN	3	A0A087WVM2	GN=CD177	0.0858005	1.55597	1.0666	4.2462	1.65959
787	6.14	6.14	8.227	5.106	4.397	sp|P46977|STT3A_HUMAN	Dolichyl-diphosphooligosaccharide--protein glycosyltransferase subunit STT3A OS=Homo sapiens GN=STT3A PE=1 SV=2	HUMAN	3	P46977	GN=STT3A	0.537514	1.18032	0.879023	1.22462	1.03753
788	6.13	10.07	16.84	10.29	7.38	sp|O60763|USO1_HUMAN	General vesicular transport factor p115 OS=Homo sapiens GN=USO1 PE=1 SV=2	HUMAN	5	O60763	GN=USO1	0.300084	1.24738	1.01859	1.58489	1.27057
789	6.13	8.42	13.1	6.621	5.103	sp|Q96RQ3|MCCA_HUMAN	Methylcrotonoyl-CoA carboxylase subunit alpha, mitochondrial OS=Homo sapiens GN=MCCC1 PE=1 SV=3	HUMAN	4	Q96RQ3	GN=MCCC1	0.779965	1.38038	0.666807	1.27057	0.92045
790	6.13	8.24	24.32	19.26	19.26	sp|Q96M98|PACRG_HUMAN	Parkin coregulated gene protein OS=Homo sapiens GN=PACRG PE=1 SV=2	HUMAN	7	Q96M98	GN=PACRG	0.826508	1.10662	0.870964	1.0666	0.963829
791	6.12	8.06	10.47	7.961	7.088	tr|A0A0J9YX51|A0A0J9YX51_HUMAN	Putative spermatogenesis-associated protein 31D4 OS=Homo sapiens GN=SPATA31D4 PE=4 SV=1	HUMAN	4	A0A0J9YX51	GN=SPATA31D4	0.636546	1.18032	0.772681	1.07647	0.912011
792	6.12	6.14	24.91	16.85	14.29	tr|J3KPE3|J3KPE3_HUMAN	Receptor of-activated protein C kinase 1 OS=Homo sapiens GN=RACK1 PE=1 SV=1	HUMAN	3	J3KPE3	GN=RACK1	0.689349	1.13763	0.887156	1.14815	1.00925
793	6.11	6.17	18.06	12.57	9.424	sp|P35813|PPM1A_HUMAN	Protein phosphatase 1A OS=Homo sapiens GN=PPM1A PE=1 SV=1	HUMAN	3	P35813	GN=PPM1A	0.815913	1.13763	0.879023	1.13763	1
794	6.1	8.33	19.57	11.81	8.191	sp|Q8IYF3|TEX11_HUMAN	Testis-expressed sequence 11 protein OS=Homo sapiens GN=TEX11 PE=1 SV=3	HUMAN	7	Q8IYF3	GN=TEX11	0.232917	1.38038	0.529663	1.00925	0.731139
795	6.1	7.27	15.4	6.667	5.287	sp|P50570|DYN2_HUMAN	Dynamin-2 OS=Homo sapiens GN=DNM2 PE=1 SV=2	HUMAN	4	P50570	GN=DNM2	0.450185	1.22462	0.887156	1.33045	1.08643
796	6.1	6.13	13.91	7.989	7.989	sp|Q8NBF2|NHLC2_HUMAN	NHL repeat-containing protein 2 OS=Homo sapiens GN=NHLRC2 PE=1 SV=1	HUMAN	4	Q8NBF2	GN=NHLRC2	0.539666	1.24738	0.831764	1.2942	1.03753
797	6.09	12.24	15.55	9.524	8.403	tr|J3KPM9|J3KPM9_HUMAN	Signal transducer and activator of transcription OS=Homo sapiens GN=STAT1 PE=1 SV=1	HUMAN	8	J3KPM9	GN=STAT1	0.645331	1.38038	0.77983	1.48594	1.07647
798	6.09	8.12	19.03	14.8	13.6	sp|Q9NZC3|GDE1_HUMAN	Glycerophosphodiester phosphodiesterase 1 OS=Homo sapiens GN=GDE1 PE=1 SV=1	HUMAN	5	Q9NZC3	GN=GDE1	0.339392	1.24738	0.654636	1.01859	0.816582
799	6.08	10.12	14.24	6.073	4.398	sp|Q8IYE0|CC146_HUMAN	Coiled-coil domain-containing protein 146 OS=Homo sapiens GN=CCDC146 PE=1 SV=2	HUMAN	5	Q8IYE0	GN=CCDC146	0.975768	1.18032	0.824138	1.14815	0.972747
800	6.08	6.11	14.26	8.557	5.369	tr|H0YGW7|H0YGW7_HUMAN	ATP-binding cassette sub-family F member 1 (Fragment) OS=Homo sapiens GN=ABCF1 PE=1 SV=1	HUMAN	3	H0YGW7	GN=ABCF1	0.639793	1.18032	0.895365	1.24738	1.05682
801	6.08	6.09	22.39	16.6	14.67	sp|Q9H0R4|HDHD2_HUMAN	Haloacid dehalogenase-like hydrolase domain-containing protein 2 OS=Homo sapiens GN=HDHD2 PE=1 SV=1	HUMAN	4	Q9H0R4	GN=HDHD2	0.803671	1.57036	0.666807	1.64437	1.04713
802	6.08	6.09	16.83	11.46	7.805	sp|P43034|LIS1_HUMAN	Platelet-activating factor acetylhydrolase IB subunit alpha OS=Homo sapiens GN=PAFAH1B1 PE=1 SV=2	HUMAN	3	P43034	GN=PAFAH1B1	0.986649	1.38038	0.717794	1.36773	0.990832
803	6.08	6.09	55.26	50	46.49	sp|P06702|S10A9_HUMAN	Protein S100-A9 OS=Homo sapiens GN=S100A9 PE=1 SV=1	HUMAN	9	P06702	GN=S100A9	0.282557	1.18032	0.711214	0.990832	0.83946
804	6.07	14.23	84.54	83.51	83.51	sp|Q9NY87|SPNXC_HUMAN	Sperm protein associated with the nucleus on the X chromosome C OS=Homo sapiens GN=SPANXC PE=1 SV=2	HUMAN	58	Q9NY87	GN=SPANXC	0.979076	1.07647	0.92045	1.0666	0.990832
805	6.07	8.11	7.157	3.579	2.52	sp|Q68DN1|CB016_HUMAN	Uncharacterized protein C2orf16 OS=Homo sapiens GN=C2orf16 PE=2 SV=3	HUMAN	7	Q68DN1	GN=C2orf16	0.373585	1.18032	0.711214	0.990832	0.83946
806	6.07	6.08	16.07	13.2	8.291	sp|Q76KD6|SPERI_HUMAN	Speriolin OS=Homo sapiens GN=SPATC1 PE=2 SV=2	HUMAN	6	Q76KD6	GN=SPATC1	0.89134	1.19124	0.801678	1.1272	0.946237
807	6.06	6.23	17.13	14.61	14.61	sp|Q9BWD1|THIC_HUMAN	Acetyl-CoA acetyltransferase, cytosolic OS=Homo sapiens GN=ACAT2 PE=1 SV=2	HUMAN	8	Q9BWD1	GN=ACAT2	0.389062	1.38038	1.02802	1.95884	1.41906
808	6.05	17.07	13.9	4.056	1.409	sp|Q15149|PLEC_HUMAN	Plectin OS=Homo sapiens GN=PLEC PE=1 SV=3	HUMAN	11	Q15149	GN=PLEC	0.632303	1.38038	0.698232	1.33045	0.963829
809	6.05	10.1	7.047	3.959	3.487	tr|E7ER45|E7ER45_HUMAN	Maltase-glucoamylase, intestinal OS=Homo sapiens GN=MGAM PE=1 SV=2	HUMAN	6	E7ER45	GN=MGAM	0.450185	1.24738	0.758578	1.18032	0.946237
810	6.05	6.12	13.89	5.227	4.677	sp|P43304|GPDM_HUMAN	Glycerol-3-phosphate dehydrogenase, mitochondrial OS=Homo sapiens GN=GPD2 PE=1 SV=3	HUMAN	3	P43304	GN=GPD2	0.991546	1.24738	0.801678	1.24738	1
811	6.04	14.68	19.46	15.73	14.91	sp|P05787|K2C8_HUMAN	Keratin, type II cytoskeletal 8 OS=Homo sapiens GN=KRT8 PE=1 SV=7	HUMAN	9	P05787	GN=KRT8	0.163082	1.38038	1.18032	2.24905	1.6293
812	6.04	12.74	85.44	78.64	78.64	sp|Q9NS25|SPNXB_HUMAN	Sperm protein associated with the nucleus on the X chromosome B1 OS=Homo sapiens GN=SPANXB1 PE=2 SV=2	HUMAN	23	Q9NS25	GN=SPANXB1	0.414572	1.22462	0.366438	0.704693	0.57544
813	6.04	6.07	25.29	14.18	14.18	sp|Q99714|HCD2_HUMAN	3-hydroxyacyl-CoA dehydrogenase type-2 OS=Homo sapiens GN=HSD17B10 PE=1 SV=3	HUMAN	4	Q99714	GN=HSD17B10	0.687516	1.18032	0.801678	1.11686	0.946237
814	6.03	55.11	32.62	27.6	24.54	sp|O60309|L37A3_HUMAN	Leucine-rich repeat-containing protein 37A3 OS=Homo sapiens GN=LRRC37A3 PE=2 SV=2	HUMAN	71	O60309	GN=LRRC37A3	0.450185	1.07647	0.903649	1.04713	0.972747
815	6.03	8.09	17.14	12.29	12.29	sp|Q8IYV9|IZUM1_HUMAN	Izumo sperm-egg fusion protein 1 OS=Homo sapiens GN=IZUMO1 PE=1 SV=2	HUMAN	5	Q8IYV9	GN=IZUMO1	0.926382	1.18032	0.824138	1.14815	0.972747
816	6.03	8.05	16.83	11.85	7.266	tr|E5RFU2|E5RFU2_HUMAN	Bifunctional epoxide hydrolase 2 OS=Homo sapiens GN=EPHX2 PE=1 SV=1	HUMAN	4	E5RFU2	GN=EPHX2	0.143725	1.24738	1.01859	1.58489	1.27057
817	6.03	6.05	26.48	21.46	21.46	sp|P49755|TMEDA_HUMAN	Transmembrane emp24 domain-containing protein 10 OS=Homo sapiens GN=TMED10 PE=1 SV=2	HUMAN	6	P49755	GN=TMED10	0.839799	1.0666	0.928966	1.05682	0.990832
818	6.03	6.03	51.04	51.04	41.67	sp|Q8TF09|DLRB2_HUMAN	Dynein light chain roadblock-type 2 OS=Homo sapiens GN=DYNLRB2 PE=1 SV=1	HUMAN	7	Q8TF09	GN=DYNLRB2	0.64912	1.18032	0.824138	1.14815	0.972747
819	6.02	8.08	12.65	5.718	4.258	sp|Q86XH1|IQCA1_HUMAN	IQ and AAA domain-containing protein 1 OS=Homo sapiens GN=IQCA1 PE=2 SV=1	HUMAN	4	Q86XH1	GN=IQCA1	0.482852	1.24738	0.737904	1.14815	0.92045
820	6.02	6.1	10.35	5.656	5.174	sp|Q99523|SORT_HUMAN	Sortilin OS=Homo sapiens GN=SORT1 PE=1 SV=3	HUMAN	4	Q99523	GN=SORT1	0.763688	1.10662	0.903649	1.10662	1
821	6.02	6.06	12.88	7.669	7.055	sp|Q66K79|CBPZ_HUMAN	Carboxypeptidase Z OS=Homo sapiens GN=CPZ PE=1 SV=2	HUMAN	3	Q66K79	GN=CPZ	0.92233	1.24738	0.801678	1.24738	1
822	6.02	6.05	17.34	9.596	7.407	sp|Q8NE62|CHDH_HUMAN	Choline dehydrogenase, mitochondrial OS=Homo sapiens GN=CHDH PE=1 SV=2	HUMAN	4	Q8NE62	GN=CHDH	0.794889	1.24738	0.737904	1.14815	0.92045
823	6.02	6.04	29.69	23.83	14.84	tr|M0R0Y2|M0R0Y2_HUMAN	Alpha-soluble NSF attachment protein OS=Homo sapiens GN=NAPA PE=1 SV=1	HUMAN	3	M0R0Y2	GN=NAPA	0.988362	1.38038	0.717794	1.36773	0.990832
824	6.02	6.03	29.09	17.58	17.58	sp|P60981|DEST_HUMAN	Destrin OS=Homo sapiens GN=DSTN PE=1 SV=3	HUMAN	6	P60981	GN=DSTN	0.512014	1.24738	0.831764	1.2942	1.03753
825	6.02	6.02	13.59	6.879	6.879	sp|P51854|TKTL1_HUMAN	Transketolase-like protein 1 OS=Homo sapiens GN=TKTL1 PE=1 SV=2	HUMAN	3	P51854	GN=TKTL1	0.762653	1.14815	0.83946	1.10662	0.963829
826	6.02	6.02	24.69	21.91	17.28	sp|Q9NUQ9|FA49B_HUMAN	Protein FAM49B OS=Homo sapiens GN=FAM49B PE=1 SV=1	HUMAN	5	Q9NUQ9	GN=FAM49B	0.398001	2.0893	0.586138	2.55859	1.22462
827	6.02	6.02	11.51	6.807	6.807	sp|Q16134|ETFD_HUMAN	Electron transfer flavoprotein-ubiquinone oxidoreductase, mitochondrial OS=Homo sapiens GN=ETFDH PE=1 SV=2	HUMAN	3	Q16134	GN=ETFDH	0.960382	1.18032	0.831764	1.15878	0.981748
828	6.02	6.02	27.01	23.22	20.38	sp|O00161|SNP23_HUMAN	Synaptosomal-associated protein 23 OS=Homo sapiens GN=SNAP23 PE=1 SV=1	HUMAN	3	O00161	GN=SNAP23	0.939364	1.38038	0.731139	1.39316	1.00925
829	6.01	8.18	14.44	10.13	8.405	tr|B3KT28|B3KT28_HUMAN	FAS-associated factor 1 OS=Homo sapiens GN=FAF1 PE=1 SV=1	HUMAN	5	B3KT28	GN=FAF1	0.719401	1.24738	0.772681	1.20226	0.963829
830	6.01	8.02	11.04	4.892	4.323	sp|Q8NCN5|PDPR_HUMAN	Pyruvate dehydrogenase phosphatase regulatory subunit, mitochondrial OS=Homo sapiens GN=PDPR PE=1 SV=2	HUMAN	4	Q8NCN5	GN=PDPR	0.623968	1.24738	0.744732	1.15878	0.928966
831	6.01	6.34	30.4	21.15	12.78	sp|Q9NX63|MIC19_HUMAN	MICOS complex subunit MIC19 OS=Homo sapiens GN=CHCHD3 PE=1 SV=1	HUMAN	3	Q9NX63	GN=CHCHD3	1	1.58489	0.625173	1.57036	0.990832
832	6.01	6.03	19.83	13.77	11.57	sp|Q9NX46|ARHL2_HUMAN	Poly(ADP-ribose) glycohydrolase ARH3 OS=Homo sapiens GN=ADPRHL2 PE=1 SV=1	HUMAN	5	Q9NX46	GN=ADPRHL2	0.944098	1.18032	0.847227	1.18032	1
833	6.01	6.02	13.83	6.653	5.821	sp|O43592|XPOT_HUMAN	Exportin-T OS=Homo sapiens GN=XPOT PE=1 SV=2	HUMAN	5	O43592	GN=XPOT	0.779406	2.0893	0.420727	1.83654	0.879023
834	6.01	6.02	9.498	5.018	4.032	sp|Q9H7T0|CTSRB_HUMAN	Cation channel sperm-associated protein subunit beta OS=Homo sapiens GN=CATSPERB PE=2 SV=2	HUMAN	4	Q9H7T0	GN=CATSPERB	0.955988	1.13763	0.855067	1.10662	0.972747
835	6.01	6.02	19.67	12.3	12.3	sp|Q99426|TBCB_HUMAN	Tubulin-folding cofactor B OS=Homo sapiens GN=TBCB PE=1 SV=2	HUMAN	3	Q99426	GN=TBCB	0.568044	1.13763	0.801678	1.03753	0.912011
836	6.01	6.01	18.54	12.77	12.77	sp|Q14914|PTGR1_HUMAN	Prostaglandin reductase 1 OS=Homo sapiens GN=PTGR1 PE=1 SV=2	HUMAN	3	Q14914	GN=PTGR1	1	2.0893	0.474242	2.07014	0.990832
837	6	11.42	68.54	55.06	55.06	sp|P63167|DYL1_HUMAN	Dynein light chain 1, cytoplasmic OS=Homo sapiens GN=DYNLL1 PE=1 SV=1	HUMAN	26	P63167	GN=DYNLL1	0.871743	1.14815	0.855067	1.1272	0.981748
838	6	10.8	38.89	35.56	30	sp|P84085|ARF5_HUMAN	ADP-ribosylation factor 5 OS=Homo sapiens GN=ARF5 PE=1 SV=2	HUMAN	9	P84085	GN=ARF5	0.642378	1.18032	0.824138	1.14815	0.972747
839	6	10.13	12.96	7.044	5.912	sp|Q9UQ90|SPG7_HUMAN	Paraplegin OS=Homo sapiens GN=SPG7 PE=1 SV=2	HUMAN	5	Q9UQ90	GN=SPG7	0.610396	1.38038	0.758578	1.44544	1.04713
840	6	9.97	17.69	13.76	11.79	sp|P13646|K1C13_HUMAN	Keratin, type I cytoskeletal 13 OS=Homo sapiens GN=KRT13 PE=1 SV=4	HUMAN	6	P13646	GN=KRT13	0.298434	2.0893	0.92045	4.01791	1.92309
841	6	9.72	35.42	29.69	27.6	sp|Q07812|BAX_HUMAN	Apoptosis regulator BAX OS=Homo sapiens GN=BAX PE=1 SV=1	HUMAN	5	Q07812	GN=BAX	0.27525	1.22462	1.36773	2.12814	1.67494
842	6	9.65	12.85	8.3	8.3	sp|Q32M84|BTBDG_HUMAN	BTB/POZ domain-containing protein 16 OS=Homo sapiens GN=BTBD16 PE=2 SV=2	HUMAN	6	Q32M84	GN=BTBD16	0.944809	1.18032	0.831764	1.15878	0.981748
843	6	8.6	14.65	7.587	6.112	sp|Q10567|AP1B1_HUMAN	AP-1 complex subunit beta-1 OS=Homo sapiens GN=AP1B1 PE=1 SV=2	HUMAN	6	Q10567	GN=AP1B1	0.734195	1.18032	0.912011	1.27057	1.07647
844	6	8.06	8.603	4.815	3.157	tr|A0A0G2JN29|A0A0G2JN29_HUMAN	Nodal modulator 1 OS=Homo sapiens GN=NOMO1 PE=1 SV=1	HUMAN	4	A0A0G2JN29	GN=NOMO1	0.770032	1.13763	0.862979	1.11686	0.981748
845	6	8.04	12.13	7.551	5.606	sp|Q9Y678|COPG1_HUMAN	Coatomer subunit gamma-1 OS=Homo sapiens GN=COPG1 PE=1 SV=1	HUMAN	6	Q9Y678	GN=COPG1	0.701473	1.10662	0.92045	1.1272	1.01859
846	6	8.03	8.399	6.815	5.388	sp|A0MZ66|SHOT1_HUMAN	Shootin-1 OS=Homo sapiens GN=SHTN1 PE=1 SV=4	HUMAN	4	A0MZ66	GN=SHTN1	0.174845	1.39316	1.70608	7.7983	2.37684
847	6	8	9.605	6.316	5.263	sp|Q9UGP8|SEC63_HUMAN	Translocation protein SEC63 homolog OS=Homo sapiens GN=SEC63 PE=1 SV=2	HUMAN	4	Q9UGP8	GN=SEC63	0.805652	1.09648	0.903649	1.08643	0.990832
848	6	8	11.53	6.854	6.854	sp|Q8WVM8|SCFD1_HUMAN	Sec1 family domain-containing protein 1 OS=Homo sapiens GN=SCFD1 PE=1 SV=4	HUMAN	4	Q8WVM8	GN=SCFD1	1	1.14815	0.887156	1.1695	1.01859
849	6	8	22.02	19.86	19.86	sp|Q99436|PSB7_HUMAN	Proteasome subunit beta type-7 OS=Homo sapiens GN=PSMB7 PE=1 SV=1	HUMAN	5	Q99436	GN=PSMB7	0.66556	2.03236	0.448745	1.85353	0.912011
850	6	8	28.57	23.81	23.81	tr|M0R328|M0R328_HUMAN	Peroxisomal membrane protein 11C (Fragment) OS=Homo sapiens GN=PEX11G PE=1 SV=1	HUMAN	5	M0R328	GN=PEX11G	0.751491	1.33045	0.809096	1.43219	1.07647
851	6	7.44	13.04	8.23	6.211	sp|Q14166|TTL12_HUMAN	Tubulin--tyrosine ligase-like protein 12 OS=Homo sapiens GN=TTLL12 PE=1 SV=2	HUMAN	5	Q14166	GN=TTLL12	1	1.18032	0.903649	1.25893	1.0666
852	6	6.33	12.84	7.663	6.705	sp|Q16222|UAP1_HUMAN	UDP-N-acetylhexosamine pyrophosphorylase OS=Homo sapiens GN=UAP1 PE=1 SV=3	HUMAN	3	Q16222	GN=UAP1	0.905676	1.24738	0.809096	1.25893	1.00925
853	6	6.14	5.515	2.129	1.548	sp|O00468|AGRIN_HUMAN	Agrin OS=Homo sapiens GN=AGRN PE=1 SV=5	HUMAN	4	O00468	GN=AGRN	0.499594	2.0893	0.630957	2.75423	1.31826
854	6	6.12	15.37	10.78	9.98	sp|Q5JU00|TCTE1_HUMAN	T-complex-associated testis-expressed protein 1 OS=Homo sapiens GN=TCTE1 PE=2 SV=1	HUMAN	3	Q5JU00	GN=TCTE1	0.768406	2.0893	0.409261	1.78649	0.855067
855	6	6.09	25.73	19.92	17.84	tr|D6R956|D6R956_HUMAN	Ubiquitin carboxyl-terminal hydrolase OS=Homo sapiens GN=UCHL1 PE=1 SV=1	HUMAN	4	D6R956	GN=UCHL1	0.678067	2.0893	0.444631	1.94089	0.928966
856	6	6.05	17.19	10.27	7.757	sp|Q6NUK1|SCMC1_HUMAN	Calcium-binding mitochondrial carrier protein SCaMC-1 OS=Homo sapiens GN=SLC25A24 PE=1 SV=2	HUMAN	3	Q6NUK1	GN=SLC25A24	0.848145	2.0893	0.444631	1.94089	0.928966
857	6	6.05	24.46	19.57	17.39	sp|P36404|ARL2_HUMAN	ADP-ribosylation factor-like protein 2 OS=Homo sapiens GN=ARL2 PE=1 SV=4	HUMAN	3	P36404	GN=ARL2	0.823006	1.24738	0.765597	1.19124	0.954993
858	6	6.05	24.83	22.03	20.63	sp|P52907|CAZA1_HUMAN	F-actin-capping protein subunit alpha-1 OS=Homo sapiens GN=CAPZA1 PE=1 SV=3	HUMAN	6	P52907	GN=CAPZA1	0.471324	1.18032	0.895365	1.24738	1.05682
859	6	6.03	20.98	12.18	12.18	sp|Q9Y570|PPME1_HUMAN	Protein phosphatase methylesterase 1 OS=Homo sapiens GN=PPME1 PE=1 SV=3	HUMAN	3	Q9Y570	GN=PPME1	0.692593	1.18032	0.794328	1.10662	0.937562
860	6	6.03	16.67	12.62	10.71	tr|D6RAX7|D6RAX7_HUMAN	COP9 constitutive photomorphogenic-like protein subunit 4 isoform 2 OS=Homo sapiens GN=COPS4 PE=1 SV=1	HUMAN	3	D6RAX7	GN=COPS4	0.504402	1.24738	0.765597	1.19124	0.954993
861	6	6.02	14.36	5.109	4.015	sp|O43747|AP1G1_HUMAN	AP-1 complex subunit gamma-1 OS=Homo sapiens GN=AP1G1 PE=1 SV=5	HUMAN	3	O43747	GN=AP1G1	0.714216	1.24738	0.824138	1.28233	1.02802
862	6	6.02	9.29	4.607	4.003	tr|A0A1B0GTL5|A0A1B0GTL5_HUMAN	Rab11 family-interacting protein 5 OS=Homo sapiens GN=RAB11FIP5 PE=1 SV=1	HUMAN	3	A0A1B0GTL5	GN=RAB11FIP5	0.66278	1.24738	0.737904	1.14815	0.92045
863	6	6.02	6.622	2.918	2.469	sp|Q02952|AKA12_HUMAN	A-kinase anchor protein 12 OS=Homo sapiens GN=AKAP12 PE=1 SV=4	HUMAN	3	Q02952	GN=AKAP12	0.662203	1.24738	0.765597	1.19124	0.954993
864	6	6.02	13.34	7.725	6.039	tr|G8JLD5|G8JLD5_HUMAN	Dynamin-1-like protein OS=Homo sapiens GN=DNM1L PE=1 SV=1	HUMAN	3	G8JLD5	GN=DNM1L	0.277707	1.38038	0.870964	1.65959	1.20226
865	6	6.02	23.37	16.48	16.48	sp|Q92506|DHB8_HUMAN	Estradiol 17-beta-dehydrogenase 8 OS=Homo sapiens GN=HSD17B8 PE=1 SV=2	HUMAN	3	Q92506	GN=HSD17B8	0.986548	1.14815	0.862979	1.13763	0.990832
866	6	6.02	35.71	32.86	26.43	sp|Q9UKR5|ERG28_HUMAN	Probable ergosterol biosynthetic protein 28 OS=Homo sapiens GN=C14orf1 PE=1 SV=1	HUMAN	3	Q9UKR5	GN=C14orf1	1	1.38038	0.717794	1.36773	0.990832
867	6	6.01	22	12.22	10.27	tr|H0Y512|H0Y512_HUMAN	Adipocyte plasma membrane-associated protein (Fragment) OS=Homo sapiens GN=APMAP PE=1 SV=1	HUMAN	4	H0Y512	GN=APMAP	0.814419	2.0893	0.534564	2.33346	1.11686
868	6	6.01	17.4	10.64	9.291	sp|P31939|PUR9_HUMAN	Bifunctional purine biosynthesis protein PURH OS=Homo sapiens GN=ATIC PE=1 SV=3	HUMAN	3	P31939	GN=ATIC	0.866063	1.14815	0.862979	1.13763	0.990832
869	6	6.01	13.5	7.482	5.839	tr|A0A024R571|A0A024R571_HUMAN	EH domain-containing protein 1 OS=Homo sapiens GN=EHD1 PE=1 SV=1	HUMAN	3	A0A024R571	GN=EHD1	1	2.14783	0.461318	2.12814	0.990832
870	6	6.01	9.08	6.092	5.632	sp|P0C881|R10B1_HUMAN	Radial spoke head 10 homolog B OS=Homo sapiens GN=RSPH10B PE=2 SV=1	HUMAN	3	P0C881	GN=RSPH10B	0.815681	1.24738	0.824138	1.28233	1.02802
871	6	6.01	18.09	9.535	8.557	sp|Q9Y303|NAGA_HUMAN	N-acetylglucosamine-6-phosphate deacetylase OS=Homo sapiens GN=AMDHD2 PE=1 SV=2	HUMAN	3	Q9Y303	GN=AMDHD2	1	2.0893	0.474242	2.07014	0.990832
872	6	6.01	18.16	11.17	8.659	sp|Q96PF2|TSSK2_HUMAN	Testis-specific serine/threonine-protein kinase 2 OS=Homo sapiens GN=TSSK2 PE=1 SV=2	HUMAN	3	Q96PF2	GN=TSSK2	0.736908	1.18032	0.794328	1.10662	0.937562
873	6	6.01	9.984	7.29	6.022	sp|Q8N0X2|SPG16_HUMAN	Sperm-associated antigen 16 protein OS=Homo sapiens GN=SPAG16 PE=2 SV=2	HUMAN	5	Q8N0X2	GN=SPAG16	0.711676	1.09648	0.870964	1.04713	0.954993
874	6	6	13.38	7.063	5.576	sp|P52294|IMA5_HUMAN	Importin subunit alpha-5 OS=Homo sapiens GN=KPNA1 PE=1 SV=3	HUMAN	3	P52294	GN=KPNA1	0.951319	1.18032	0.809096	1.1272	0.954993
875	6	6	19.73	13.42	10.96	sp|Q9H0C1|ZMY12_HUMAN	Zinc finger MYND domain-containing protein 12 OS=Homo sapiens GN=ZMYND12 PE=2 SV=3	HUMAN	4	Q9H0C1	GN=ZMYND12	0.82429	1.38038	0.666807	1.27057	0.92045
876	6	6	29.71	12.65	11.18	sp|Q8N0X4|CLYBL_HUMAN	Citrate lyase subunit beta-like protein, mitochondrial OS=Homo sapiens GN=CLYBL PE=1 SV=2	HUMAN	3	Q8N0X4	GN=CLYBL	0.623678	1.24738	0.765597	1.19124	0.954993
877	6	6	13.82	10.2	10.2	sp|Q86X55|CARM1_HUMAN	Histone-arginine methyltransferase CARM1 OS=Homo sapiens GN=CARM1 PE=1 SV=3	HUMAN	4	Q86X55	GN=CARM1
878	6	6	13.51	7.661	6.855	tr|H7C3P4|H7C3P4_HUMAN	N-acetylglucosamine-6-sulfatase OS=Homo sapiens GN=GNS PE=1 SV=1	HUMAN	3	H7C3P4	GN=GNS	0.955037	1.11686	0.870964	1.08643	0.972747
879	6	6	12.84	8.621	8.621	sp|P37198|NUP62_HUMAN	Nuclear pore glycoprotein p62 OS=Homo sapiens GN=NUP62 PE=1 SV=3	HUMAN	4	P37198	GN=NUP62	1	1.24738	0.794328	1.23595	0.990832
880	6	6	14.09	8.054	8.054	sp|Q9Y6M4|KC1G3_HUMAN	Casein kinase I isoform gamma-3 OS=Homo sapiens GN=CSNK1G3 PE=1 SV=2	HUMAN	3	Q9Y6M4	GN=CSNK1G3	0.591596	1.38038	0.642688	1.22462	0.887156
881	6	6	18.01	13.57	12.19	sp|Q8IVD9|NUDC3_HUMAN	NudC domain-containing protein 3 OS=Homo sapiens GN=NUDCD3 PE=1 SV=3	HUMAN	4	Q8IVD9	GN=NUDCD3	0.899058	1.18032	0.847227	1.18032	1
882	6	6	14.21	9.819	8.786	sp|Q08431|MFGM_HUMAN	Lactadherin OS=Homo sapiens GN=MFGE8 PE=1 SV=2	HUMAN	4	Q08431	GN=MFGE8	0.277893	1.51356	1.61436	13.3045	2.44343
883	6	6	20	12.63	11.23	sp|O94760|DDAH1_HUMAN	N(G),N(G)-dimethylarginine dimethylaminohydrolase 1 OS=Homo sapiens GN=DDAH1 PE=1 SV=3	HUMAN	3	O94760	GN=DDAH1	0.61363	1.14815	1.05682	1.39316	1.21339
884	6	6	34.5	24.56	24.56	tr|H0YEU2|H0YEU2_HUMAN	40S ribosomal protein S3 (Fragment) OS=Homo sapiens GN=RPS3 PE=1 SV=1	HUMAN	3	H0YEU2	GN=RPS3	0.47613	1.11686	0.928966	1.15878	1.03753
885	6	6	13.87	9.732	8.516	tr|E9PF19|E9PF19_HUMAN	Transducin beta-like protein 2 OS=Homo sapiens GN=TBL2 PE=1 SV=1	HUMAN	3	E9PF19	GN=TBL2	0.697624	1.13763	0.787046	1.01859	0.895365
886	6	6	13.08	10.13	8.439	tr|A8MU33|A8MU33_HUMAN	Spermatogenesis-associated protein 6 OS=Homo sapiens GN=SPATA6 PE=1 SV=4	HUMAN	4	A8MU33	GN=SPATA6	0.141265	1.18032	0.824138	1.14815	0.972747
887	6	6	13.26	9.798	8.646	sp|Q99963|SH3G3_HUMAN	Endophilin-A3 OS=Homo sapiens GN=SH3GL3 PE=1 SV=1	HUMAN	3	Q99963	GN=SH3GL3	0.927547	1.38038	0.698232	1.33045	0.963829
888	6	6	21.46	16.48	14.56	sp|P35270|SPRE_HUMAN	Sepiapterin reductase OS=Homo sapiens GN=SPR PE=1 SV=1	HUMAN	3	P35270	GN=SPR	0.406204	1.38038	0.879023	1.67494	1.21339
889	6	6	37.34	28.48	28.48	sp|P24666|PPAC_HUMAN	Low molecular weight phosphotyrosine protein phosphatase OS=Homo sapiens GN=ACP1 PE=1 SV=3	HUMAN	3	P24666	GN=ACP1	0.774634	1.14815	0.847227	1.11686	0.972747
890	6	6	31.82	25.25	23.23	sp|Q9Y6B6|SAR1B_HUMAN	GTP-binding protein SAR1b OS=Homo sapiens GN=SAR1B PE=1 SV=1	HUMAN	3	Q9Y6B6	GN=SAR1B	0.838099	1.38038	0.698232	1.33045	0.963829
891	6	6	22.61	16.96	16.96	sp|Q9BU02|THTPA_HUMAN	Thiamine-triphosphatase OS=Homo sapiens GN=THTPA PE=1 SV=3	HUMAN	3	Q9BU02	GN=THTPA	0.917885	2.0893	0.448745	1.95884	0.937562
892	6	6	24.79	19.23	19.23	sp|Q8WUN7|UBTD2_HUMAN	Ubiquitin domain-containing protein 2 OS=Homo sapiens GN=UBTD2 PE=1 SV=2	HUMAN	3	Q8WUN7	GN=UBTD2	0.611817	1.38038	0.648634	1.23595	0.895365
893	6	6	7.232	5.563	5.563	sp|Q86UG4|SO6A1_HUMAN	Solute carrier organic anion transporter family member 6A1 OS=Homo sapiens GN=SLCO6A1 PE=2 SV=2	HUMAN	3	Q86UG4	GN=SLCO6A1	0.700397	1.24738	0.772681	1.20226	0.963829
894	6	6	11.82	8.788	8.788	sp|Q3SXM5|HSDL1_HUMAN	Inactive hydroxysteroid dehydrogenase-like protein 1 OS=Homo sapiens GN=HSDL1 PE=1 SV=3	HUMAN	3	Q3SXM5	GN=HSDL1	0.892344	1.24738	0.787046	1.22462	0.981748
895	6	6	24.56	18.13	16.96	sp|A6NEK1|ARRD5_HUMAN	Arrestin domain-containing protein 5 OS=Homo sapiens GN=ARRDC5 PE=3 SV=2	HUMAN	3	A6NEK1	GN=ARRDC5	0.685381	1.18032	0.855067	1.19124	1.00925
896	6	6	22.5	18	18	tr|X1WI28|X1WI28_HUMAN	60S ribosomal protein L10 (Fragment) OS=Homo sapiens GN=RPL10 PE=1 SV=7	HUMAN	5	X1WI28	GN=RPL10	0.573115	2.10863	0.642688	2.83139	1.35519
897	6	6	13.64	9.848	9.848	tr|H3BTQ9|H3BTQ9_HUMAN	Coiled-coil domain-containing protein 189 OS=Homo sapiens GN=CCDC189 PE=1 SV=1	HUMAN	3	H3BTQ9	GN=CCDC189	0.826947	1.18032	0.824138	1.14815	0.972747
898	6	6	11.08	11.08	9.88	sp|Q9UIC8|LCMT1_HUMAN	Leucine carboxyl methyltransferase 1 OS=Homo sapiens GN=LCMT1 PE=1 SV=2	HUMAN	4	Q9UIC8	GN=LCMT1	0.905085	1.18032	0.862979	1.20226	1.01859
899	6	6	14.13	11.91	11.91	sp|Q9NV96|CC50A_HUMAN	Cell cycle control protein 50A OS=Homo sapiens GN=TMEM30A PE=1 SV=1	HUMAN	3	Q9NV96	GN=TMEM30A	0.81084	1.24738	0.765597	1.19124	0.954993
900	6	6	26.72	23.28	23.28	sp|Q16718|NDUA5_HUMAN	NADH dehydrogenase [ubiquinone] 1 alpha subcomplex subunit 5 OS=Homo sapiens GN=NDUFA5 PE=1 SV=3	HUMAN	3	Q16718	GN=NDUFA5	0.984207	1.18032	0.847227	1.18032	1
901	6	6	31.79	29.48	29.48	tr|H0YIZ1|H0YIZ1_HUMAN	Epididymal secretory protein E1 (Fragment) OS=Homo sapiens GN=NPC2 PE=1 SV=1	HUMAN	6	H0YIZ1	GN=NPC2	0.957409	1.38038	0.724436	1.38038	1
902	6	6	12.45	12.45	10.99	tr|F8WDR4|F8WDR4_HUMAN	Postacrosomal sheath WW domain-binding protein OS=Homo sapiens GN=WBP2NL PE=4 SV=1	HUMAN	3	F8WDR4	GN=WBP2NL	0.995119	1.14815	0.855067	1.1272	0.981748
903	6	6	11.76	11.76	11.76	tr|A0A087X0D5|A0A087X0D5_HUMAN	Pro-cathepsin H OS=Homo sapiens GN=CTSH PE=1 SV=1	HUMAN	3	A0A087X0D5	GN=CTSH	0.345601	1.14815	1	1.33045	1.14815
904	5.96	6.07	29.5	16.48	12.64	sp|P25789|PSA4_HUMAN	Proteasome subunit alpha type-4 OS=Homo sapiens GN=PSMA4 PE=1 SV=1	HUMAN	6	P25789	GN=PSMA4	0.403057	1.14815	0.816582	1.07647	0.937562
905	5.96	6.04	22.57	16.77	8.489	sp|P49840|GSK3A_HUMAN	Glycogen synthase kinase-3 alpha OS=Homo sapiens GN=GSK3A PE=1 SV=2	HUMAN	3	P49840	GN=GSK3A	1	1.24738	0.765597	1.19124	0.954993
906	5.93	12.81	6.869	4.51	3.094	sp|Q5JRA6|MIA3_HUMAN	Melanoma inhibitory activity protein 3 OS=Homo sapiens GN=MIA3 PE=1 SV=1	HUMAN	7	Q5JRA6	GN=MIA3	0.199211	1.09648	0.954993	1.14815	1.04713
907	5.92	10.53	17.49	11.53	8.679	sp|Q92523|CPT1B_HUMAN	Carnitine O-palmitoyltransferase 1, muscle isoform OS=Homo sapiens GN=CPT1B PE=1 SV=2	HUMAN	6	Q92523	GN=CPT1B	0.745068	1.14815	0.879023	1.15878	1.00925
908	5.92	10.28	12.33	6.667	4.528	sp|P54886|P5CS_HUMAN	Delta-1-pyrroline-5-carboxylate synthase OS=Homo sapiens GN=ALDH18A1 PE=1 SV=2	HUMAN	5	P54886	GN=ALDH18A1	1	1.14815	0.862979	1.13763	0.990832
909	5.92	8.11	21.85	16.67	13.33	tr|F5GWE5|F5GWE5_HUMAN	Phosphatidylinositol transfer protein alpha isoform OS=Homo sapiens GN=PITPNA PE=1 SV=1	HUMAN	4	F5GWE5	GN=PITPNA	0.753095	1.1695	0.809096	1.10662	0.946237
910	5.92	8.01	11.33	7.2	6.533	sp|Q04609|FOLH1_HUMAN	Glutamate carboxypeptidase 2 OS=Homo sapiens GN=FOLH1 PE=1 SV=1	HUMAN	5	Q04609	GN=FOLH1	0.325252	1.41906	0.698232	1.40605	0.990832
911	5.92	8	15.2	12.42	11.35	sp|Q86YB8|ERO1B_HUMAN	ERO1-like protein beta OS=Homo sapiens GN=ERO1B PE=1 SV=2	HUMAN	6	Q86YB8	GN=ERO1B	0.965971	1.13763	0.879023	1.13763	1
912	5.92	6.05	42.38	24.5	18.54	sp|P62277|RS13_HUMAN	40S ribosomal protein S13 OS=Homo sapiens GN=RPS13 PE=1 SV=2	HUMAN	3	P62277	GN=RPS13	0.908853	1.09648	0.92045	1.10662	1.00925
913	5.92	6	16.08	10.98	10.98	tr|J3KNF4|J3KNF4_HUMAN	Copper chaperone for superoxide dismutase OS=Homo sapiens GN=CCS PE=1 SV=1	HUMAN	3	J3KNF4	GN=CCS	0.848054	1.18032	0.824138	1.15878	0.981748
914	5.9	7.09	27.82	22.18	14.11	sp|P18124|RL7_HUMAN	60S ribosomal protein L7 OS=Homo sapiens GN=RPL7 PE=1 SV=1	HUMAN	4	P18124	GN=RPL7	0.598102	2.0893	0.630957	2.75423	1.31826
915	5.88	6.1	19.88	12.98	10.55	sp|O95822|DCMC_HUMAN	Malonyl-CoA decarboxylase, mitochondrial OS=Homo sapiens GN=MLYCD PE=1 SV=3	HUMAN	5	O95822	GN=MLYCD	1	1.38038	0.731139	1.39316	1.00925
916	5.85	8	20.08	14.29	14.29	sp|Q96GG9|DCNL1_HUMAN	DCN1-like protein 1 OS=Homo sapiens GN=DCUN1D1 PE=1 SV=1	HUMAN	5	Q96GG9	GN=DCUN1D1	0.965603	2.0893	0.465586	2.03236	0.972747
917	5.85	5.96	13.88	11.83	10.8	sp|Q8N7X2|STPG3_HUMAN	Protein STPG3 OS=Homo sapiens GN=STPG3 PE=2 SV=1	HUMAN	3	Q8N7X2	GN=STPG3	0.746661	1.24738	0.765597	1.19124	0.954993
918	5.85	5.92	21.47	15.95	15.95	tr|H0YNG3|H0YNG3_HUMAN	Signal peptidase complex catalytic subunit SEC11 OS=Homo sapiens GN=SEC11A PE=1 SV=1	HUMAN	4	H0YNG3	GN=SEC11A	0.649315	2.0893	0.586138	2.55859	1.22462
919	5.84	7.81	19.82	14.35	12.3	tr|A0A0C4DGS1|A0A0C4DGS1_HUMAN	Dolichyl-diphosphooligosaccharide--protein glycosyltransferase 48 kDa subunit OS=Homo sapiens GN=DDOST PE=1 SV=1	HUMAN	5	A0A0C4DGS1	GN=DDOST	0.340194	1.11686	0.92045	1.14815	1.02802
920	5.83	6.01	12.74	9.935	7.775	sp|Q8TBC4|UBA3_HUMAN	NEDD8-activating enzyme E1 catalytic subunit OS=Homo sapiens GN=UBA3 PE=1 SV=2	HUMAN	4	Q8TBC4	GN=UBA3	0.225186	1.18032	0.879023	1.22462	1.03753
921	5.83	5.99	31.14	15.35	15.35	tr|C9JPE1|C9JPE1_HUMAN	Mitochondrial carnitine/acylcarnitine carrier protein OS=Homo sapiens GN=SLC25A20 PE=1 SV=1	HUMAN	4	C9JPE1	GN=SLC25A20	0.757016	2.0893	0.405509	1.77011	0.847227
922	5.8	5.93	36.69	19.53	19.53	sp|P13073|COX41_HUMAN	Cytochrome c oxidase subunit 4 isoform 1, mitochondrial OS=Homo sapiens GN=COX4I1 PE=1 SV=1	HUMAN	3	P13073	GN=COX4I1	1	1.13763	0.879023	1.13763	1
923	5.79	6.02	21.21	11.87	6.615	sp|Q96M91|CFA53_HUMAN	Cilia- and flagella-associated protein 53 OS=Homo sapiens GN=CFAP53 PE=1 SV=2	HUMAN	3	Q96M91	GN=CFAP53	0.329207	1.09648	0.870964	1.04713	0.954993
924	5.78	5.87	33.33	29.63	23.15	sp|P51148|RAB5C_HUMAN	Ras-related protein Rab-5C OS=Homo sapiens GN=RAB5C PE=1 SV=2	HUMAN	5	P51148	GN=RAB5C	0.897406	1.38038	0.698232	1.33045	0.963829
925	5.77	5.86	21.1	12.54	11.31	sp|Q86X76|NIT1_HUMAN	Nitrilase homolog 1 OS=Homo sapiens GN=NIT1 PE=1 SV=2	HUMAN	3	Q86X76	GN=NIT1	0.429026	1.14815	0.809096	1.0666	0.928966
926	5.76	6.08	19.25	19.25	13.9	sp|P11766|ADHX_HUMAN	Alcohol dehydrogenase class-3 OS=Homo sapiens GN=ADH5 PE=1 SV=4	HUMAN	4	P11766	GN=ADH5	0.683471	2.0893	0.49204	2.14783	1.02802
927	5.74	7.96	14.13	10.87	8.913	sp|Q9UJW0|DCTN4_HUMAN	Dynactin subunit 4 OS=Homo sapiens GN=DCTN4 PE=1 SV=1	HUMAN	4	Q9UJW0	GN=DCTN4	0.997675	1.38038	0.731139	1.39316	1.00925
928	5.74	7.96	43.42	43.42	32.89	tr|E5RHG9|E5RHG9_HUMAN	Cytochrome b-c1 complex subunit 7 OS=Homo sapiens GN=UQCRB PE=1 SV=1	HUMAN	4	E5RHG9	GN=UQCRB	1	1.18032	0.879023	1.22462	1.03753
929	5.74	5.87	22.26	17.94	13.29	tr|H3BRU6|H3BRU6_HUMAN	Poly(rC)-binding protein 2 (Fragment) OS=Homo sapiens GN=PCBP2 PE=1 SV=1	HUMAN	4	H3BRU6	GN=PCBP2	0.554213	1.38038	0.92045	1.75388	1.27057
930	5.71	7.97	24.9	20.69	20.69	sp|P20151|KLK2_HUMAN	Kallikrein-2 OS=Homo sapiens GN=KLK2 PE=1 SV=1	HUMAN	5	P20151	GN=KLK2	0.639013	2.0893	0.586138	2.55859	1.22462
931	5.71	5.85	36.3	33.56	30.14	sp|Q96KX0|LYZL4_HUMAN	Lysozyme-like protein 4 OS=Homo sapiens GN=LYZL4 PE=2 SV=1	HUMAN	5	Q96KX0	GN=LYZL4	0.666703	2.10863	0.376704	1.65959	0.787046
932	5.71	5.81	30.69	27.51	27.51	sp|Q9BWH2|FUND2_HUMAN	FUN14 domain-containing protein 2 OS=Homo sapiens GN=FUNDC2 PE=1 SV=2	HUMAN	5	Q9BWH2	GN=FUNDC2	1	1.38038	0.744732	1.41906	1.02802
933	5.7	5.8	28.19	24.16	21.48	sp|P16949|STMN1_HUMAN	Stathmin OS=Homo sapiens GN=STMN1 PE=1 SV=3	HUMAN	4	P16949	GN=STMN1	0.735347	2.0893	0.401791	1.77011	0.847227
934	5.68	10.04	13.22	8.865	6.998	sp|Q6P1M0|S27A4_HUMAN	Long-chain fatty acid transport protein 4 OS=Homo sapiens GN=SLC27A4 PE=1 SV=1	HUMAN	5	Q6P1M0	GN=SLC27A4	0.532976	1.24738	0.824138	1.28233	1.02802
935	5.68	5.78	11.66	6.544	6.544	tr|C9JKZ3|C9JKZ3_HUMAN	Transmembrane protease serine 2 (Fragment) OS=Homo sapiens GN=TMPRSS2 PE=1 SV=1	HUMAN	3	C9JKZ3	GN=TMPRSS2	0.698467	2.0893	0.559758	2.44343	1.1695
936	5.66	8.24	18.01	16.34	10.53	sp|Q96L03|SPT17_HUMAN	Spermatogenesis-associated protein 17 OS=Homo sapiens GN=SPATA17 PE=2 SV=1	HUMAN	5	Q96L03	GN=SPATA17	0.633081	1.13763	0.83946	1.08643	0.954993
937	5.62	7.82	40.4	40.4	40.4	sp|P07311|ACYP1_HUMAN	Acylphosphatase-1 OS=Homo sapiens GN=ACYP1 PE=1 SV=2	HUMAN	4	P07311	GN=ACYP1	0.930948	1.13763	0.870964	1.1272	0.990832
938	5.62	5.82	50.72	31.88	31.88	sp|P56385|ATP5I_HUMAN	ATP synthase subunit e, mitochondrial OS=Homo sapiens GN=ATP5I PE=1 SV=2	HUMAN	3	P56385	GN=ATP5I	0.847542	1.08643	0.903649	1.0666	0.981748
939	5.59	5.87	24.2	22.78	17.44	tr|K7ER96|K7ER96_HUMAN	Thioredoxin-like protein 1 (Fragment) OS=Homo sapiens GN=TXNL1 PE=1 SV=1	HUMAN	4	K7ER96	GN=TXNL1	0.438769	1.14815	0.990832	1.30617	1.13763
940	5.59	5.77	33.03	27.06	22.02	sp|P20338|RAB4A_HUMAN	Ras-related protein Rab-4A OS=Homo sapiens GN=RAB4A PE=1 SV=3	HUMAN	4	P20338	GN=RAB4A	0.702392	1.18032	0.816582	1.13763	0.963829
941	5.59	5.7	7.24	5.882	5.279	sp|Q99805|TM9S2_HUMAN	Transmembrane 9 superfamily member 2 OS=Homo sapiens GN=TM9SF2 PE=1 SV=1	HUMAN	3	Q99805	GN=TM9SF2	0.617964	1.13763	0.895365	1.15878	1.01859
942	5.58	11.95	13.64	8.66	6.643	sp|Q6P3X3|TTC27_HUMAN	Tetratricopeptide repeat protein 27 OS=Homo sapiens GN=TTC27 PE=1 SV=1	HUMAN	7	Q6P3X3	GN=TTC27	0.811014	2.0893	0.420727	1.83654	0.879023
943	5.55	9.82	12.72	7.63	4.855	tr|A0A0B4J1W3|A0A0B4J1W3_HUMAN	N-alpha-acetyltransferase 15, NatA auxiliary subunit OS=Homo sapiens GN=NAA15 PE=1 SV=1	HUMAN	7	A0A0B4J1W3	GN=NAA15	0.663998	2.0893	0.597035	2.60615	1.24738
944	5.54	7.73	22.25	13.87	12.72	sp|P0C7N4|T191B_HUMAN	Transmembrane protein 191B OS=Homo sapiens GN=TMEM191B PE=3 SV=2	HUMAN	4	P0C7N4	GN=TMEM191B	0.813356	1.24738	0.744732	1.15878	0.928966
945	5.53	5.88	18.2	15.06	8.787	sp|O95995|GAS8_HUMAN	Growth arrest-specific protein 8 OS=Homo sapiens GN=GAS8 PE=1 SV=1	HUMAN	3	O95995	GN=GAS8	0.760144	1.18032	0.809096	1.1272	0.954993
946	5.52	7.72	16.74	10.32	10.32	sp|Q8IYS1|P20D2_HUMAN	Peptidase M20 domain-containing protein 2 OS=Homo sapiens GN=PM20D2 PE=1 SV=2	HUMAN	5	Q8IYS1	GN=PM20D2	0.167939	1.24738	1.0666	1.64437	1.33045
947	5.5	5.8	37.25	24.02	20.59	sp|Q7Z4H3|HDDC2_HUMAN	HD domain-containing protein 2 OS=Homo sapiens GN=HDDC2 PE=1 SV=1	HUMAN	4	Q7Z4H3	GN=HDDC2	0.895229	1.24738	0.77983	1.21339	0.972747
948	5.5	5.5	21.2	17.93	13.04	sp|Q04760|LGUL_HUMAN	Lactoylglutathione lyase OS=Homo sapiens GN=GLO1 PE=1 SV=4	HUMAN	3	Q04760	GN=GLO1	0.256923	1.2942	1.30617	2.63027	1.69044
949	5.48	5.59	9.665	5.523	4.734	sp|Q6ZVM7|TM1L2_HUMAN	TOM1-like protein 2 OS=Homo sapiens GN=TOM1L2 PE=1 SV=1	HUMAN	3	Q6ZVM7	GN=TOM1L2	0.781924	1.65959	0.630957	1.7378	1.04713
950	5.48	5.59	12.34	9.205	9.205	sp|Q8TC44|POC1B_HUMAN	POC1 centriolar protein homolog B OS=Homo sapiens GN=POC1B PE=1 SV=1	HUMAN	5	Q8TC44	GN=POC1B	0.255496	1.24738	0.534564	0.831764	0.666807
951	5.47	5.57	31.09	25.21	25.21	tr|E5RJD8|E5RJD8_HUMAN	Tubulin-specific chaperone A OS=Homo sapiens GN=TBCA PE=1 SV=1	HUMAN	3	E5RJD8	GN=TBCA	1	2.53513	0.390841	2.51189	0.990832
952	5.46	5.69	18.49	13.09	9.82	sp|P09960|LKHA4_HUMAN	Leukotriene A-4 hydrolase OS=Homo sapiens GN=LTA4H PE=1 SV=2	HUMAN	5	P09960	GN=LTA4H	0.880503	1.24738	0.787046	1.22462	0.981748
953	5.46	5.57	15.17	11.46	9.907	sp|Q13642|FHL1_HUMAN	Four and a half LIM domains protein 1 OS=Homo sapiens GN=FHL1 PE=1 SV=4	HUMAN	3	Q13642	GN=FHL1	0.622885	1.14815	0.787046	1.03753	0.903649
954	5.46	5.56	13.33	12	9.333	sp|P28907|CD38_HUMAN	ADP-ribosyl cyclase/cyclic ADP-ribose hydrolase 1 OS=Homo sapiens GN=CD38 PE=1 SV=2	HUMAN	3	P28907	GN=CD38	0.333909	1.18032	0.937562	1.30617	1.10662
955	5.43	5.61	15.38	12.47	11.41	tr|Q2TAM5|Q2TAM5_HUMAN	RELA protein OS=Homo sapiens GN=RELA PE=1 SV=1	HUMAN	3	Q2TAM5	GN=RELA	0.36977	1.24738	1.01859	1.58489	1.27057
956	5.42	5.84	9.73	8.649	5.135	tr|E7ENJ6|E7ENJ6_HUMAN	AP-1 complex subunit mu-1 OS=Homo sapiens GN=AP1M1 PE=1 SV=1	HUMAN	3	E7ENJ6	GN=AP1M1	0.760113	1.18032	0.862979	1.20226	1.01859
957	5.42	5.68	55	39.38	35.62	sp|Q9NWV4|CA123_HUMAN	UPF0587 protein C1orf123 OS=Homo sapiens GN=C1orf123 PE=1 SV=1	HUMAN	4	Q9NWV4	GN=C1orf123	0.996993	1.38038	0.717794	1.36773	0.990832
958	5.41	5.51	9.985	5.991	5.991	sp|P35663|CYLC1_HUMAN	Cylicin-1 OS=Homo sapiens GN=CYLC1 PE=2 SV=2	HUMAN	4	P35663	GN=CYLC1	0.771348	1.38038	0.636796	1.21339	0.879023
959	5.41	5.51	22.79	19.53	19.53	sp|O75396|SC22B_HUMAN	Vesicle-trafficking protein SEC22b OS=Homo sapiens GN=SEC22B PE=1 SV=4	HUMAN	4	O75396	GN=SEC22B	0.705276	1.23595	0.887156	1.36773	1.09648
960	5.39	5.58	26.74	21.66	19.25	sp|Q7L2H7|EIF3M_HUMAN	Eukaryotic translation initiation factor 3 subunit M OS=Homo sapiens GN=EIF3M PE=1 SV=1	HUMAN	4	Q7L2H7	GN=EIF3M	0.900112	1.24738	0.824138	1.28233	1.02802
961	5.39	5.49	13.87	7.877	5.822	sp|Q8N807|PDILT_HUMAN	Protein disulfide-isomerase-like protein of the testis OS=Homo sapiens GN=PDILT PE=1 SV=2	HUMAN	3	Q8N807	GN=PDILT	0.803351	1.39316	0.711214	1.38038	0.990832
962	5.37	5.56	9.55	6.09	4.014	sp|Q6ZUB1|S31E1_HUMAN	Spermatogenesis-associated protein 31E1 OS=Homo sapiens GN=SPATA31E1 PE=2 SV=2	HUMAN	3	Q6ZUB1	GN=SPATA31E1	0.498567	1.36773	0.20893	0.630957	0.461318
963	5.36	5.48	26.35	14.19	12.84	sp|Q9UK22|FBX2_HUMAN	F-box only protein 2 OS=Homo sapiens GN=FBXO2 PE=1 SV=2	HUMAN	3	Q9UK22	GN=FBXO2	0.916741	1.24738	0.816582	1.27057	1.01859
964	5.29	6.62	33.13	26.51	21.08	tr|G3V210|G3V210_HUMAN	60S acidic ribosomal protein P0 OS=Homo sapiens GN=RPLP0 PE=1 SV=1	HUMAN	4	G3V210	GN=RPLP0	0.294358	1.18032	1.01859	1.41906	1.20226
965	5.28	5.37	17.63	12.14	12.14	sp|P53597|SUCA_HUMAN	Succinate--CoA ligase [ADP/GDP-forming] subunit alpha, mitochondrial OS=Homo sapiens GN=SUCLG1 PE=1 SV=4	HUMAN	4	P53597	GN=SUCLG1	0.894553	1.38038	0.698232	1.33045	0.963829
966	5.26	5.88	25.76	20.45	14.39	sp|O75489|NDUS3_HUMAN	NADH dehydrogenase [ubiquinone] iron-sulfur protein 3, mitochondrial OS=Homo sapiens GN=NDUFS3 PE=1 SV=1	HUMAN	5	O75489	GN=NDUFS3	0.748512	1.24738	0.824138	1.28233	1.02802
967	5.26	5.36	8.333	5.471	2.862	sp|P0DKV0|S31C1_HUMAN	Spermatogenesis-associated protein 31C1 OS=Homo sapiens GN=SPATA31C1 PE=2 SV=1	HUMAN	3	P0DKV0	GN=SPATA31C1	0.450185	1.1695	0.758578	1.03753	0.887156
968	5.24	5.36	18.36	8.042	4.545	tr|H0Y2W2|H0Y2W2_HUMAN	ATPase family AAA domain-containing protein 3A (Fragment) OS=Homo sapiens GN=ATAD3A PE=1 SV=1	HUMAN	3	H0Y2W2	GN=ATAD3A	1	1.24738	0.787046	1.22462	0.981748
969	5.24	5.35	17.29	15.85	10.37	sp|Q8IW45|NNRD_HUMAN	ATP-dependent (S)-NAD(P)H-hydrate dehydratase OS=Homo sapiens GN=NAXD PE=1 SV=1	HUMAN	4	Q8IW45	GN=NAXD	0.997013	1.14815	0.862979	1.13763	0.990832
970	5.21	7.51	20.11	17.72	11.11	sp|Q16543|CDC37_HUMAN	Hsp90 co-chaperone Cdc37 OS=Homo sapiens GN=CDC37 PE=1 SV=1	HUMAN	4	Q16543	GN=CDC37	0.91694	1.09648	0.895365	1.07647	0.981748
971	5.21	5.43	23.56	13.35	10.99	tr|A0A087X0F7|A0A087X0F7_HUMAN	RIB43A domain with coiled-coils 2 OS=Homo sapiens GN=RIBC2 PE=1 SV=1	HUMAN	4	A0A087X0F7	GN=RIBC2	0.61968	1.38038	0.630957	1.20226	0.870964
972	5.21	5.36	28.08	26.11	26.11	sp|P07203|GPX1_HUMAN	Glutathione peroxidase 1 OS=Homo sapiens GN=GPX1 PE=1 SV=4	HUMAN	5	P07203	GN=GPX1	0.610733	1.38038	0.801678	1.52757	1.10662
973	5.2	7.41	9.364	3.833	1.747	sp|Q9NZM1|MYOF_HUMAN	Myoferlin OS=Homo sapiens GN=MYOF PE=1 SV=1	HUMAN	5	Q9NZM1	GN=MYOF	0.182807	1.23595	1.05682	1.6293	1.30617
974	5.18	10.67	7.203	2.939	1.518	sp|Q96N23|CFA54_HUMAN	Cilia- and flagella-associated protein 54 OS=Homo sapiens GN=CFAP54 PE=2 SV=3	HUMAN	7	Q96N23	GN=CFAP54	0.889861	1.24738	0.772681	1.20226	0.963829
975	5.18	7.85	33.68	33.68	18.13	sp|Q9Y6A4|CFA20_HUMAN	Cilia- and flagella-associated protein 20 OS=Homo sapiens GN=CFAP20 PE=1 SV=1	HUMAN	4	Q9Y6A4	GN=CFAP20	0.421915	1.14815	0.831764	1.09648	0.954993
976	5.18	7.79	16.91	10.96	8.119	sp|O95202|LETM1_HUMAN	LETM1 and EF-hand domain-containing protein 1, mitochondrial OS=Homo sapiens GN=LETM1 PE=1 SV=1	HUMAN	5	O95202	GN=LETM1	0.74169	1.1272	0.895365	1.14815	1.00925
977	5.18	5.31	11.96	8.852	6.459	tr|A0A0A0MRI2|A0A0A0MRI2_HUMAN	Sorting nexin OS=Homo sapiens GN=SNX6 PE=1 SV=1	HUMAN	3	A0A0A0MRI2	GN=SNX6	0.768943	1.38038	0.737904	1.40605	1.01859
978	5.17	5.37	23.54	17.72	12.91	sp|Q53QW1|CB057_HUMAN	Uncharacterized protein C2orf57 OS=Homo sapiens GN=C2orf57 PE=1 SV=1	HUMAN	3	Q53QW1	GN=C2orf57	0.693541	2.0893	0.405509	1.77011	0.847227
979	5.12	8.01	13.55	10.23	8.696	tr|F8VZY9|F8VZY9_HUMAN	Keratin, type I cytoskeletal 18 OS=Homo sapiens GN=KRT18 PE=1 SV=1	HUMAN	4	F8VZY9	GN=KRT18	0.491426	2.0893	0.580764	2.53513	1.21339
980	5.12	5.81	31.74	22.61	20.87	sp|Q96C74|ROP1L_HUMAN	Ropporin-1-like protein OS=Homo sapiens GN=ROPN1L PE=1 SV=2	HUMAN	5	Q96C74	GN=ROPN1L	0.78065	1.24738	0.765597	1.19124	0.954993
981	5.12	5.34	31.03	11.82	11.82	sp|P40429|RL13A_HUMAN	60S ribosomal protein L13a OS=Homo sapiens GN=RPL13A PE=1 SV=2	HUMAN	3	P40429	GN=RPL13A	1	4.83059	0.205116	4.7863	0.990832
982	5.11	5.24	16.67	15.73	12.68	tr|A0A0A0MT83|A0A0A0MT83_HUMAN	Isovaleryl-CoA dehydrogenase, mitochondrial OS=Homo sapiens GN=IVD PE=1 SV=1	HUMAN	5	A0A0A0MT83	GN=IVD	0.992074	1.09648	0.895365	1.07647	0.981748
983	5.09	5.17	15.06	10.11	9.213	tr|C9JGI3|C9JGI3_HUMAN	Thymidine phosphorylase (Fragment) OS=Homo sapiens GN=TYMP PE=1 SV=1	HUMAN	4	C9JGI3	GN=TYMP	0.457207	1.24738	1.09648	1.70608	1.36773
984	5.04	26.98	26.59	20.23	17.62	tr|A0A0A0MT26|A0A0A0MT26_HUMAN	Sodium/potassium-transporting ATPase subunit alpha-3 OS=Homo sapiens GN=ATP1A3 PE=1 SV=1	HUMAN	21	A0A0A0MT26	GN=ATP1A3	0.830773	1.24738	0.765597	1.19124	0.954993
985	5.04	7.23	7.322	4	3.458	sp|P49790|NU153_HUMAN	Nuclear pore complex protein Nup153 OS=Homo sapiens GN=NUP153 PE=1 SV=2	HUMAN	4	P49790	GN=NUP153	0.902063	1.24738	0.794328	1.23595	0.990832
986	5.04	5.26	18.5	13.78	12.2	sp|Q9GZT6|CC90B_HUMAN	Coiled-coil domain-containing protein 90B, mitochondrial OS=Homo sapiens GN=CCDC90B PE=1 SV=2	HUMAN	3	Q9GZT6	GN=CCDC90B	0.367639	1.38038	0.625173	1.19124	0.862979
987	5.02	5.22	25.94	14.41	11.53	sp|Q96DB2|HDA11_HUMAN	Histone deacetylase 11 OS=Homo sapiens GN=HDAC11 PE=1 SV=1	HUMAN	3	Q96DB2	GN=HDAC11	0.543171	1.13763	0.847227	1.09648	0.963829
988	5.01	7.38	7.673	2.369	1.627	sp|Q9NR99|MXRA5_HUMAN	Matrix-remodeling-associated protein 5 OS=Homo sapiens GN=MXRA5 PE=2 SV=3	HUMAN	5	Q9NR99	GN=MXRA5	0.540886	1.38038	0.83946	1.59956	1.15878
989	5.01	7.23	22.53	19.44	18.21	sp|P51665|PSMD7_HUMAN	26S proteasome non-ATPase regulatory subunit 7 OS=Homo sapiens GN=PSMD7 PE=1 SV=2	HUMAN	7	P51665	GN=PSMD7	0.911541	2.0893	0.496592	2.1677	1.03753
990	5	5.09	23.72	21.15	18.59	sp|O14561|ACPM_HUMAN	Acyl carrier protein, mitochondrial OS=Homo sapiens GN=NDUFAB1 PE=1 SV=3	HUMAN	4	O14561	GN=NDUFAB1	1	2.31206	0.387258	2.07014	0.895365
991	4.99	5.18	9.631	7.544	6.1	sp|Q9NQW7|XPP1_HUMAN	Xaa-Pro aminopeptidase 1 OS=Homo sapiens GN=XPNPEP1 PE=1 SV=3	HUMAN	4	Q9NQW7	GN=XPNPEP1	0.483989	1.38038	0.847227	1.61436	1.1695
992	4.97	5.98	20.86	14.97	12.7	sp|Q9BZV1|UBXN6_HUMAN	UBX domain-containing protein 6 OS=Homo sapiens GN=UBXN6 PE=1 SV=1	HUMAN	5	Q9BZV1	GN=UBXN6	1	16.1436	0.0613762	15.9956	0.990832
993	4.97	5.06	30.88	22.79	22.79	sp|P0DKB6|MPC1L_HUMAN	Mitochondrial pyruvate carrier 1-like protein OS=Homo sapiens GN=MPC1L PE=2 SV=1	HUMAN	4	P0DKB6	GN=MPC1L	0.90798	1.14815	0.831764	1.10662	0.963829
994	4.95	8.14	16.6	7.469	6.362	sp|P26639|SYTC_HUMAN	Threonine--tRNA ligase, cytoplasmic OS=Homo sapiens GN=TARS PE=1 SV=3	HUMAN	6	P26639	GN=TARS	0.188279	1.13763	0.981748	1.25893	1.11686
995	4.93	7.11	40.45	30.34	30.34	sp|O75531|BAF_HUMAN	Barrier-to-autointegration factor OS=Homo sapiens GN=BANF1 PE=1 SV=1	HUMAN	4	O75531	GN=BANF1	0.712392	2.0893	0.416869	1.8197	0.870964
996	4.92	5.05	11.68	7.005	4.67	sp|Q9UJC3|HOOK1_HUMAN	Protein Hook homolog 1 OS=Homo sapiens GN=HOOK1 PE=1 SV=2	HUMAN	3	Q9UJC3	GN=HOOK1	0.61855	1.24738	0.704693	1.09648	0.879023
997	4.91	11.7	11.64	5.302	2.864	sp|Q8NDA8|MROH1_HUMAN	Maestro heat-like repeat-containing protein family member 1 OS=Homo sapiens GN=MROH1 PE=2 SV=3	HUMAN	6	Q8NDA8	GN=MROH1	0.937718	1.24738	0.801678	1.24738	1
998	4.91	4.99	19.21	16.95	16.95	tr|J3QRS3|J3QRS3_HUMAN	Myosin regulatory light chain 12A OS=Homo sapiens GN=MYL12A PE=1 SV=1	HUMAN	3	J3QRS3	GN=MYL12A	0.710668	1.38038	0.801678	1.52757	1.10662
999	4.89	4.98	8.889	6.481	5.556	tr|H3BP20|H3BP20_HUMAN	Beta-hexosaminidase OS=Homo sapiens GN=HEXA PE=1 SV=1	HUMAN	3	H3BP20	GN=HEXA	0.763687	1.24738	0.824138	1.28233	1.02802
1000	4.88	4.97	9.725	7.523	6.789	sp|Q13153|PAK1_HUMAN	Serine/threonine-protein kinase PAK 1 OS=Homo sapiens GN=PAK1 PE=1 SV=2	HUMAN	3	Q13153	GN=PAK1	0.368738	1.38038	0.744732	1.41906	1.02802
1001	4.87	7.27	26.56	23.65	21.99	sp|O00299|CLIC1_HUMAN	Chloride intracellular channel protein 1 OS=Homo sapiens GN=CLIC1 PE=1 SV=4	HUMAN	6	O00299	GN=CLIC1	0.87829	2.0893	0.510505	2.22844	1.0666
1002	4.86	5.05	17.91	17.41	17.41	sp|A6NJV1|CB070_HUMAN	UPF0573 protein C2orf70 OS=Homo sapiens GN=C2orf70 PE=3 SV=1	HUMAN	4	A6NJV1	GN=C2orf70	0.668174	1.24738	0.642688	1	0.801678
1003	4.85	6.86	20.51	16.48	15.02	tr|E7ENQ6|E7ENQ6_HUMAN	Uncharacterized protein OS=Homo sapiens PE=4 SV=1	HUMAN	4	E7ENQ6	GN=--	0.933799	1.14815	0.855067	1.1272	0.981748
1004	4.85	5.8	6.95	3.759	3.121	tr|A0A0A0MRV0|A0A0A0MRV0_HUMAN	Ribosome-binding protein 1 OS=Homo sapiens GN=RRBP1 PE=1 SV=1	HUMAN	5	A0A0A0MRV0	GN=RRBP1	0.693441	1.24738	0.862979	1.34276	1.07647
1005	4.85	4.96	21.46	16.09	14.56	sp|O15400|STX7_HUMAN	Syntaxin-7 OS=Homo sapiens GN=STX7 PE=1 SV=4	HUMAN	4	O15400	GN=STX7	0.90199	2.0893	0.444631	1.94089	0.928966
1006	4.84	4.93	7.22	3.448	3.017	sp|Q9BZQ8|NIBAN_HUMAN	Protein Niban OS=Homo sapiens GN=FAM129A PE=1 SV=1	HUMAN	3	Q9BZQ8	GN=FAM129A	0.824517	1.18032	0.879023	1.22462	1.03753
1007	4.78	4.88	9.825	7.719	7.018	sp|Q9BUK6|MSTO1_HUMAN	Protein misato homolog 1 OS=Homo sapiens GN=MSTO1 PE=1 SV=1	HUMAN	4	Q9BUK6	GN=MSTO1	0.878207	1.39316	0.737904	1.43219	1.02802
1008	4.76	4.95	16.24	16.24	16.24	sp|Q86UN6|AKA28_HUMAN	A-kinase anchor protein 14 OS=Homo sapiens GN=AKAP14 PE=1 SV=1	HUMAN	3	Q86UN6	GN=AKAP14	0.400242	1.24738	0.672977	1.04713	0.83946
1009	4.75	18.46	10.98	4.133	1.556	sp|Q8NCM8|DYHC2_HUMAN	Cytoplasmic dynein 2 heavy chain 1 OS=Homo sapiens GN=DYNC2H1 PE=1 SV=4	HUMAN	11	Q8NCM8	GN=DYNC2H1	0.733489	1.18032	0.855067	1.19124	1.00925
1010	4.74	5.5	22.51	17.71	17.71	sp|Q6URK8|TEPP_HUMAN	Testis, prostate and placenta-expressed protein OS=Homo sapiens GN=TEPP PE=2 SV=3	HUMAN	5	Q6URK8	GN=TEPP	0.629637	1.11686	0.847227	1.05682	0.946237
1011	4.71	11.65	13.87	9.091	7.692	sp|Q92598|HS105_HUMAN	Heat shock protein 105 kDa OS=Homo sapiens GN=HSPH1 PE=1 SV=1	HUMAN	6	Q92598	GN=HSPH1	1	1.18032	0.855067	1.19124	1.00925
1012	4.69	6.88	49.38	41.98	33.33	sp|Q15843|NEDD8_HUMAN	NEDD8 OS=Homo sapiens GN=NEDD8 PE=1 SV=1	HUMAN	4	Q15843	GN=NEDD8	0.896262	1.13763	0.855067	1.10662	0.972747
1013	4.69	4.86	9.207	2.322	0.5604	tr|A0A0D9SGF6|A0A0D9SGF6_HUMAN	Spectrin alpha chain, non-erythrocytic 1 OS=Homo sapiens GN=SPTAN1 PE=1 SV=1	HUMAN	2	A0A0D9SGF6	GN=SPTAN1	0.504396	1.22462	0.903649	1.35519	1.10662
1014	4.69	4.78	12.81	7.562	6.327	tr|A0A087WSY9|A0A087WSY9_HUMAN	Thioredoxin reductase 1, cytoplasmic OS=Homo sapiens GN=TXNRD1 PE=1 SV=2	HUMAN	3	A0A087WSY9	GN=TXNRD1	0.830621	1.24738	0.801678	1.24738	1
1015	4.66	4.76	38.89	29.63	19.44	tr|M0R261|M0R261_HUMAN	6-phosphogluconolactonase (Fragment) OS=Homo sapiens GN=PGLS PE=1 SV=1	HUMAN	3	M0R261	GN=PGLS	0.745508	1.08643	0.92045	1.08643	1
1016	4.54	6.67	17.9	12.89	9.547	sp|Q7L1Q6|BZW1_HUMAN	Basic leucine zipper and W2 domain-containing protein 1 OS=Homo sapiens GN=BZW1 PE=1 SV=1	HUMAN	3	Q7L1Q6	GN=BZW1	0.754083	1.5417	0.672977	1.59956	1.03753
1017	4.53	9.31	8.08	4.678	2.43	sp|Q9P1Z9|CC180_HUMAN	Coiled-coil domain-containing protein 180 OS=Homo sapiens GN=CCDC180 PE=2 SV=2	HUMAN	5	Q9P1Z9	GN=CCDC180	0.594903	1.18032	0.816582	1.13763	0.963829
1018	4.52	8.71	12.59	10.69	9.264	sp|Q8TBX8|PI42C_HUMAN	Phosphatidylinositol 5-phosphate 4-kinase type-2 gamma OS=Homo sapiens GN=PIP4K2C PE=1 SV=3	HUMAN	4	Q8TBX8	GN=PIP4K2C	0.454816	1.40605	1.45881	11.1686	2.05116
1019	4.52	6.44	11.89	7.172	5.328	sp|Q0VAA2|LR74A_HUMAN	Leucine-rich repeat-containing protein 74A OS=Homo sapiens GN=LRRC74A PE=2 SV=2	HUMAN	4	Q0VAA2	GN=LRRC74A	0.543714	1.49968	0.630957	1.41906	0.946237
1020	4.5	4.58	17.81	15.44	15.44	sp|P18754|RCC1_HUMAN	Regulator of chromosome condensation OS=Homo sapiens GN=RCC1 PE=1 SV=1	HUMAN	6	P18754	GN=RCC1	0.898065	2.0893	0.469894	2.05116	0.981748
1021	4.45	4.64	21.85	19.08	8	sp|P14550|AK1A1_HUMAN	Alcohol dehydrogenase [NADP(+)] OS=Homo sapiens GN=AKR1A1 PE=1 SV=3	HUMAN	2	P14550	GN=AKR1A1	0.341632	2.0893	0.554626	2.42103	1.15878
1022	4.45	4.47	18.63	14.29	10.25	sp|Q00577|PURA_HUMAN	Transcriptional activator protein Pur-alpha OS=Homo sapiens GN=PURA PE=1 SV=2	HUMAN	2	Q00577	GN=PURA	0.772338	1.14815	0.862979	1.13763	0.990832
1023	4.44	6.98	14.1	7.436	4.615	sp|Q93034|CUL5_HUMAN	Cullin-5 OS=Homo sapiens GN=CUL5 PE=1 SV=4	HUMAN	5	Q93034	GN=CUL5	1	1.24738	0.794328	1.23595	0.990832
1024	4.44	6.18	12.32	12.32	8.696	tr|J3KPA1|J3KPA1_HUMAN	Cysteine-rich secretory protein 3 OS=Homo sapiens GN=CRISP3 PE=1 SV=1	HUMAN	3	J3KPA1	GN=CRISP3	0.363503	1.38038	0.549541	1.04713	0.758578
1025	4.44	4.47	49.64	34.31	34.31	sp|P60673|PROF3_HUMAN	Profilin-3 OS=Homo sapiens GN=PFN3 PE=2 SV=1	HUMAN	5	P60673	GN=PFN3	0.227593	1.09648	0.862979	1.03753	0.946237
1026	4.43	6.02	15.89	14.25	14.25	sp|Q9Y2Z0|SGT1_HUMAN	Protein SGT1 homolog OS=Homo sapiens GN=SUGT1 PE=1 SV=3	HUMAN	6	Q9Y2Z0	GN=SUGT1	1	2.0893	0.474242	2.07014	0.990832
1027	4.43	4.5	23.77	13.96	13.96	tr|C9JQ42|C9JQ42_HUMAN	Glycogenin-1 (Fragment) OS=Homo sapiens GN=GYG1 PE=1 SV=8	HUMAN	3	C9JQ42	GN=GYG1	0.499426	2.10863	0.510505	2.24905	1.07647
1028	4.4	4.42	31.72	18.82	18.82	sp|Q96LM5|CD045_HUMAN	Uncharacterized protein C4orf45 OS=Homo sapiens GN=C4orf45 PE=2 SV=3	HUMAN	3	Q96LM5	GN=C4orf45	0.774261	2.10863	0.409261	1.80302	0.855067
1029	4.4	4.42	36.51	26.19	26.19	sp|Q8WXA2|PATE1_HUMAN	Prostate and testis expressed protein 1 OS=Homo sapiens GN=PATE1 PE=1 SV=1	HUMAN	4	Q8WXA2	GN=PATE1	0.859868	1.24738	0.772681	1.20226	0.963829
1030	4.39	6.31	30.42	20.15	20.15	tr|Q5QPM7|Q5QPM7_HUMAN	Proteasome inhibitor PI31 subunit OS=Homo sapiens GN=PSMF1 PE=1 SV=2	HUMAN	6	Q5QPM7	GN=PSMF1	0.501005	1.13763	0.809096	1.04713	0.92045
1031	4.39	4.42	7.182	2.207	0.8149	sp|Q09666|AHNK_HUMAN	Neuroblast differentiation-associated protein AHNAK OS=Homo sapiens GN=AHNAK PE=1 SV=2	HUMAN	2	Q09666	GN=AHNAK	0.615261	1.38038	0.83946	1.59956	1.15878
1032	4.38	4.41	22.15	16.11	14.77	tr|J3KPX7|J3KPX7_HUMAN	Prohibitin-2 OS=Homo sapiens GN=PHB2 PE=1 SV=2	HUMAN	4	J3KPX7	GN=PHB2	0.608211	1.14815	0.855067	1.1272	0.981748
1033	4.38	4.4	15.91	10.41	10.41	sp|P38567|HYALP_HUMAN	Hyaluronidase PH-20 OS=Homo sapiens GN=SPAM1 PE=1 SV=1	HUMAN	4	P38567	GN=SPAM1	0.882466	2.0893	0.440555	1.92309	0.92045
1034	4.37	6.77	40.42	33.1	21.95	tr|R4GMR5|R4GMR5_HUMAN	26S proteasome non-ATPase regulatory subunit 8 OS=Homo sapiens GN=PSMD8 PE=1 SV=1	HUMAN	4	R4GMR5	GN=PSMD8	1	1.24738	0.772681	1.20226	0.963829
1035	4.37	4.39	28.29	18.05	18.05	sp|P49720|PSB3_HUMAN	Proteasome subunit beta type-3 OS=Homo sapiens GN=PSMB3 PE=1 SV=2	HUMAN	4	P49720	GN=PSMB3	0.997635	2.0893	0.474242	2.07014	0.990832
1036	4.36	9.03	44.83	37.5	37.5	sp|Q8NHS0|DNJB8_HUMAN	DnaJ homolog subfamily B member 8 OS=Homo sapiens GN=DNAJB8 PE=1 SV=1	HUMAN	7	Q8NHS0	GN=DNAJB8
1037	4.36	6.25	20.3	18.32	11.88	tr|G3V5T0|G3V5T0_HUMAN	Maleylacetoacetate isomerase OS=Homo sapiens GN=GSTZ1 PE=1 SV=1	HUMAN	3	G3V5T0	GN=GSTZ1	0.407126	1.38038	0.691831	1.31826	0.954993
1038	4.35	6.12	23.1	17.69	14.44	sp|P16152|CBR1_HUMAN	Carbonyl reductase [NADPH] 1 OS=Homo sapiens GN=CBR1 PE=1 SV=3	HUMAN	3	P16152	GN=CBR1	0.177984	1.24738	1.02802	1.58489	1.28233
1039	4.35	4.86	10.82	6.765	5.781	tr|A0A1B0GVL3|A0A1B0GVL3_HUMAN	Ubiquitin-protein ligase E3A OS=Homo sapiens GN=UBE3A PE=1 SV=1	HUMAN	3	A0A1B0GVL3	GN=UBE3A	0.975893	1.38038	0.717794	1.36773	0.990832
1040	4.35	4.45	38.98	35.59	28.81	sp|Q8WWB3|DYDC1_HUMAN	DPY30 domain-containing protein 1 OS=Homo sapiens GN=DYDC1 PE=1 SV=1	HUMAN	3	Q8WWB3	GN=DYDC1	0.256044	1.38038	0.608135	1.15878	0.83946
1041	4.34	4.42	13.42	6.616	2.836	sp|Q8ND07|BBOF1_HUMAN	Basal body-orientation factor 1 OS=Homo sapiens GN=BBOF1 PE=2 SV=3	HUMAN	2	Q8ND07	GN=BBOF1	0.636355	2.0893	0.413047	1.80302	0.862979
1042	4.34	4.36	17.44	17.44	17.44	sp|Q3ZCW2|LEGL_HUMAN	Galectin-related protein OS=Homo sapiens GN=LGALSL PE=1 SV=2	HUMAN	3	Q3ZCW2	GN=LGALSL	0.790651	1.24738	0.731139	1.13763	0.912011
1043	4.32	4.36	15.76	7.88	5.816	tr|E9PF82|E9PF82_HUMAN	Calcium/calmodulin-dependent protein kinase type II subunit delta OS=Homo sapiens GN=CAMK2D PE=1 SV=1	HUMAN	2	E9PF82	GN=CAMK2D	0.85868	1.38038	0.711214	1.35519	0.981748
1044	4.31	4.33	7.789	6.737	5.263	sp|P06858|LIPL_HUMAN	Lipoprotein lipase OS=Homo sapiens GN=LPL PE=1 SV=1	HUMAN	2	P06858	GN=LPL	0.178698	1.38038	1.11686	2.12814	1.5417
1045	4.29	6.7	11.3	5.61	3.74	tr|J3KR97|J3KR97_HUMAN	Tubulin-specific chaperone D OS=Homo sapiens GN=TBCD PE=1 SV=1	HUMAN	5	J3KR97	GN=TBCD	0.51996	1.14815	0.824138	1.08643	0.946237
1046	4.29	4.31	18.59	12.71	10.35	sp|Q7Z5V6|PPR32_HUMAN	Protein phosphatase 1 regulatory subunit 32 OS=Homo sapiens GN=PPP1R32 PE=1 SV=1	HUMAN	4	Q7Z5V6	GN=PPP1R32	0.61824	1.24738	0.737904	1.14815	0.92045
1047	4.27	4.35	18.16	13.41	8.38	sp|Q8IYM1|SEP12_HUMAN	Septin-12 OS=Homo sapiens GN=SEPT12 PE=1 SV=1	HUMAN	3	Q8IYM1	GN=SEPT12	0.862007	1.38038	0.691831	1.31826	0.954993
1048	4.26	4.28	22.99	18.01	11.11	sp|Q8N456|LRC18_HUMAN	Leucine-rich repeat-containing protein 18 OS=Homo sapiens GN=LRRC18 PE=2 SV=2	HUMAN	3	Q8N456	GN=LRRC18	0.843169	1.38038	0.691831	1.31826	0.954993
1049	4.26	4.28	19.48	16.05	16.05	sp|Q9H1E5|TMX4_HUMAN	Thioredoxin-related transmembrane protein 4 OS=Homo sapiens GN=TMX4 PE=1 SV=1	HUMAN	3	Q9H1E5	GN=TMX4	0.778348	2.0893	0.49204	2.14783	1.02802
1050	4.24	4.26	24.66	23.97	23.97	sp|P01034|CYTC_HUMAN	Cystatin-C OS=Homo sapiens GN=CST3 PE=1 SV=1	HUMAN	4	P01034	GN=CST3	1	2.48886	0.398107	2.46604	0.990832
1051	4.22	8.73	11.19	5.397	3.337	sp|P14735|IDE_HUMAN	Insulin-degrading enzyme OS=Homo sapiens GN=IDE PE=1 SV=4	HUMAN	5	P14735	GN=IDE	0.967743	1.24738	0.787046	1.22462	0.981748
1052	4.22	4.24	12.9	10.56	10.56	tr|Q5T5M1|Q5T5M1_HUMAN	Aquaporin-7 OS=Homo sapiens GN=AQP7 PE=3 SV=1	HUMAN	3	Q5T5M1	GN=AQP7
1053	4.21	6.28	10.98	6.258	4.215	sp|Q8TCS8|PNPT1_HUMAN	Polyribonucleotide nucleotidyltransferase 1, mitochondrial OS=Homo sapiens GN=PNPT1 PE=1 SV=2	HUMAN	3	Q8TCS8	GN=PNPT1	0.995228	1.38038	0.724436	1.38038	1
1054	4.21	4.23	21.51	21.51	18.49	sp|P26436|ASPX_HUMAN	Acrosomal protein SP-10 OS=Homo sapiens GN=ACRV1 PE=1 SV=2	HUMAN	15	P26436	GN=ACRV1	0.295454	1.24738	0.660693	1.02802	0.824138
1055	4.2	6.5	11.68	8.059	6.25	sp|Q8TAT6|NPL4_HUMAN	Nuclear protein localization protein 4 homolog OS=Homo sapiens GN=NPLOC4 PE=1 SV=3	HUMAN	4	Q8TAT6	GN=NPLOC4	0.710899	1.38038	0.758578	1.44544	1.04713
1056	4.2	6.3	10.56	8.086	4.62	sp|O75083|WDR1_HUMAN	WD repeat-containing protein 1 OS=Homo sapiens GN=WDR1 PE=1 SV=4	HUMAN	3	O75083	GN=WDR1	0.268765	1.38038	0.862979	1.64437	1.19124
1057	4.2	4.22	13.66	10.13	10.13	tr|J3KQ45|J3KQ45_HUMAN	Trans-Golgi network integral membrane protein 2 OS=Homo sapiens GN=TGOLN2 PE=1 SV=1	HUMAN	4	J3KQ45	GN=TGOLN2	0.710918	1.38038	0.685488	1.30617	0.946237
1058	4.19	4.28	14.48	9.836	8.47	sp|P52788|SPSY_HUMAN	Spermine synthase OS=Homo sapiens GN=SMS PE=1 SV=2	HUMAN	3	P52788	GN=SMS	0.891242	1.38038	0.737904	1.40605	1.01859
1059	4.19	4.27	29.67	25.36	23.44	sp|A6NCJ1|CS071_HUMAN	Uncharacterized protein C19orf71 OS=Homo sapiens GN=C19orf71 PE=4 SV=2	HUMAN	3	A6NCJ1	GN=C19orf71	0.472062	2.0893	0.30761	1.35519	0.648634
1060	4.19	4.2	18.01	14.56	11.49	sp|P30040|ERP29_HUMAN	Endoplasmic reticulum resident protein 29 OS=Homo sapiens GN=ERP29 PE=1 SV=4	HUMAN	3	P30040	GN=ERP29	0.683886	1.11686	0.928966	1.15878	1.03753
1061	4.18	6.24	11.62	8.571	4.571	sp|Q10713|MPPA_HUMAN	Mitochondrial-processing peptidase subunit alpha OS=Homo sapiens GN=PMPCA PE=1 SV=2	HUMAN	3	Q10713	GN=PMPCA	0.810494	1.7378	0.608135	1.83654	1.05682
1062	4.17	4.19	29.65	23.84	23.84	sp|O95989|NUDT3_HUMAN	Diphosphoinositol polyphosphate phosphohydrolase 1 OS=Homo sapiens GN=NUDT3 PE=1 SV=1	HUMAN	3	O95989	GN=NUDT3	0.999058	2.0893	0.474242	2.07014	0.990832
1063	4.16	6.34	22.38	16.79	9.976	sp|P17050|NAGAB_HUMAN	Alpha-N-acetylgalactosaminidase OS=Homo sapiens GN=NAGA PE=1 SV=2	HUMAN	4	P17050	GN=NAGA	0.669746	2.0893	0.390841	1.70608	0.816582
1064	4.16	4.17	16.74	13.3	7.296	tr|S4R3E6|S4R3E6_HUMAN	Izumo sperm-egg fusion protein 3 OS=Homo sapiens GN=IZUMO3 PE=4 SV=1	HUMAN	2	S4R3E6	GN=IZUMO3	0.617036	1.18032	0.879023	1.22462	1.03753
1065	4.15	4.17	13.17	12.32	11.2	sp|O00303|EIF3F_HUMAN	Eukaryotic translation initiation factor 3 subunit F OS=Homo sapiens GN=EIF3F PE=1 SV=1	HUMAN	4	O00303	GN=EIF3F	0.701202	2.10863	0.57544	2.53513	1.21339
1066	4.14	9.72	10.52	6.038	4.209	sp|Q93100|KPBB_HUMAN	Phosphorylase b kinase regulatory subunit beta OS=Homo sapiens GN=PHKB PE=1 SV=3	HUMAN	6	Q93100	GN=PHKB	0.587407	1.38038	0.744732	1.41906	1.02802
1067	4.14	5.79	27.59	25.86	21.55	tr|A6NFX8|A6NFX8_HUMAN	ADP-sugar pyrophosphatase OS=Homo sapiens GN=NUDT5 PE=1 SV=1	HUMAN	4	A6NFX8	GN=NUDT5	1	2.58226	0.383707	2.55859	0.990832
1068	4.13	13.02	64.62	49.53	45.75	sp|Q9BZX4|ROP1B_HUMAN	Ropporin-1B OS=Homo sapiens GN=ROPN1B PE=1 SV=1	HUMAN	21	Q9BZX4	GN=ROPN1B	0.805637	2.0893	0.420727	1.83654	0.879023
1069	4.12	6.18	15.75	8.465	6.299	sp|Q92575|UBXN4_HUMAN	UBX domain-containing protein 4 OS=Homo sapiens GN=UBXN4 PE=1 SV=2	HUMAN	3	Q92575	GN=UBXN4	0.469805	1.27057	1.22462	2.18776	1.55597
1070	4.12	6.17	8.703	7.225	5.419	tr|D6RH31|D6RH31_HUMAN	Nephronectin (Fragment) OS=Homo sapiens GN=NPNT PE=1 SV=1	HUMAN	4	D6RH31	GN=NPNT	0.351605	1.38038	0.862979	1.64437	1.19124
1071	4.12	4.8	19.18	16.33	14.69	sp|Q5JWF8|ACL10_HUMAN	Actin-like protein 10 OS=Homo sapiens GN=ACTL10 PE=2 SV=1	HUMAN	3	Q5JWF8	GN=ACTL10	1	1.14815	0.816582	1.07647	0.937562
1072	4.12	4.14	53.17	53.17	40.48	sp|O60927|PP1RB_HUMAN	Protein phosphatase 1 regulatory subunit 11 OS=Homo sapiens GN=PPP1R11 PE=1 SV=1	HUMAN	3	O60927	GN=PPP1R11	0.537365	1.18032	0.77983	1.08643	0.92045
1073	4.12	4.13	22.47	13.29	8.544	sp|Q96M95|CCD42_HUMAN	Coiled-coil domain-containing protein 42A OS=Homo sapiens GN=CCDC42 PE=1 SV=2	HUMAN	3	Q96M95	GN=CCDC42	0.837538	1.24738	0.765597	1.19124	0.954993
1074	4.11	12.14	6.031	3.893	3.244	tr|Q60FE5|Q60FE5_HUMAN	Filamin A OS=Homo sapiens GN=FLNA PE=1 SV=1	HUMAN	9	Q60FE5	GN=FLNA	0.723228	1.38038	0.765597	1.45881	1.05682
1075	4.11	7.22	14.52	7.712	4.499	tr|A0A0C4DGW7|A0A0C4DGW7_HUMAN	Protein FAM47A OS=Homo sapiens GN=FAM47A PE=4 SV=1	HUMAN	4	A0A0C4DGW7	GN=FAM47A	0.854117	1.14815	0.855067	1.1272	0.981748
1076	4.11	4.12	25.84	23.03	14.61	tr|H7C1U8|H7C1U8_HUMAN	MICOS complex subunit (Fragment) OS=Homo sapiens GN=APOO PE=1 SV=1	HUMAN	2	H7C1U8	GN=APOO	0.58943	1.13763	0.83946	1.08643	0.954993
1077	4.1	14.25	62.96	56.02	53.7	sp|Q8WUD1|RAB2B_HUMAN	Ras-related protein Rab-2B OS=Homo sapiens GN=RAB2B PE=1 SV=1	HUMAN	10	Q8WUD1	GN=RAB2B	0.646424	2.0893	0.369828	1.6293	0.77983
1078	4.1	6.14	37.78	23.7	18.52	tr|B1ALC0|B1ALC0_HUMAN	Actin-related protein 2/3 complex subunit 5 OS=Homo sapiens GN=ARPC5 PE=1 SV=1	HUMAN	4	B1ALC0	GN=ARPC5	1	1.38038	0.717794	1.36773	0.990832
1079	4.1	4.17	23.64	14.24	10.3	sp|O00170|AIP_HUMAN	AH receptor-interacting protein OS=Homo sapiens GN=AIP PE=1 SV=2	HUMAN	3	O00170	GN=AIP	0.894083	1.24738	0.816582	1.27057	1.01859
1080	4.09	6.12	19.19	19.19	14.65	sp|O15498|YKT6_HUMAN	Synaptobrevin homolog YKT6 OS=Homo sapiens GN=YKT6 PE=1 SV=1	HUMAN	4	O15498	GN=YKT6	0.801544	1.38038	0.698232	1.33045	0.963829
1081	4.09	4.2	13.79	11.21	7.112	sp|Q9BT22|ALG1_HUMAN	Chitobiosyldiphosphodolichol beta-mannosyltransferase OS=Homo sapiens GN=ALG1 PE=1 SV=2	HUMAN	2	Q9BT22	GN=ALG1	0.630122	1.34276	0.737904	1.33045	0.990832
1082	4.09	4.11	18.18	15.7	9.504	sp|Q8N4E7|FTMT_HUMAN	Ferritin, mitochondrial OS=Homo sapiens GN=FTMT PE=1 SV=1	HUMAN	2	Q8N4E7	GN=FTMT	0.74969	2.0893	0.544503	2.37684	1.13763
1083	4.09	4.1	9.441	8.042	5.245	sp|Q6ZUG5|YC006_HUMAN	Uncharacterized protein FLJ43738 OS=Homo sapiens PE=2 SV=1	HUMAN	3	Q6ZUG5	GN=--	0.709481	1.24738	0.737904	1.14815	0.92045
1084	4.09	4.1	14.5	8.876	5.325	sp|A6NFA0|F205C_HUMAN	Protein FAM205C OS=Homo sapiens GN=FAM205C PE=3 SV=2	HUMAN	2	A6NFA0	GN=FAM205C	0.717243	1.18032	0.809096	1.13763	0.963829
1085	4.09	4.1	35.09	35.09	19.3	sp|P08118|MSMB_HUMAN	Beta-microseminoprotein OS=Homo sapiens GN=MSMB PE=1 SV=1	HUMAN	8	P08118	GN=MSMB	0.758247	1.18032	0.879023	1.22462	1.03753
1086	4.08	4.32	24.92	16.84	11.78	sp|P46777|RL5_HUMAN	60S ribosomal protein L5 OS=Homo sapiens GN=RPL5 PE=1 SV=3	HUMAN	3	P46777	GN=RPL5	0.59502	2.0893	0.630957	2.77971	1.31826
1087	4.08	4.13	22.49	17.67	17.67	sp|Q9BY14|TX101_HUMAN	Testis-expressed sequence 101 protein OS=Homo sapiens GN=TEX101 PE=2 SV=2	HUMAN	4	Q9BY14	GN=TEX101	0.923202	1.18032	0.831764	1.15878	0.981748
1088	4.08	4.13	16.07	13.11	10.16	sp|Q8NEY3|SPAT4_HUMAN	Spermatogenesis-associated protein 4 OS=Homo sapiens GN=SPATA4 PE=1 SV=1	HUMAN	2	Q8NEY3	GN=SPATA4	0.818209	1.11686	0.855067	1.0666	0.954993
1089	4.08	4.12	35.19	35.19	25.93	sp|Q9NZ45|CISD1_HUMAN	CDGSH iron-sulfur domain-containing protein 1 OS=Homo sapiens GN=CISD1 PE=1 SV=1	HUMAN	3	Q9NZ45	GN=CISD1	0.477932	1.18032	0.809096	1.1272	0.954993
1090	4.08	4.09	19.94	8.544	8.544	sp|P59910|DJB13_HUMAN	DnaJ homolog subfamily B member 13 OS=Homo sapiens GN=DNAJB13 PE=1 SV=1	HUMAN	2	P59910	GN=DNAJB13	0.721118	1.14815	0.855067	1.1272	0.981748
1091	4.07	4.09	12.75	8.263	4.762	sp|P07384|CAN1_HUMAN	Calpain-1 catalytic subunit OS=Homo sapiens GN=CAPN1 PE=1 SV=1	HUMAN	4	P07384	GN=CAPN1	0.69419	1.18032	0.887156	1.23595	1.04713
1092	4.07	4.08	38.66	36.97	26.89	sp|P61769|B2MG_HUMAN	Beta-2-microglobulin OS=Homo sapiens GN=B2M PE=1 SV=1	HUMAN	5	P61769	GN=B2M	0.26897	1.24738	1.2942	2.03236	1.61436
1093	4.06	5.43	29.83	27.07	27.07	sp|P40616|ARL1_HUMAN	ADP-ribosylation factor-like protein 1 OS=Homo sapiens GN=ARL1 PE=1 SV=1	HUMAN	4	P40616	GN=ARL1	0.684544	1.38038	0.630957	1.20226	0.870964
1094	4.06	4.07	8.931	5.819	4.736	sp|Q9UMQ6|CAN11_HUMAN	Calpain-11 OS=Homo sapiens GN=CAPN11 PE=2 SV=2	HUMAN	3	Q9UMQ6	GN=CAPN11	0.653398	2.10863	0.597035	2.63027	1.25893
1095	4.05	6.46	18.23	11.53	9.115	sp|P53367|ARFP1_HUMAN	Arfaptin-1 OS=Homo sapiens GN=ARFIP1 PE=1 SV=2	HUMAN	3	P53367	GN=ARFIP1	1	1.18032	0.77983	1.08643	0.92045
1096	4.05	6.08	26.26	21.72	21.72	sp|P32119|PRDX2_HUMAN	Peroxiredoxin-2 OS=Homo sapiens GN=PRDX2 PE=1 SV=5	HUMAN	5	P32119	GN=PRDX2	0.281091	1.38038	0.787046	1.49968	1.08643
1097	4.05	6.07	21.13	13.21	7.925	sp|P55064|AQP5_HUMAN	Aquaporin-5 OS=Homo sapiens GN=AQP5 PE=1 SV=1	HUMAN	3	P55064	GN=AQP5	0.90081	1.09648	0.937562	1.1272	1.02802
1098	4.05	5.12	17.27	10.56	6.91	sp|Q08209|PP2BA_HUMAN	Serine/threonine-protein phosphatase 2B catalytic subunit alpha isoform OS=Homo sapiens GN=PPP3CA PE=1 SV=1	HUMAN	4	Q08209	GN=PPP3CA	0.47562	2.10863	0.717794	3.16228	1.51356
1099	4.05	4.41	15.58	10.9	9.346	tr|B5MCX3|B5MCX3_HUMAN	Septin-2 OS=Homo sapiens GN=SEPT2 PE=1 SV=1	HUMAN	2	B5MCX3	GN=SEPT2	0.361593	1.38038	0.879023	1.67494	1.21339
1100	4.05	4.06	20.88	7.967	6.868	tr|A0A0C4DGA2|A0A0C4DGA2_HUMAN	Enoyl-CoA delta isomerase 2, mitochondrial OS=Homo sapiens GN=ECI2 PE=1 SV=1	HUMAN	6	A0A0C4DGA2	GN=ECI2	0.974861	1.18032	0.847227	1.18032	1
1101	4.05	4.05	15.67	12.67	11.33	sp|O15144|ARPC2_HUMAN	Actin-related protein 2/3 complex subunit 2 OS=Homo sapiens GN=ARPC2 PE=1 SV=1	HUMAN	3	O15144	GN=ARPC2	0.488934	1.23595	0.972747	1.49968	1.20226
1102	4.05	4.05	24.79	16.24	10.68	tr|Q5SRQ6|Q5SRQ6_HUMAN	Casein kinase II subunit beta OS=Homo sapiens GN=CSNK2B PE=1 SV=2	HUMAN	2	Q5SRQ6	GN=CSNK2B	0.853509	1.24738	0.772681	1.20226	0.963829
1103	4.04	6.09	6.337	2.607	1.618	sp|P27708|PYR1_HUMAN	CAD protein OS=Homo sapiens GN=CAD PE=1 SV=3	HUMAN	4	P27708	GN=CAD	0.989683	1.38038	0.717794	1.36773	0.990832
1104	4.04	4.66	12.25	6.326	3.769	sp|Q8IYQ7|THNS1_HUMAN	Threonine synthase-like 1 OS=Homo sapiens GN=THNSL1 PE=1 SV=2	HUMAN	2	Q8IYQ7	GN=THNSL1	0.708556	1.18032	0.794328	1.10662	0.937562
1105	4.04	4.14	14.11	6.357	2.946	sp|Q6PI48|SYDM_HUMAN	Aspartate--tRNA ligase, mitochondrial OS=Homo sapiens GN=DARS2 PE=1 SV=1	HUMAN	2	Q6PI48	GN=DARS2	0.781835	2.0893	0.452898	1.97697	0.946237
1106	4.04	4.04	20.86	11.15	9.353	sp|O15120|PLCB_HUMAN	1-acyl-sn-glycerol-3-phosphate acyltransferase beta OS=Homo sapiens GN=AGPAT2 PE=1 SV=1	HUMAN	2	O15120	GN=AGPAT2	0.65702	2.0893	0.505825	2.208	1.05682
1107	4.03	8.91	10.67	5.177	2.083	sp|Q9C0B2|CFA74_HUMAN	Cilia- and flagella-associated protein 74 OS=Homo sapiens GN=CFAP74 PE=2 SV=3	HUMAN	4	Q9C0B2	GN=CFAP74	0.983346	1.24738	0.77983	1.21339	0.972747
1108	4.03	8.44	55.1	44.08	23.27	sp|P27348|1433T_HUMAN	14-3-3 protein theta OS=Homo sapiens GN=YWHAQ PE=1 SV=1	HUMAN	9	P27348	GN=YWHAQ	0.380444	1.39316	1.33045	6.60693	1.85353
1109	4.03	6.13	28	20	16	tr|M0R0R2|M0R0R2_HUMAN	40S ribosomal protein S5 OS=Homo sapiens GN=RPS5 PE=1 SV=1	HUMAN	3	M0R0R2	GN=RPS5	1	1.61436	0.648634	1.69044	1.04713
1110	4.03	6.01	19.84	16.73	16.73	tr|E9PI68|E9PI68_HUMAN	Signal peptidase complex subunit 2 OS=Homo sapiens GN=SPCS2 PE=1 SV=1	HUMAN	4	E9PI68	GN=SPCS2	0.662564	1.18032	0.912011	1.27057	1.07647
1111	4.03	4.09	9.07	4.302	2.558	sp|Q58WW2|DCAF6_HUMAN	DDB1- and CUL4-associated factor 6 OS=Homo sapiens GN=DCAF6 PE=1 SV=1	HUMAN	2	Q58WW2	GN=DCAF6	0.790089	1.24738	0.765597	1.19124	0.954993
1112	4.03	4.09	22.79	16.54	13.6	tr|J3KR44|J3KR44_HUMAN	Ubiquitin thioesterase OS=Homo sapiens GN=OTUB1 PE=1 SV=2	HUMAN	4	J3KR44	GN=OTUB1	0.892254	1.18032	0.862979	1.20226	1.01859
1113	4.03	4.07	12.03	4.613	3.13	sp|P52306|GDS1_HUMAN	Rap1 GTPase-GDP dissociation stimulator 1 OS=Homo sapiens GN=RAP1GDS1 PE=1 SV=3	HUMAN	2	P52306	GN=RAP1GDS1	0.847896	1.38038	0.704693	1.34276	0.972747
1114	4.03	4.07	14.62	7.942	5.596	tr|A0A1B0GW77|A0A1B0GW77_HUMAN	Alpha-aminoadipic semialdehyde dehydrogenase OS=Homo sapiens GN=ALDH7A1 PE=1 SV=1	HUMAN	2	A0A1B0GW77	GN=ALDH7A1	0.647075	1.47231	0.642688	1.39316	0.946237
1115	4.03	4.05	39.3	21.89	11.94	sp|Q9H0U4|RAB1B_HUMAN	Ras-related protein Rab-1B OS=Homo sapiens GN=RAB1B PE=1 SV=1	HUMAN	2	Q9H0U4	GN=RAB1B	0.515225	2.10863	0.544503	2.39883	1.14815
1116	4.03	4.04	10.06	5.503	4.554	tr|C9JIZ6|C9JIZ6_HUMAN	Prosaposin OS=Homo sapiens GN=PSAP PE=1 SV=2	HUMAN	3	C9JIZ6	GN=PSAP	0.588247	1.14815	0.963829	1.27057	1.10662
1117	4.03	4.04	10.75	8.143	6.84	sp|Q9NTX5|ECHD1_HUMAN	Ethylmalonyl-CoA decarboxylase OS=Homo sapiens GN=ECHDC1 PE=1 SV=2	HUMAN	2	Q9NTX5	GN=ECHDC1	0.500739	1.24738	0.660693	1.02802	0.824138
1118	4.03	4.03	21.19	9.294	7.807	sp|Q5VUJ9|EFCB2_HUMAN	EF-hand calcium-binding domain-containing protein 2 OS=Homo sapiens GN=EFCAB2 PE=2 SV=1	HUMAN	2	Q5VUJ9	GN=EFCAB2	0.0632919	1.41906	0.524807	1.09648	0.772681
1119	4.03	4.03	39.74	29.14	27.15	sp|P62263|RS14_HUMAN	40S ribosomal protein S14 OS=Homo sapiens GN=RPS14 PE=1 SV=3	HUMAN	3	P62263	GN=RPS14	0.369418	1.14815	0.887156	1.1695	1.01859
1120	4.03	4.03	10.96	6.574	3.785	tr|F6TLX2|F6TLX2_HUMAN	Glyoxalase domain-containing protein 4 OS=Homo sapiens GN=GLOD4 PE=1 SV=1	HUMAN	2	F6TLX2	GN=GLOD4	0.716444	2.0893	0.436516	1.90546	0.912011
1121	4.03	4.03	15.91	10.8	9.375	sp|Q6UWB4|PRS55_HUMAN	Serine protease 55 OS=Homo sapiens GN=PRSS55 PE=1 SV=2	HUMAN	2	Q6UWB4	GN=PRSS55	0.991624	1.24738	0.765597	1.19124	0.954993
1122	4.02	8.07	9.877	4.653	2.469	sp|Q2KHT3|CL16A_HUMAN	Protein CLEC16A OS=Homo sapiens GN=CLEC16A PE=1 SV=2	HUMAN	4	Q2KHT3	GN=CLEC16A	0.749858	2.0893	0.444631	1.94089	0.928966
1123	4.02	8.04	15.69	11.97	10.37	tr|A0A087X0Z7|A0A087X0Z7_HUMAN	Dehydrogenase/reductase SDR family member 7 OS=Homo sapiens GN=DHRS7 PE=1 SV=1	HUMAN	5	A0A087X0Z7	GN=DHRS7	0.212586	2.10863	1.04713	4.61318	2.208
1124	4.02	8.03	28.85	22.12	22.12	sp|P14649|MYL6B_HUMAN	Myosin light chain 6B OS=Homo sapiens GN=MYL6B PE=1 SV=1	HUMAN	4	P14649	GN=MYL6B	0.833641	1.5417	0.613762	1.45881	0.946237
1125	4.02	6.19	13.02	8.31	6.094	tr|F8W8F9|F8W8F9_HUMAN	Protein CASC1 OS=Homo sapiens GN=CASC1 PE=1 SV=1	HUMAN	6	F8W8F9	GN=CASC1	1	2.96483	0.334195	2.93765	0.990832
1126	4.02	4.09	9.615	5.017	2.676	tr|A0A1B0GUW6|A0A1B0GUW6_HUMAN	Transmembrane protein 102 OS=Homo sapiens GN=TMEM102 PE=1 SV=1	HUMAN	2	A0A1B0GUW6	GN=TMEM102	0.13738	1.38038	0.505825	0.963829	0.698232
1127	4.02	4.03	16.54	7.904	6.25	tr|B5ME97|B5ME97_HUMAN	Septin 10, isoform CRA_c OS=Homo sapiens GN=SEPT10 PE=1 SV=2	HUMAN	2	B5ME97	GN=SEPT10	1	2.46604	0.401791	2.44343	0.990832
1128	4.02	4.03	10.04	4.603	4.603	sp|P04004|VTNC_HUMAN	Vitronectin OS=Homo sapiens GN=VTN PE=1 SV=1	HUMAN	2	P04004	GN=VTN	0.587027	1.72187	1.13763	7.17794	1.95884
1129	4.02	4.02	31.53	21.17	9.91	tr|D6RAA6|D6RAA6_HUMAN	Transmembrane protein 33 (Fragment) OS=Homo sapiens GN=TMEM33 PE=1 SV=1	HUMAN	2	D6RAA6	GN=TMEM33	0.912203	1.35519	0.731139	1.34276	0.990832
1130	4.02	4.02	20.24	9.127	9.127	tr|H0YJS4|H0YJS4_HUMAN	Eukaryotic translation initiation factor 2 subunit 1 (Fragment) OS=Homo sapiens GN=EIF2S1 PE=1 SV=1	HUMAN	2	H0YJS4	GN=EIF2S1	0.216166	1.38038	0.895365	1.70608	1.23595
1131	4.02	4.02	12.47	5.486	5.486	sp|Q96LI6|HSFY1_HUMAN	Heat shock transcription factor, Y-linked OS=Homo sapiens GN=HSFY1 PE=1 SV=1	HUMAN	2	Q96LI6	GN=HSFY1	0.890723	1.38038	0.711214	1.35519	0.981748
1132	4.01	13.84	7.86	3.191	1.323	sp|Q93008|USP9X_HUMAN	Probable ubiquitin carboxyl-terminal hydrolase FAF-X OS=Homo sapiens GN=USP9X PE=1 SV=3	HUMAN	8	Q93008	GN=USP9X	0.54013	2.0893	0.642688	2.80543	1.34276
1133	4.01	9.78	20.51	17.05	11.67	sp|P17858|PFKAL_HUMAN	ATP-dependent 6-phosphofructokinase, liver type OS=Homo sapiens GN=PFKL PE=1 SV=6	HUMAN	11	P17858	GN=PFKL	0.54053	2.0893	0.60256	2.63027	1.25893
1134	4.01	8.07	8.892	5.363	2.541	tr|B7ZLR4|B7ZLR4_HUMAN	ATP7B protein OS=Homo sapiens GN=ATP7B PE=1 SV=1	HUMAN	5	B7ZLR4	GN=ATP7B	0.927012	1.14815	0.862979	1.13763	0.990832
1135	4.01	8.03	7.544	3.531	2.247	sp|Q15477|SKIV2_HUMAN	Helicase SKI2W OS=Homo sapiens GN=SKIV2L PE=1 SV=3	HUMAN	4	Q15477	GN=SKIV2L	0.842498	2.0893	0.524807	2.29087	1.09648
1136	4.01	8.02	15.8	7.9	7.129	sp|O60749|SNX2_HUMAN	Sorting nexin-2 OS=Homo sapiens GN=SNX2 PE=1 SV=2	HUMAN	5	O60749	GN=SNX2
1137	4.01	8	17.96	14.24	11.76	sp|P12429|ANXA3_HUMAN	Annexin A3 OS=Homo sapiens GN=ANXA3 PE=1 SV=3	HUMAN	4	P12429	GN=ANXA3	0.588673	2.0893	0.586138	2.55859	1.22462
1138	4.01	6.06	11.99	8.118	6.458	tr|F8W9W2|F8W9W2_HUMAN	Protein-serine/threonine kinase OS=Homo sapiens GN=GRK6 PE=1 SV=1	HUMAN	3	F8W9W2	GN=GRK6	0.576782	2.10863	0.356451	1.57036	0.744732
1139	4.01	6.05	35.32	16.97	15.14	sp|P28161|GSTM2_HUMAN	Glutathione S-transferase Mu 2 OS=Homo sapiens GN=GSTM2 PE=1 SV=2	HUMAN	5	P28161	GN=GSTM2	0.442926	2.10863	0.751623	3.31131	1.58489
1140	4.01	6.04	13.98	5.06	2.573	tr|H7BXY3|H7BXY3_HUMAN	Putative ATP-dependent RNA helicase DHX30 OS=Homo sapiens GN=DHX30 PE=1 SV=1	HUMAN	3	H7BXY3	GN=DHX30	1	4.05509	0.244343	4.01791	0.990832
1141	4.01	6.04	9.256	4.097	4.097	sp|Q8TAP6|CEP76_HUMAN	Centrosomal protein of 76 kDa OS=Homo sapiens GN=CEP76 PE=1 SV=1	HUMAN	3	Q8TAP6	GN=CEP76	0.915087	1.14815	0.831764	1.09648	0.954993
1142	4.01	6.03	12.35	4.613	4.018	tr|G8JLH9|G8JLH9_HUMAN	Signal transducer and activator of transcription OS=Homo sapiens GN=STAT3 PE=1 SV=1	HUMAN	4	G8JLH9	GN=STAT3	0.377594	2.0893	0.847227	3.7325	1.77011
1143	4.01	6.03	15.4	7.828	5.556	tr|J9JIC5|J9JIC5_HUMAN	Protein Njmu-R1 OS=Homo sapiens GN=C17orf75 PE=1 SV=1	HUMAN	3	J9JIC5	GN=C17orf75	0.450036	2.46604	0.363078	2.208	0.895365
1144	4.01	6.03	13.75	10.87	10.19	sp|Q9UMX0|UBQL1_HUMAN	Ubiquilin-1 OS=Homo sapiens GN=UBQLN1 PE=1 SV=2	HUMAN	8	Q9UMX0	GN=UBQLN1
1145	4.01	6.02	10.83	5.605	4.076	sp|Q13275|SEM3F_HUMAN	Semaphorin-3F OS=Homo sapiens GN=SEMA3F PE=2 SV=2	HUMAN	3	Q13275	GN=SEMA3F	0.58794	1.38038	0.870964	1.65959	1.20226
1146	4.01	6.02	15.75	8.315	7.44	tr|G3V0I5|G3V0I5_HUMAN	NADH dehydrogenase (Ubiquinone) flavoprotein 1, 51kDa, isoform CRA_c OS=Homo sapiens GN=NDUFV1 PE=1 SV=1	HUMAN	3	G3V0I5	GN=NDUFV1	0.957939	2.0893	0.483059	2.10863	1.00925
1147	4.01	6.02	10.82	6.113	6.113	sp|Q13409|DC1I2_HUMAN	Cytoplasmic dynein 1 intermediate chain 2 OS=Homo sapiens GN=DYNC1I2 PE=1 SV=3	HUMAN	3	Q13409	GN=DYNC1I2	0.299232	1.75388	1.85353	18.8799	3.25087
1148	4.01	4.46	22.18	12.29	7.85	tr|E9PRQ7|E9PRQ7_HUMAN	UBX domain-containing protein 1 OS=Homo sapiens GN=UBXN1 PE=1 SV=1	HUMAN	2	E9PRQ7	GN=UBXN1	0.704819	2.0893	0.549541	2.42103	1.14815
1149	4.01	4.24	7.056	2.026	0.9431	sp|P50851|LRBA_HUMAN	Lipopolysaccharide-responsive and beige-like anchor protein OS=Homo sapiens GN=LRBA PE=1 SV=4	HUMAN	3	P50851	GN=LRBA	0.425918	2.0893	0.539511	2.35505	1.1272
1150	4.01	4.16	8.93	3.427	3.011	sp|P51784|UBP11_HUMAN	Ubiquitin carboxyl-terminal hydrolase 11 OS=Homo sapiens GN=USP11 PE=1 SV=3	HUMAN	4	P51784	GN=USP11	0.942922	2.0893	0.457088	2.01372	0.963829
1151	4.01	4.07	15.25	6.535	4.554	sp|Q9Y3I0|RTCB_HUMAN	tRNA-splicing ligase RtcB homolog OS=Homo sapiens GN=RTCB PE=1 SV=1	HUMAN	2	Q9Y3I0	GN=RTCB	0.963148	1.38038	0.717794	1.36773	0.990832
1152	4.01	4.05	15	8.409	6.591	tr|G5E9W0|G5E9W0_HUMAN	Phospholipase A1 member A OS=Homo sapiens GN=PLA1A PE=1 SV=1	HUMAN	2	G5E9W0	GN=PLA1A	0.89414	1.24738	0.831764	1.2942	1.03753
1153	4.01	4.04	14	7.727	4.479	sp|Q14764|MVP_HUMAN	Major vault protein OS=Homo sapiens GN=MVP PE=1 SV=4	HUMAN	2	Q14764	GN=MVP	0.943761	2.0893	0.457088	1.99526	0.954993
1154	4.01	4.04	12.72	8.781	7.348	sp|P00367|DHE3_HUMAN	Glutamate dehydrogenase 1, mitochondrial OS=Homo sapiens GN=GLUD1 PE=1 SV=2	HUMAN	4	P00367	GN=GLUD1	0.944183	2.0893	0.49204	2.14783	1.02802
1155	4.01	4.04	24.28	16.18	15.03	sp|P20933|ASPG_HUMAN	N(4)-(beta-N-acetylglucosaminyl)-L-asparaginase OS=Homo sapiens GN=AGA PE=1 SV=2	HUMAN	4	P20933	GN=AGA
1156	4.01	4.03	16.05	9.737	7.105	sp|Q6DKK2|TTC19_HUMAN	Tetratricopeptide repeat protein 19, mitochondrial OS=Homo sapiens GN=TTC19 PE=1 SV=4	HUMAN	2	Q6DKK2	GN=TTC19	0.759355	2.0893	0.505825	2.208	1.05682
1157	4.01	4.02	13.63	8.253	6.142	sp|O00505|IMA4_HUMAN	Importin subunit alpha-4 OS=Homo sapiens GN=KPNA3 PE=1 SV=2	HUMAN	2	O00505	GN=KPNA3	0.995493	1.38038	0.711214	1.35519	0.981748
1158	4.01	4.02	13.32	7.582	4.918	sp|P20073|ANXA7_HUMAN	Annexin A7 OS=Homo sapiens GN=ANXA7 PE=1 SV=3	HUMAN	2	P20073	GN=ANXA7	0.831312	1.38038	0.737904	1.40605	1.01859
1159	4.01	4.02	53.04	24.35	20	tr|H0UI06|H0UI06_HUMAN	Cytochrome c oxidase subunit 7A2, mitochondrial OS=Homo sapiens GN=COX7A2 PE=1 SV=1	HUMAN	2	H0UI06	GN=COX7A2	1	1.43219	0.660693	1.35519	0.946237
1160	4.01	4.02	16.96	13.39	13.39	sp|O43760|SNG2_HUMAN	Synaptogyrin-2 OS=Homo sapiens GN=SYNGR2 PE=1 SV=1	HUMAN	3	O43760	GN=SYNGR2	0.948746	2.0893	0.461318	2.01372	0.963829
1161	4.01	4.01	11.28	6.316	3.759	sp|Q86WT1|TT30A_HUMAN	Tetratricopeptide repeat protein 30A OS=Homo sapiens GN=TTC30A PE=2 SV=3	HUMAN	2	Q86WT1	GN=TTC30A	0.52496	2.0893	0.349945	1.52757	0.731139
1162	4.01	4.01	20.24	10.42	5.655	sp|Q8IYX1|TBC21_HUMAN	TBC1 domain family member 21 OS=Homo sapiens GN=TBC1D21 PE=1 SV=1	HUMAN	2	Q8IYX1	GN=TBC1D21	0.664136	2.0893	0.416869	1.8197	0.870964
1163	4.01	4.01	11.57	7.451	5.49	sp|P49257|LMAN1_HUMAN	Protein ERGIC-53 OS=Homo sapiens GN=LMAN1 PE=1 SV=2	HUMAN	2	P49257	GN=LMAN1	0.709822	1.38038	0.831764	1.58489	1.14815
1164	4.01	4.01	20.09	11.61	9.821	sp|Q9Y3B3|TMED7_HUMAN	Transmembrane emp24 domain-containing protein 7 OS=Homo sapiens GN=TMED7 PE=1 SV=2	HUMAN	3	Q9Y3B3	GN=TMED7	0.672652	1.14815	0.912011	1.20226	1.04713
1165	4.01	4.01	19.89	12.37	12.37	tr|A0A087WUM0|A0A087WUM0_HUMAN	Protein SYNJ2BP-COX16 (Fragment) OS=Homo sapiens GN=SYNJ2BP-COX16 PE=4 SV=1	HUMAN	3	A0A087WUM0	GN=SYNJ2BP-COX16	0.909697	2.0893	0.501187	2.18776	1.04713
1166	4.01	4.01	9.977	6.497	6.497	sp|Q7RTN6|STRAA_HUMAN	STE20-related kinase adapter protein alpha OS=Homo sapiens GN=STRADA PE=1 SV=1	HUMAN	3	Q7RTN6	GN=STRADA	0.986266	1.38038	0.731139	1.39316	1.00925
1167	4.01	4.01	39.33	39.33	32.58	tr|E5RHG8|E5RHG8_HUMAN	Transcription elongation factor B polypeptide 1 (Fragment) OS=Homo sapiens GN=TCEB1 PE=1 SV=1	HUMAN	11	E5RHG8	GN=TCEB1	0.723458	1.38038	0.642688	1.22462	0.887156
1168	4	58.53	53.75	50.75	50.11	tr|C9J2C0|C9J2C0_HUMAN	Tubulin alpha chain (Fragment) OS=Homo sapiens GN=TUBA8 PE=1 SV=1	HUMAN	84	C9J2C0	GN=TUBA8	0.863013	2.0893	0.515229	2.24905	1.07647
1169	4	53.66	65.98	61.86	54.64	tr|H3BTN5|H3BTN5_HUMAN	Pyruvate kinase (Fragment) OS=Homo sapiens GN=PKM PE=1 SV=1	HUMAN	56	H3BTN5	GN=PKM	0.709818	1.24738	0.711214	1.10662	0.887156
1170	4	17.87	15.52	11.69	11.69	sp|P11169|GTR3_HUMAN	Solute carrier family 2, facilitated glucose transporter member 3 OS=Homo sapiens GN=SLC2A3 PE=1 SV=1	HUMAN	27	P11169	GN=SLC2A3	0.651741	1.24738	0.758578	1.18032	0.946237
1171	4	10.05	19.58	14.11	9.474	sp|Q9UBB4|ATX10_HUMAN	Ataxin-10 OS=Homo sapiens GN=ATXN10 PE=1 SV=1	HUMAN	5	Q9UBB4	GN=ATXN10	0.571166	1.24738	1.05682	1.6293	1.31826
1172	4	9.18	37.4	32.52	23.58	sp|P31946|1433B_HUMAN	14-3-3 protein beta/alpha OS=Homo sapiens GN=YWHAB PE=1 SV=3	HUMAN	10	P31946	GN=YWHAB	0.43883	1.24738	1.07647	1.67494	1.34276
1173	4	8.21	15.75	8.321	6.538	sp|Q8IUR7|ARMC8_HUMAN	Armadillo repeat-containing protein 8 OS=Homo sapiens GN=ARMC8 PE=1 SV=2	HUMAN	5	Q8IUR7	GN=ARMC8	0.669975	1.38038	0.691831	1.31826	0.954993
1174	4	8.08	12.13	5.492	3.776	sp|Q8IY82|DRC7_HUMAN	Dynein regulatory complex subunit 7 OS=Homo sapiens GN=DRC7 PE=1 SV=3	HUMAN	4	Q8IY82	GN=DRC7	0.800012	2.0893	0.420727	1.83654	0.879023
1175	4	8.06	10.11	5.452	4.654	tr|A0A0C4DGX4|A0A0C4DGX4_HUMAN	Cullin-1 OS=Homo sapiens GN=CUL1 PE=1 SV=1	HUMAN	5	A0A0C4DGX4	GN=CUL1	0.99463	1.38038	0.724436	1.38038	1
1176	4	8.04	12.82	6.78	3.814	sp|Q9H3U1|UN45A_HUMAN	Protein unc-45 homolog A OS=Homo sapiens GN=UNC45A PE=1 SV=1	HUMAN	4	Q9H3U1	GN=UNC45A	0.772478	1.14815	0.903649	1.19124	1.03753
1177	4	7.93	17.22	13.92	10.62	sp|Q96D96|HVCN1_HUMAN	Voltage-gated hydrogen channel 1 OS=Homo sapiens GN=HVCN1 PE=1 SV=1	HUMAN	4	Q96D96	GN=HVCN1	1	2.0893	0.474242	2.07014	0.990832
1178	4	6.66	22.89	19.58	14.46	tr|F8W0W8|F8W0W8_HUMAN	Serine/threonine-protein phosphatase OS=Homo sapiens GN=PPP1CC PE=1 SV=1	HUMAN	4	F8W0W8	GN=PPP1CC	0.634307	1.23595	0.401791	0.731139	0.591562
1179	4	6.51	13.44	7.187	4.375	sp|Q6NSJ2|PHLB3_HUMAN	Pleckstrin homology-like domain family B member 3 OS=Homo sapiens GN=PHLDB3 PE=2 SV=3	HUMAN	3	Q6NSJ2	GN=PHLDB3	0.790455	2.0893	0.428549	1.87068	0.895365
1180	4	6.34	30.56	27.78	20	sp|P18085|ARF4_HUMAN	ADP-ribosylation factor 4 OS=Homo sapiens GN=ARF4 PE=1 SV=3	HUMAN	3	P18085	GN=ARF4	0.876641	2.0893	0.440555	1.92309	0.92045
1181	4	6.3	12.53	11.45	8.855	sp|Q9H9V9|JMJD4_HUMAN	JmjC domain-containing protein 4 OS=Homo sapiens GN=JMJD4 PE=1 SV=2	HUMAN	3	Q9H9V9	GN=JMJD4	0.729989	2.0893	0.448745	1.95884	0.937562
1182	4	6.2	11.93	6.103	4.854	sp|Q9Y608|LRRF2_HUMAN	Leucine-rich repeat flightless-interacting protein 2 OS=Homo sapiens GN=LRRFIP2 PE=1 SV=1	HUMAN	3	Q9Y608	GN=LRRFIP2	0.55553	1.38038	0.928966	1.77011	1.28233
1183	4	6.19	40.63	40.63	33.59	tr|E9PLP0|E9PLP0_HUMAN	Cysteine--tRNA ligase, cytoplasmic OS=Homo sapiens GN=CARS PE=1 SV=1	HUMAN	3	E9PLP0	GN=CARS	0.579454	2.0893	0.619441	2.70396	1.2942
1184	4	6.15	12.96	6.376	4.463	sp|A5D8W1|CFA69_HUMAN	Cilia- and flagella-associated protein 69 OS=Homo sapiens GN=CFAP69 PE=2 SV=3	HUMAN	3	A5D8W1	GN=CFAP69	0.826925	1.58489	0.591562	1.48594	0.937562
1185	4	6.15	13.33	5.758	5.152	sp|O15523|DDX3Y_HUMAN	ATP-dependent RNA helicase DDX3Y OS=Homo sapiens GN=DDX3Y PE=1 SV=2	HUMAN	3	O15523	GN=DDX3Y	0.582287	2.0893	0.380189	1.65959	0.794328
1186	4	6.13	11.12	6.53	4.595	tr|H7BXH2|H7BXH2_HUMAN	Serine/threonine-protein phosphatase 6 regulatory subunit 3 OS=Homo sapiens GN=PPP6R3 PE=1 SV=1	HUMAN	4	H7BXH2	GN=PPP6R3	0.898195	1.14815	0.887156	1.1695	1.01859
1187	4	6.08	12.51	7.986	5.244	sp|Q9UP83|COG5_HUMAN	Conserved oligomeric Golgi complex subunit 5 OS=Homo sapiens GN=COG5 PE=1 SV=3	HUMAN	4	Q9UP83	GN=COG5	0.811275	1.38038	0.744732	1.41906	1.02802
1188	4	6.04	13.09	7.529	6.056	sp|Q494V2|CP100_HUMAN	Cilia- and flagella-associated protein 100 OS=Homo sapiens GN=CFAP100 PE=2 SV=1	HUMAN	3	Q494V2	GN=CFAP100	0.87407	2.10863	0.436516	1.92309	0.912011
1189	4	6.03	7.765	3.192	2.157	sp|Q12768|STRUM_HUMAN	WASH complex subunit strumpellin OS=Homo sapiens GN=KIAA0196 PE=1 SV=1	HUMAN	3	Q12768	GN=KIAA0196	0.684312	2.0893	0.544503	2.37684	1.13763
1190	4	6.02	9.778	5	2.667	tr|K4DI93|K4DI93_HUMAN	Cullin 4B, isoform CRA_e OS=Homo sapiens GN=CUL4B PE=1 SV=1	HUMAN	3	K4DI93	GN=CUL4B	1	1.48594	0.698232	1.5417	1.03753
1191	4	6.02	10.68	5.843	5.175	tr|E1CEI4|E1CEI4_HUMAN	Glutamate--cysteine ligase catalytic subunit OS=Homo sapiens GN=GCLC PE=1 SV=1	HUMAN	3	E1CEI4	GN=GCLC	0.840414	2.0893	0.49204	2.14783	1.02802
1192	4	6.02	7.412	4.425	3.982	sp|Q8ND61|CC020_HUMAN	Uncharacterized protein C3orf20 OS=Homo sapiens GN=C3orf20 PE=2 SV=2	HUMAN	4	Q8ND61	GN=C3orf20
1193	4	6.02	9.491	6.481	5.556	sp|Q96I99|SUCB2_HUMAN	Succinate--CoA ligase [GDP-forming] subunit beta, mitochondrial OS=Homo sapiens GN=SUCLG2 PE=1 SV=2	HUMAN	3	Q96I99	GN=SUCLG2	0.998798	1.38038	0.704693	1.34276	0.972747
1194	4	6	12.84	6.269	5.505	sp|Q03169|TNAP2_HUMAN	Tumor necrosis factor alpha-induced protein 2 OS=Homo sapiens GN=TNFAIP2 PE=2 SV=2	HUMAN	3	Q03169	GN=TNFAIP2	0.652576	1.38038	0.672977	1.28233	0.928966
1195	4	6	9.746	4.802	4.237	sp|Q9UJ41|RABX5_HUMAN	Rab5 GDP/GTP exchange factor OS=Homo sapiens GN=RABGEF1 PE=1 SV=2	HUMAN	3	Q9UJ41	GN=RABGEF1	0.929198	2.0893	0.452898	1.97697	0.946237
1196	4	6	14.79	9.315	6.849	tr|F5H442|F5H442_HUMAN	Tumor susceptibility gene 101 protein OS=Homo sapiens GN=TSG101 PE=1 SV=1	HUMAN	3	F5H442	GN=TSG101	0.993971	1.38038	0.724436	1.38038	1
1197	4	6	10.61	6.926	6.926	sp|Q9NVC3|S38A7_HUMAN	Putative sodium-coupled neutral amino acid transporter 7 OS=Homo sapiens GN=SLC38A7 PE=1 SV=1	HUMAN	4	Q9NVC3	GN=SLC38A7	0.910147	1.38038	0.691831	1.31826	0.954993
1198	4	6	41.09	37.21	37.21	tr|H7BY13|H7BY13_HUMAN	Plasma membrane calcium-transporting ATPase 4 (Fragment) OS=Homo sapiens GN=ATP2B4 PE=1 SV=1	HUMAN	4	H7BY13	GN=ATP2B4	0.952682	1.14815	0.83946	1.10662	0.963829
1199	4	6	40.27	36.91	36.91	tr|F8VYK8|F8VYK8_HUMAN	ATP-dependent 6-phosphofructokinase, muscle type (Fragment) OS=Homo sapiens GN=PFKM PE=1 SV=8	HUMAN	3	F8VYK8	GN=PFKM	0.73114	1.24738	0.685488	1.0666	0.855067
1200	4	6	18.22	12.89	12.89	tr|C9J3M4|C9J3M4_HUMAN	Motile sperm domain-containing protein 3 (Fragment) OS=Homo sapiens GN=MOSPD3 PE=1 SV=8	HUMAN	5	C9J3M4	GN=MOSPD3	0.641173	2.0893	0.383707	1.67494	0.801678
1201	4	6	17.43	11.62	11.62	sp|Q8IYP2|PRS58_HUMAN	Serine protease 58 OS=Homo sapiens GN=PRSS58 PE=2 SV=1	HUMAN	4	Q8IYP2	GN=PRSS58	0.962446	2.0893	0.465586	2.03236	0.972747
1202	4	6	30.43	22.61	22.61	sp|P62888|RL30_HUMAN	60S ribosomal protein L30 OS=Homo sapiens GN=RPL30 PE=1 SV=2	HUMAN	3	P62888	GN=RPL30
1203	4	5.83	8.869	3.67	2.854	sp|Q9Y4E8|UBP15_HUMAN	Ubiquitin carboxyl-terminal hydrolase 15 OS=Homo sapiens GN=USP15 PE=1 SV=3	HUMAN	3	Q9Y4E8	GN=USP15	0.924282	2.0893	0.483059	2.10863	1.00925
1204	4	5.66	15.11	7.809	7.809	sp|P31689|DNJA1_HUMAN	DnaJ homolog subfamily A member 1 OS=Homo sapiens GN=DNAJA1 PE=1 SV=2	HUMAN	3	P31689	GN=DNAJA1	0.366675	2.10863	0.862979	3.83707	1.8197
1205	4	5.41	14.15	12.92	12.92	tr|A0A0C4DFR6|A0A0C4DFR6_HUMAN	Protein SEC13 homolog OS=Homo sapiens GN=SEC13 PE=1 SV=1	HUMAN	3	A0A0C4DFR6	GN=SEC13
1206	4	5.37	18.15	14.11	14.11	sp|P09496|CLCA_HUMAN	Clathrin light chain A OS=Homo sapiens GN=CLTA PE=1 SV=1	HUMAN	5	P09496	GN=CLTA	0.83421	2.0893	0.524807	2.31206	1.09648
1207	4	4.99	10.68	6.16	6.16	sp|Q9BVG9|PTSS2_HUMAN	Phosphatidylserine synthase 2 OS=Homo sapiens GN=PTDSS2 PE=1 SV=1	HUMAN	3	Q9BVG9	GN=PTDSS2	0.836305	1.24738	0.83946	1.30617	1.04713
1208	4	4.55	11.2	7	5.2	tr|A0A0G2JPI4|A0A0G2JPI4_HUMAN	E3 ubiquitin-protein ligase TRIM69 OS=Homo sapiens GN=TRIM69 PE=4 SV=1	HUMAN	2	A0A0G2JPI4	GN=TRIM69	0.757439	2.0893	0.457088	1.99526	0.954993
1209	4	4.43	18.33	8.531	7.109	tr|A0A0C4DFP4|A0A0C4DFP4_HUMAN	Peptide-N(4)-(N-acetyl-beta-glucosaminyl)asparagine amidase (Fragment) OS=Homo sapiens GN=NGLY1 PE=1 SV=1	HUMAN	3	A0A0C4DFP4	GN=NGLY1	0.984378	2.0893	0.469894	2.05116	0.981748
1210	4	4.43	26.97	19.74	13.16	sp|P61088|UBE2N_HUMAN	Ubiquitin-conjugating enzyme E2 N OS=Homo sapiens GN=UBE2N PE=1 SV=1	HUMAN	3	P61088	GN=UBE2N	0.562058	1.38038	0.809096	1.5417	1.11686
1211	4	4.38	13.63	7.757	5.241	tr|F8VQZ7|F8VQZ7_HUMAN	Methionine aminopeptidase 2 OS=Homo sapiens GN=METAP2 PE=1 SV=1	HUMAN	3	F8VQZ7	GN=METAP2	0.729117	1.13763	0.772681	1	0.879023
1212	4	4.33	6.411	3.569	2.379	tr|E9PGM1|E9PGM1_HUMAN	Eukaryotic translation initiation factor 4 gamma 1 OS=Homo sapiens GN=EIF4G1 PE=1 SV=1	HUMAN	5	E9PGM1	GN=EIF4G1	0.300614	1.24738	1.11686	1.7378	1.39316
1213	4	4.29	12.28	7.723	5.149	sp|Q8NA69|CS045_HUMAN	Uncharacterized protein C19orf45 OS=Homo sapiens GN=C19orf45 PE=2 SV=2	HUMAN	2	Q8NA69	GN=C19orf45	0.924997	2.0893	0.465586	2.03236	0.972747
1214	4	4.23	10.65	6.677	6.041	sp|Q14651|PLSI_HUMAN	Plastin-1 OS=Homo sapiens GN=PLS1 PE=1 SV=2	HUMAN	3	Q14651	GN=PLS1	0.662967	1.38038	0.666807	1.27057	0.92045
1215	4	4.23	11.21	6.178	5.034	sp|Q9Y366|IFT52_HUMAN	Intraflagellar transport protein 52 homolog OS=Homo sapiens GN=IFT52 PE=2 SV=3	HUMAN	2	Q9Y366	GN=IFT52	1	1.24738	0.794328	1.23595	0.990832
1216	4	4.22	14.33	11.67	7.333	sp|O95749|GGPPS_HUMAN	Geranylgeranyl pyrophosphate synthase OS=Homo sapiens GN=GGPS1 PE=1 SV=1	HUMAN	2	O95749	GN=GGPS1	0.942065	1.38038	0.737904	1.40605	1.01859
1217	4	4.16	7.199	3.296	1.821	tr|C9JVC9|C9JVC9_HUMAN	Voltage-dependent calcium channel subunit alpha-2/delta-2 OS=Homo sapiens GN=CACNA2D2 PE=1 SV=1	HUMAN	2	C9JVC9	GN=CACNA2D2	1	2.46604	0.401791	2.44343	0.990832
1218	4	4.15	9.455	2.909	2.303	sp|Q96M69|LRGUK_HUMAN	Leucine-rich repeat and guanylate kinase domain-containing protein OS=Homo sapiens GN=LRGUK PE=2 SV=1	HUMAN	2	Q96M69	GN=LRGUK	0.80774	2.0893	0.432514	1.88799	0.903649
1219	4	4.12	9.524	4.308	3.023	sp|Q96RG2|PASK_HUMAN	PAS domain-containing serine/threonine-protein kinase OS=Homo sapiens GN=PASK PE=1 SV=3	HUMAN	4	Q96RG2	GN=PASK	0.986924	1.38038	0.724436	1.38038	1
1220	4	4.12	14.86	11.01	7.339	sp|Q9UEW8|STK39_HUMAN	STE20/SPS1-related proline-alanine-rich protein kinase OS=Homo sapiens GN=STK39 PE=1 SV=3	HUMAN	2	Q9UEW8	GN=STK39	0.840463	2.0893	0.49204	2.14783	1.02802
1221	4	4.11	9.722	8.532	3.968	sp|Q16401|PSMD5_HUMAN	26S proteasome non-ATPase regulatory subunit 5 OS=Homo sapiens GN=PSMD5 PE=1 SV=3	HUMAN	2	Q16401	GN=PSMD5	0.869659	2.10863	0.452898	1.99526	0.946237
1222	4	4.08	24.16	24.16	20.13	tr|H0YD79|H0YD79_HUMAN	Uncharacterized protein C9orf135 (Fragment) OS=Homo sapiens GN=C9orf135 PE=4 SV=1	HUMAN	3	H0YD79	GN=C9orf135	1	3.01995	0.328095	2.99226	0.990832
1223	4	4.06	11.57	6.143	3.857	sp|P17655|CAN2_HUMAN	Calpain-2 catalytic subunit OS=Homo sapiens GN=CAPN2 PE=1 SV=6	HUMAN	2	P17655	GN=CAPN2	0.642876	2.0893	0.60256	2.63027	1.25893
1224	4	4.06	25.86	20.69	20.69	tr|F8W9N7|F8W9N7_HUMAN	F-actin-capping protein subunit alpha-2 OS=Homo sapiens GN=CAPZA2 PE=1 SV=1	HUMAN	3	F8W9N7	GN=CAPZA2
1225	4	4.05	16.08	8.199	4.341	sp|Q8IYR0|CF206_HUMAN	Cilia- and flagella-associated protein 206 OS=Homo sapiens GN=CFAP206 PE=1 SV=2	HUMAN	4	Q8IYR0	GN=CFAP206	0.650549	2.0893	0.409261	1.78649	0.855067
1226	4	4.05	10.15	5.459	3.057	sp|Q969R2|OSBP2_HUMAN	Oxysterol-binding protein 2 OS=Homo sapiens GN=OSBP2 PE=1 SV=2	HUMAN	2	Q969R2	GN=OSBP2	0.876032	1.38038	0.698232	1.33045	0.963829
1227	4	4.05	7.5	3.095	3.095	sp|Q4G0U5|PCDP1_HUMAN	Cilia- and flagella-associated protein 221 OS=Homo sapiens GN=CFAP221 PE=1 SV=2	HUMAN	2	Q4G0U5	GN=CFAP221	0.982055	1.24738	0.809096	1.25893	1.00925
1228	4	4.05	25.42	16.67	16.67	sp|P08294|SODE_HUMAN	Extracellular superoxide dismutase [Cu-Zn] OS=Homo sapiens GN=SOD3 PE=1 SV=2	HUMAN	3	P08294	GN=SOD3	0.937146	2.0893	0.49204	2.14783	1.02802
1229	4	4.05	15.23	11.93	11.93	sp|O95292|VAPB_HUMAN	Vesicle-associated membrane protein-associated protein B/C OS=Homo sapiens GN=VAPB PE=1 SV=3	HUMAN	3	O95292	GN=VAPB	0.977069	2.0893	0.474242	2.07014	0.990832
1230	4	4.04	8.652	4.494	2.584	sp|O76024|WFS1_HUMAN	Wolframin OS=Homo sapiens GN=WFS1 PE=1 SV=2	HUMAN	3	O76024	GN=WFS1	1	2.0893	0.474242	2.07014	0.990832
1231	4	4.04	19.73	10	7.568	tr|A0A087WT44|A0A087WT44_HUMAN	Heme oxygenase 2 OS=Homo sapiens GN=HMOX2 PE=1 SV=1	HUMAN	2	A0A087WT44	GN=HMOX2	1	2.12814	0.465586	2.10863	0.990832
1232	4	4.04	19.05	12.17	10.05	sp|Q00765|REEP5_HUMAN	Receptor expression-enhancing protein 5 OS=Homo sapiens GN=REEP5 PE=1 SV=3	HUMAN	2	Q00765	GN=REEP5	0.992723	2.0893	0.474242	2.07014	0.990832
1233	4	4.04	36.97	21.21	21.21	sp|P30050|RL12_HUMAN	60S ribosomal protein L12 OS=Homo sapiens GN=RPL12 PE=1 SV=1	HUMAN	3	P30050	GN=RPL12	1	1.24738	0.801678	1.24738	1
1234	4	4.03	16.18	7.865	5.169	sp|P60228|EIF3E_HUMAN	Eukaryotic translation initiation factor 3 subunit E OS=Homo sapiens GN=EIF3E PE=1 SV=1	HUMAN	3	P60228	GN=EIF3E	0.752042	1.18032	0.879023	1.22462	1.03753
1235	4	4.03	16.24	11.46	9.873	sp|Q96GK7|FAH2A_HUMAN	Fumarylacetoacetate hydrolase domain-containing protein 2A OS=Homo sapiens GN=FAHD2A PE=1 SV=1	HUMAN	3	Q96GK7	GN=FAHD2A	0.889416	1.38038	0.698232	1.33045	0.963829
1236	4	4.02	8.57	2.959	1.356	sp|A6NE52|WDR97_HUMAN	WD repeat-containing protein 97 OS=Homo sapiens GN=WDR97 PE=2 SV=2	HUMAN	2	A6NE52	GN=WDR97	0.879978	2.0893	0.501187	2.18776	1.04713
1237	4	4.02	12.95	6.003	3.949	sp|Q8NEC7|GSTCD_HUMAN	Glutathione S-transferase C-terminal domain-containing protein OS=Homo sapiens GN=GSTCD PE=1 SV=2	HUMAN	2	Q8NEC7	GN=GSTCD	0.801032	1.18032	0.787046	1.09648	0.928966
1238	4	4.02	13.38	8.222	5.736	sp|Q9UI10|EI2BD_HUMAN	Translation initiation factor eIF-2B subunit delta OS=Homo sapiens GN=EIF2B4 PE=1 SV=2	HUMAN	2	Q9UI10	GN=EIF2B4	0.603353	2.0893	0.57544	2.51189	1.20226
1239	4	4.02	10.86	6.552	5	sp|Q8NAT1|PMGT2_HUMAN	Protein O-linked-mannose beta-1,4-N-acetylglucosaminyltransferase 2 OS=Homo sapiens GN=POMGNT2 PE=1 SV=1	HUMAN	3	Q8NAT1	GN=POMGNT2	0.855352	2.0893	0.457088	1.99526	0.954993
1240	4	4.02	13.04	8.406	7.246	sp|P36959|GMPR1_HUMAN	GMP reductase 1 OS=Homo sapiens GN=GMPR PE=1 SV=1	HUMAN	2	P36959	GN=GMPR	0.645453	1.43219	0.831764	1.70608	1.19124
1241	4	4.02	11.03	4.673	3.925	sp|Q02252|MMSA_HUMAN	Methylmalonate-semialdehyde dehydrogenase [acylating], mitochondrial OS=Homo sapiens GN=ALDH6A1 PE=1 SV=2	HUMAN	2	Q02252	GN=ALDH6A1	0.93902	1.38038	0.717794	1.36773	0.990832
1242	4	4.02	18.03	10.99	7.606	tr|A0A140T9W2|A0A140T9W2_HUMAN	HLA class I histocompatibility antigen, Cw-6 alpha chain OS=Homo sapiens GN=HLA-C PE=1 SV=1	HUMAN	2	A0A140T9W2	GN=HLA-C	1	4.61318	0.214783	4.57088	0.990832
1243	4	4.02	14.8	8.553	6.908	sp|P46108|CRK_HUMAN	Adapter molecule crk OS=Homo sapiens GN=CRK PE=1 SV=2	HUMAN	2	P46108	GN=CRK	0.976182	2.0893	0.465586	2.03236	0.972747
1244	4	4.02	15.34	12.58	8.589	tr|E7EM64|E7EM64_HUMAN	COP9 signalosome complex subunit 6 OS=Homo sapiens GN=COPS6 PE=1 SV=1	HUMAN	2	E7EM64	GN=COPS6	0.621046	2.0893	0.554626	2.42103	1.15878
1245	4	4.02	9.242	4.991	4.991	sp|Q9H223|EHD4_HUMAN	EH domain-containing protein 4 OS=Homo sapiens GN=EHD4 PE=1 SV=1	HUMAN	2	Q9H223	GN=EHD4	0.73881	2.0893	0.496592	2.1677	1.03753
1246	4	4.01	13.74	3.216	2.242	sp|P12036|NFH_HUMAN	Neurofilament heavy polypeptide OS=Homo sapiens GN=NEFH PE=1 SV=4	HUMAN	2	P12036	GN=NEFH	0.387739	2.0893	0.625173	2.72898	1.30617
1247	4	4.01	11.74	5.354	5.354	sp|Q8N158|GPC2_HUMAN	Glypican-2 OS=Homo sapiens GN=GPC2 PE=2 SV=1	HUMAN	2	Q8N158	GN=GPC2	0.770446	1.14815	0.824138	1.08643	0.946237
1248	4	4.01	10.45	5.917	4.142	sp|Q9Y6M5|ZNT1_HUMAN	Zinc transporter 1 OS=Homo sapiens GN=SLC30A1 PE=1 SV=3	HUMAN	2	Q9Y6M5	GN=SLC30A1	0.688194	2.10863	0.383707	1.69044	0.801678
1249	4	4.01	8.881	6.572	4.263	sp|Q969V3|NCLN_HUMAN	Nicalin OS=Homo sapiens GN=NCLN PE=1 SV=2	HUMAN	2	Q969V3	GN=NCLN	0.546714	1.38038	0.83946	1.59956	1.15878
1250	4	4.01	10.7	6.061	4.456	sp|P49902|5NTC_HUMAN	Cytosolic purine 5'-nucleotidase OS=Homo sapiens GN=NT5C2 PE=1 SV=1	HUMAN	2	P49902	GN=NT5C2	0.617933	2.10863	0.597035	2.63027	1.25893
1251	4	4.01	14.71	9.191	7.721	sp|O75663|TIPRL_HUMAN	TIP41-like protein OS=Homo sapiens GN=TIPRL PE=1 SV=2	HUMAN	2	O75663	GN=TIPRL	0.764193	1.18032	0.879023	1.22462	1.03753
1252	4	4.01	22.22	12.35	10.29	tr|H0Y8X4|H0Y8X4_HUMAN	2'-deoxynucleoside 5'-phosphate N-hydrolase 1 (Fragment) OS=Homo sapiens GN=DNPH1 PE=1 SV=1	HUMAN	2	H0Y8X4	GN=DNPH1	0.629089	1.40605	0.83946	1.65959	1.18032
1253	4	4.01	17.58	12.45	10.62	sp|Q9BXA6|TSSK6_HUMAN	Testis-specific serine/threonine-protein kinase 6 OS=Homo sapiens GN=TSSK6 PE=1 SV=1	HUMAN	3	Q9BXA6	GN=TSSK6	1	1.55597	0.636796	1.5417	0.990832
1254	4	4.01	16.95	11.49	10.34	sp|Q14376|GALE_HUMAN	UDP-glucose 4-epimerase OS=Homo sapiens GN=GALE PE=1 SV=2	HUMAN	3	Q14376	GN=GALE	0.519388	1.24738	0.824138	1.28233	1.02802
1255	4	4.01	16.75	11	9	sp|P36507|MP2K2_HUMAN	Dual specificity mitogen-activated protein kinase kinase 2 OS=Homo sapiens GN=MAP2K2 PE=1 SV=1	HUMAN	2	P36507	GN=MAP2K2	0.855665	2.0893	0.519996	2.26986	1.08643
1256	4	4.01	10.44	6.667	4.889	sp|O95219|SNX4_HUMAN	Sorting nexin-4 OS=Homo sapiens GN=SNX4 PE=1 SV=1	HUMAN	2	O95219	GN=SNX4	1	2.44343	0.405509	2.42103	0.990832
1257	4	4.01	19.48	11.92	11.92	sp|Q8NBM4|UBAC2_HUMAN	Ubiquitin-associated domain-containing protein 2 OS=Homo sapiens GN=UBAC2 PE=1 SV=1	HUMAN	5	Q8NBM4	GN=UBAC2	0.549753	1.38038	0.60256	1.14815	0.831764
1258	4	4.01	12.46	6.232	6.232	sp|Q3ZCQ8|TIM50_HUMAN	Mitochondrial import inner membrane translocase subunit TIM50 OS=Homo sapiens GN=TIMM50 PE=1 SV=2	HUMAN	2	Q3ZCQ8	GN=TIMM50	0.857729	2.0893	0.432514	1.88799	0.903649
1259	4	4.01	23.11	10.67	10.67	sp|P24534|EF1B_HUMAN	Elongation factor 1-beta OS=Homo sapiens GN=EEF1B2 PE=1 SV=3	HUMAN	2	P24534	GN=EEF1B2	0.651102	2.0893	0.37325	1.6293	0.77983
1260	4	4.01	10.12	6.024	5.06	sp|Q9UKU7|ACAD8_HUMAN	Isobutyryl-CoA dehydrogenase, mitochondrial OS=Homo sapiens GN=ACAD8 PE=1 SV=1	HUMAN	2	Q9UKU7	GN=ACAD8	0.648566	2.0893	0.457088	1.99526	0.954993
1261	4	4.01	25.53	18.62	16.49	tr|Q5JR08|Q5JR08_HUMAN	Rho-related GTP-binding protein RhoC (Fragment) OS=Homo sapiens GN=RHOC PE=1 SV=8	HUMAN	4	Q5JR08	GN=RHOC	0.574242	1.38038	0.963829	1.83654	1.33045
1262	4	4.01	9.714	8.286	6	tr|J3KP39|J3KP39_HUMAN	Protein FAM118B OS=Homo sapiens GN=FAM118B PE=1 SV=1	HUMAN	3	J3KP39	GN=FAM118B	0.843844	1.24738	0.787046	1.22462	0.981748
1263	4	4.01	15.19	12.37	10.95	sp|Q5JUQ0|FA78A_HUMAN	Protein FAM78A OS=Homo sapiens GN=FAM78A PE=2 SV=1	HUMAN	2	Q5JUQ0	GN=FAM78A	0.817568	2.10863	0.420727	1.85353	0.879023
1264	4	4.01	36.54	32.69	26.92	tr|K7EJ44|K7EJ44_HUMAN	Profilin OS=Homo sapiens GN=PFN1 PE=1 SV=1	HUMAN	3	K7EJ44	GN=PFN1	0.680937	1.18032	0.855067	1.19124	1.00925
1265	4	4.01	55.07	43.48	43.48	tr|F2Z3P9|F2Z3P9_HUMAN	NADH dehydrogenase [ubiquinone] 1 beta subcomplex subunit 4 OS=Homo sapiens GN=NDUFB4 PE=1 SV=1	HUMAN	2	F2Z3P9	GN=NDUFB4	0.862292	1.38038	0.691831	1.31826	0.954993
1266	4	4.01	21.9	21.9	18.98	tr|B5MD87|B5MD87_HUMAN	Pyrroline-5-carboxylate reductase 3 OS=Homo sapiens GN=PYCRL PE=1 SV=2	HUMAN	2	B5MD87	GN=PYCRL	0.988502	2.0893	0.47863	2.0893	1
1267	4	4.01	31.03	26.9	24.14	sp|Q9UI09|NDUAC_HUMAN	NADH dehydrogenase [ubiquinone] 1 alpha subcomplex subunit 12 OS=Homo sapiens GN=NDUFA12 PE=1 SV=1	HUMAN	3	Q9UI09	GN=NDUFA12	0.791169	1.38038	0.691831	1.31826	0.954993
1268	4	4.01	14	10	10	sp|P17931|LEG3_HUMAN	Galectin-3 OS=Homo sapiens GN=LGALS3 PE=1 SV=5	HUMAN	2	P17931	GN=LGALS3	0.649384	2.0893	0.515229	2.24905	1.07647
1269	4	4	10.78	5.049	3.495	sp|Q96T76|MMS19_HUMAN	MMS19 nucleotide excision repair protein homolog OS=Homo sapiens GN=MMS19 PE=1 SV=2	HUMAN	2	Q96T76	GN=MMS19	0.940586	2.0893	0.465586	2.03236	0.972747
1270	4	4	12.34	6.43	3.806	tr|B1AUU8|B1AUU8_HUMAN	Epidermal growth factor receptor substrate 15 OS=Homo sapiens GN=EPS15 PE=1 SV=1	HUMAN	3	B1AUU8	GN=EPS15	0.849469	2.0893	0.487529	2.12814	1.01859
1271	4	4	7.904	3.522	2.062	sp|Q9Y2Q0|AT8A1_HUMAN	Phospholipid-transporting ATPase IA OS=Homo sapiens GN=ATP8A1 PE=1 SV=1	HUMAN	2	Q9Y2Q0	GN=ATP8A1	0.32534	1.38038	0.903649	1.72187	1.24738
1272	4	4	11.99	6.911	5.642	sp|Q92542|NICA_HUMAN	Nicastrin OS=Homo sapiens GN=NCSTN PE=1 SV=2	HUMAN	2	Q92542	GN=NCSTN	0.771805	2.0893	0.440555	1.92309	0.92045
1273	4	4	7.861	3.222	2.706	tr|C9JK28|C9JK28_HUMAN	Disintegrin and metalloproteinase domain-containing protein 7 OS=Homo sapiens GN=ADAM7 PE=1 SV=1	HUMAN	2	C9JK28	GN=ADAM7	0.571276	1.38038	0.816582	1.55597	1.1272
1274	4	4	12.32	5.797	3.986	tr|B0YIW6|B0YIW6_HUMAN	Archain 1, isoform CRA_a OS=Homo sapiens GN=ARCN1 PE=1 SV=1	HUMAN	2	B0YIW6	GN=ARCN1	0.501851	1.38038	0.887156	1.69044	1.22462
1275	4	4	10.9	6.133	4.6	sp|P46060|RAGP1_HUMAN	Ran GTPase-activating protein 1 OS=Homo sapiens GN=RANGAP1 PE=1 SV=1	HUMAN	3	P46060	GN=RANGAP1	0.984994	2.0893	0.469894	2.05116	0.981748
1276	4	4	8.789	4.975	4.312	tr|C9JRL6|C9JRL6_HUMAN	Echinoderm microtubule-associated protein-like 2 OS=Homo sapiens GN=EML2 PE=1 SV=2	HUMAN	2	C9JRL6	GN=EML2	0.507009	2.0893	0.534564	2.33346	1.11686
1277	4	4	14.24	7.767	6.472	sp|Q9NRN7|ADPPT_HUMAN	L-aminoadipate-semialdehyde dehydrogenase-phosphopantetheinyl transferase OS=Homo sapiens GN=AASDHPPT PE=1 SV=2	HUMAN	2	Q9NRN7	GN=AASDHPPT	0.756227	2.0893	0.420727	1.83654	0.879023
1278	4	4	12.53	5.934	5.055	sp|P0CG08|GPHRB_HUMAN	Golgi pH regulator B OS=Homo sapiens GN=GPR89B PE=1 SV=1	HUMAN	2	P0CG08	GN=GPR89B	0.799788	1.18032	0.870964	1.21339	1.02802
1279	4	4	6.225	3.414	2.61	sp|Q9NQT6|FSCN3_HUMAN	Fascin-3 OS=Homo sapiens GN=FSCN3 PE=2 SV=1	HUMAN	2	Q9NQT6	GN=FSCN3	0.393723	2.0893	0.356451	1.55597	0.744732
1280	4	4	20.96	9.17	7.424	sp|Q9BRX8|F213A_HUMAN	Redox-regulatory protein FAM213A OS=Homo sapiens GN=FAM213A PE=1 SV=3	HUMAN	2	Q9BRX8	GN=FAM213A	0.883192	2.0893	0.510505	2.22844	1.0666
1281	4	4	10.94	4.777	4.777	sp|Q6QHF9|PAOX_HUMAN	Peroxisomal N(1)-acetyl-spermine/spermidine oxidase OS=Homo sapiens GN=PAOX PE=1 SV=3	HUMAN	3	Q6QHF9	GN=PAOX	0.905753	2.0893	0.501187	2.18776	1.04713
1282	4	4	7.036	5.09	3.144	sp|O60331|PI51C_HUMAN	Phosphatidylinositol 4-phosphate 5-kinase type-1 gamma OS=Homo sapiens GN=PIP5K1C PE=1 SV=2	HUMAN	2	O60331	GN=PIP5K1C	0.771619	2.10863	0.457088	2.01372	0.954993
1283	4	4	12.57	6.886	6.886	sp|Q9NZL9|MAT2B_HUMAN	Methionine adenosyltransferase 2 subunit beta OS=Homo sapiens GN=MAT2B PE=1 SV=1	HUMAN	3	Q9NZL9	GN=MAT2B	1	1.24738	0.794328	1.23595	0.990832
1284	4	4	9.178	4.589	4.589	sp|Q9HAT2|SIAE_HUMAN	Sialate O-acetylesterase OS=Homo sapiens GN=SIAE PE=1 SV=1	HUMAN	2	Q9HAT2	GN=SIAE	1	2.0893	0.474242	2.07014	0.990832
1285	4	4	10.42	6.25	5.492	sp|Q9H3P7|GCP60_HUMAN	Golgi resident protein GCP60 OS=Homo sapiens GN=ACBD3 PE=1 SV=4	HUMAN	2	Q9H3P7	GN=ACBD3	1	3.66438	0.270396	3.63078	0.990832
1286	4	4	14.96	11.11	7.692	tr|K7EKP3|K7EKP3_HUMAN	Uncharacterized protein C10orf82 OS=Homo sapiens GN=C10orf82 PE=1 SV=1	HUMAN	3	K7EKP3	GN=C10orf82	0.899619	2.0893	0.448745	1.95884	0.937562
1287	4	4	21.19	17.8	16.1	tr|J3QT17|J3QT17_HUMAN	Sulfatase-modifying factor 2 OS=Homo sapiens GN=SUMF2 PE=1 SV=1	HUMAN	3	J3QT17	GN=SUMF2	0.957628	1.38038	0.737904	1.40605	1.01859
1288	4	4	6.218	4.874	3.529	sp|Q9Y5X1|SNX9_HUMAN	Sorting nexin-9 OS=Homo sapiens GN=SNX9 PE=1 SV=1	HUMAN	2	Q9Y5X1	GN=SNX9	0.548156	1.38038	0.954993	1.8197	1.31826
1289	4	4	14.29	10.29	10.29	sp|Q9Y3F4|STRAP_HUMAN	Serine-threonine kinase receptor-associated protein OS=Homo sapiens GN=STRAP PE=1 SV=1	HUMAN	2	Q9Y3F4	GN=STRAP	0.807093	2.0893	0.483059	2.12814	1.00925
1290	4	4	19.25	15.9	14.23	sp|Q9GZP9|DERL2_HUMAN	Derlin-2 OS=Homo sapiens GN=DERL2 PE=1 SV=1	HUMAN	4	Q9GZP9	GN=DERL2	1	1.24738	0.83946	1.30617	1.04713
1291	4	4	15.77	12.45	9.129	sp|Q8NEG0|FA71C_HUMAN	Protein FAM71C OS=Homo sapiens GN=FAM71C PE=1 SV=1	HUMAN	3	Q8NEG0	GN=FAM71C	0.66419	2.0893	0.376704	1.64437	0.787046
1292	4	4	26.63	18.93	16.57	sp|Q8N183|MIMIT_HUMAN	Mimitin, mitochondrial OS=Homo sapiens GN=NDUFAF2 PE=1 SV=1	HUMAN	2	Q8N183	GN=NDUFAF2	0.976384	2.0893	0.465586	2.03236	0.972747
1293	4	4	23.08	14.1	11.54	sp|Q5GAN3|RNS13_HUMAN	Probable inactive ribonuclease-like protein 13 OS=Homo sapiens GN=RNASE13 PE=2 SV=1	HUMAN	3	Q5GAN3	GN=RNASE13	0.499711	2.10863	0.319154	1.40605	0.666807
1294	4	4	19	17	14.5	sp|P61086|UBE2K_HUMAN	Ubiquitin-conjugating enzyme E2 K OS=Homo sapiens GN=UBE2K PE=1 SV=3	HUMAN	2	P61086	GN=UBE2K	1	1.14815	0.870964	1.14815	1
1295	4	4	20.44	11.68	11.68	sp|P52758|UK114_HUMAN	Ribonuclease UK114 OS=Homo sapiens GN=HRSP12 PE=1 SV=1	HUMAN	2	P52758	GN=HRSP12	0.834612	2.0893	0.428549	1.87068	0.895365
1296	4	4	12.97	11.82	9.51	sp|O14828|SCAM3_HUMAN	Secretory carrier-associated membrane protein 3 OS=Homo sapiens GN=SCAMP3 PE=1 SV=3	HUMAN	4	O14828	GN=SCAMP3	0.907222	1.24738	0.801678	1.24738	1
1297	4	4	11.45	6.704	6.704	sp|O14745|NHRF1_HUMAN	Na(+)/H(+) exchange regulatory cofactor NHE-RF1 OS=Homo sapiens GN=SLC9A3R1 PE=1 SV=4	HUMAN	2	O14745	GN=SLC9A3R1
1298	4	4	15.58	10.39	8.658	sp|A6NK58|LIPT2_HUMAN	Putative lipoyltransferase 2, mitochondrial OS=Homo sapiens GN=LIPT2 PE=3 SV=1	HUMAN	2	A6NK58	GN=LIPT2	0.804128	1.38038	0.691831	1.31826	0.954993
1299	4	4	10.19	7.282	7.282	tr|J3KNQ4|J3KNQ4_HUMAN	Alpha-parvin OS=Homo sapiens GN=PARVA PE=1 SV=1	HUMAN	2	J3KNQ4	GN=PARVA	0.679728	2.0893	0.586138	2.58226	1.22462
1300	4	4	15.48	12.13	10.46	tr|H3BNZ7|H3BNZ7_HUMAN	Uncharacterized protein C16orf95 OS=Homo sapiens GN=C16orf95 PE=4 SV=1	HUMAN	2	H3BNZ7	GN=C16orf95	0.747422	2.0893	0.554626	2.42103	1.15878
1301	4	4	7.356	7.126	5.057	tr|E7ESJ7|E7ESJ7_HUMAN	Protein FAM114A2 OS=Homo sapiens GN=FAM114A2 PE=1 SV=1	HUMAN	2	E7ESJ7	GN=FAM114A2	0.67239	2.0893	0.394457	1.7378	0.831764
1302	4	4	81.69	74.65	74.65	tr|A0A0U1RRL7|A0A0U1RRL7_HUMAN	Protein MMP24-AS1 OS=Homo sapiens GN=MMP24-AS1 PE=1 SV=1	HUMAN	2	A0A0U1RRL7	GN=MMP24-AS1	0.667654	1.38038	0.691831	1.31826	0.954993
1303	4	4	22.62	20.81	16.74	sp|Q9HCN8|SDF2L_HUMAN	Stromal cell-derived factor 2-like protein 1 OS=Homo sapiens GN=SDF2L1 PE=1 SV=2	HUMAN	3	Q9HCN8	GN=SDF2L1	0.623784	1.18032	0.92045	1.28233	1.08643
1304	4	4	25.64	20	18.46	sp|Q96KW9|SPAC7_HUMAN	Sperm acrosome-associated protein 7 OS=Homo sapiens GN=SPACA7 PE=1 SV=2	HUMAN	4	Q96KW9	GN=SPACA7	0.42334	1.38038	0.515229	0.981748	0.711214
1305	4	4	11.5	9.756	9.756	sp|Q8N5S3|CB073_HUMAN	Uncharacterized protein C2orf73 OS=Homo sapiens GN=C2orf73 PE=2 SV=3	HUMAN	2	Q8N5S3	GN=C2orf73	0.699953	1.24738	0.660693	1.02802	0.824138
1306	4	4	19.74	17.15	12.62	sp|Q8N4L4|SPEM1_HUMAN	Spermatid maturation protein 1 OS=Homo sapiens GN=SPEM1 PE=2 SV=1	HUMAN	2	Q8N4L4	GN=SPEM1	0.473395	2.0893	0.30761	1.35519	0.648634
1307	4	4	5.256	3.596	3.596	sp|Q8IWZ5|TRI42_HUMAN	Tripartite motif-containing protein 42 OS=Homo sapiens GN=TRIM42 PE=1 SV=2	HUMAN	2	Q8IWZ5	GN=TRIM42	0.764433	2.0893	0.405509	1.78649	0.855067
1308	4	4	21.43	18.68	16.48	sp|Q7Z6W1|TMCO2_HUMAN	Transmembrane and coiled-coil domain-containing protein 2 OS=Homo sapiens GN=TMCO2 PE=2 SV=1	HUMAN	4	Q7Z6W1	GN=TMCO2	0.843493	2.0893	0.487529	2.12814	1.01859
1309	4	4	11.81	11.81	9.705	sp|Q5VWZ2|LYPL1_HUMAN	Lysophospholipase-like protein 1 OS=Homo sapiens GN=LYPLAL1 PE=1 SV=3	HUMAN	2	Q5VWZ2	GN=LYPLAL1	0.72087	1.24738	0.824138	1.28233	1.02802
1310	4	4	20.69	13.1	13.1	sp|P39019|RS19_HUMAN	40S ribosomal protein S19 OS=Homo sapiens GN=RPS19 PE=1 SV=2	HUMAN	2	P39019	GN=RPS19	0.753843	2.0893	0.534564	2.35505	1.11686
1311	4	4	7.211	3.795	3.795	sp|P04040|CATA_HUMAN	Catalase OS=Homo sapiens GN=CAT PE=1 SV=3	HUMAN	2	P04040	GN=CAT	1	1.38038	0.698232	1.33045	0.963829
1312	4	4	25.27	16.13	16.13	sp|O95169|NDUB8_HUMAN	NADH dehydrogenase [ubiquinone] 1 beta subcomplex subunit 8, mitochondrial OS=Homo sapiens GN=NDUFB8 PE=1 SV=1	HUMAN	3	O95169	GN=NDUFB8	0.633845	2.0893	0.534564	2.33346	1.11686
1313	4	4	20.35	15.12	15.12	tr|I3L1K6|I3L1K6_HUMAN	Myosin light chain 4 (Fragment) OS=Homo sapiens GN=MYL4 PE=1 SV=1	HUMAN	2	I3L1K6	GN=MYL4	0.936486	2.0893	0.487529	2.12814	1.01859
1314	4	4	28.74	21.26	21.26	tr|E9PR44|E9PR44_HUMAN	Alpha-crystallin B chain (Fragment) OS=Homo sapiens GN=CRYAB PE=1 SV=1	HUMAN	2	E9PR44	GN=CRYAB
1315	4	4	25.74	19.85	19.85	tr|E9PQY2|E9PQY2_HUMAN	Prefoldin subunit 4 OS=Homo sapiens GN=PFDN4 PE=1 SV=1	HUMAN	2	E9PQY2	GN=PFDN4	0.942442	1.38038	0.717794	1.36773	0.990832
1316	4	4	20.86	18.4	15.95	tr|E5RJR5|E5RJR5_HUMAN	S-phase kinase-associated protein 1 OS=Homo sapiens GN=SKP1 PE=1 SV=1	HUMAN	3	E5RJR5	GN=SKP1	0.877766	1.24738	0.794328	1.23595	0.990832
1317	4	4	18.18	14.44	12.3	tr|A0A087X1C3|A0A087X1C3_HUMAN	Uncharacterized protein C2orf74 OS=Homo sapiens GN=C2orf74 PE=1 SV=1	HUMAN	2	A0A087X1C3	GN=C2orf74	0.788357	2.0893	0.448745	1.95884	0.937562
1318	4	4	22.73	18.18	18.18	tr|A0A087WV05|A0A087WV05_HUMAN	Uncharacterized protein OS=Homo sapiens PE=4 SV=1	HUMAN	2	A0A087WV05	GN=--	0.792655	1.24738	0.704693	1.09648	0.879023
1319	4	4	13.28	9.963	9.963	sp|Q9Y5M8|SRPRB_HUMAN	Signal recognition particle receptor subunit beta OS=Homo sapiens GN=SRPRB PE=1 SV=3	HUMAN	2	Q9Y5M8	GN=SRPRB	0.854179	1.38038	0.751623	1.43219	1.03753
1320	4	4	15.51	11.43	11.43	sp|Q9UKR8|TSN16_HUMAN	Tetraspanin-16 OS=Homo sapiens GN=TSPAN16 PE=2 SV=1	HUMAN	5	Q9UKR8	GN=TSPAN16	1	1.18032	0.870964	1.21339	1.02802
1321	4	4	8.239	5.966	5.966	sp|Q9NYL9|TMOD3_HUMAN	Tropomodulin-3 OS=Homo sapiens GN=TMOD3 PE=1 SV=1	HUMAN	2	Q9NYL9	GN=TMOD3	0.732411	2.0893	0.515229	2.24905	1.07647
1322	4	4	31.86	28.32	24.78	sp|Q5H943|KKLC1_HUMAN	Kita-kyushu lung cancer antigen 1 OS=Homo sapiens GN=CT83 PE=1 SV=1	HUMAN	4	Q5H943	GN=CT83	1	2.0893	0.436516	1.90546	0.912011
1323	4	4	24.07	24.07	24.07	sp|P62877|RBX1_HUMAN	E3 ubiquitin-protein ligase RBX1 OS=Homo sapiens GN=RBX1 PE=1 SV=1	HUMAN	5	P62877	GN=RBX1
1324	4	4	31.82	28.03	24.24	sp|P25398|RS12_HUMAN	40S ribosomal protein S12 OS=Homo sapiens GN=RPS12 PE=1 SV=3	HUMAN	3	P25398	GN=RPS12	0.86155	1.09648	0.928966	1.11686	1.01859
1325	4	4	6.042	5.208	5.208	sp|O43854|EDIL3_HUMAN	EGF-like repeat and discoidin I-like domain-containing protein 3 OS=Homo sapiens GN=EDIL3 PE=1 SV=1	HUMAN	3	O43854	GN=EDIL3	1	2.0893	0.474242	2.07014	0.990832
1326	4	4	35.21	29.58	29.58	tr|F8W1N5|F8W1N5_HUMAN	Nascent polypeptide-associated complex subunit alpha (Fragment) OS=Homo sapiens GN=NACA PE=1 SV=1	HUMAN	2	F8W1N5	GN=NACA	0.899862	1.38038	0.751623	1.43219	1.03753
1327	4	4	20.24	20.24	20.24	tr|E9PH64|E9PH64_HUMAN	NADH dehydrogenase [ubiquinone] 1 beta subcomplex subunit 9 OS=Homo sapiens GN=NDUFB9 PE=1 SV=1	HUMAN	3	E9PH64	GN=NDUFB9	0.830686	2.10863	0.42462	1.87068	0.887156
1328	4	4	8.73	8.73	7.143	sp|Q96T66|NMNA3_HUMAN	Nicotinamide/nicotinic acid mononucleotide adenylyltransferase 3 OS=Homo sapiens GN=NMNAT3 PE=1 SV=2	HUMAN	2	Q96T66	GN=NMNAT3	0.982478	2.0893	0.469894	2.05116	0.981748
1329	4	4	7.619	6.667	6.667	sp|Q96HD1|CREL1_HUMAN	Cysteine-rich with EGF-like domain protein 1 OS=Homo sapiens GN=CRELD1 PE=1 SV=3	HUMAN	2	Q96HD1	GN=CRELD1	0.658524	2.0893	0.436516	1.90546	0.912011
1330	4	4	6.966	5.843	5.843	sp|Q93099|HGD_HUMAN	Homogentisate 1,2-dioxygenase OS=Homo sapiens GN=HGD PE=1 SV=2	HUMAN	2	Q93099	GN=HGD	1	1.28233	0.831764	1.36773	1.0666
1331	4	4	15.76	13.59	13.59	sp|Q8WUX2|CHAC2_HUMAN	Putative glutathione-specific gamma-glutamylcyclotransferase 2 OS=Homo sapiens GN=CHAC2 PE=2 SV=1	HUMAN	2	Q8WUX2	GN=CHAC2	0.639798	1.19124	0.758578	1.07647	0.903649
1332	4	4	17.24	13.79	13.79	sp|P49901|MCSP_HUMAN	Sperm mitochondrial-associated cysteine-rich protein OS=Homo sapiens GN=SMCP PE=1 SV=2	HUMAN	2	P49901	GN=SMCP	0.581588	1.07647	0.887156	1.02802	0.954993
1333	4	4	34.74	30.53	30.53	sp|P25815|S100P_HUMAN	Protein S100-P OS=Homo sapiens GN=S100P PE=1 SV=2	HUMAN	2	P25815	GN=S100P	0.885402	2.0893	0.440555	1.92309	0.92045
1334	4	4	14.58	12.5	12.5	sp|P17152|TMM11_HUMAN	Transmembrane protein 11, mitochondrial OS=Homo sapiens GN=TMEM11 PE=1 SV=1	HUMAN	2	P17152	GN=TMEM11	1	2.0893	0.474242	2.07014	0.990832
1335	4	4	32.53	32.53	32.53	tr|H7C3S9|H7C3S9_HUMAN	COP9 signalosome complex subunit 8 (Fragment) OS=Homo sapiens GN=COPS8 PE=1 SV=1	HUMAN	2	H7C3S9	GN=COPS8	1	2.91072	0.340408	2.88403	0.990832
1336	4	4	21.18	21.18	21.18	tr|F5GXX5|F5GXX5_HUMAN	Dolichyl-diphosphooligosaccharide--protein glycosyltransferase subunit DAD1 OS=Homo sapiens GN=DAD1 PE=1 SV=1	HUMAN	2	F5GXX5	GN=DAD1	1	1.38038	0.737904	1.40605	1.01859
1337	4	4	8.607	8.607	8.607	sp|Q8WWF3|SSMM1_HUMAN	Serine-rich single-pass membrane protein 1 OS=Homo sapiens GN=SSMEM1 PE=2 SV=1	HUMAN	2	Q8WWF3	GN=SSMEM1	0.502965	2.0893	0.337287	1.47231	0.704693
1338	4	4	23.14	23.14	23.14	sp|H3BRN8|CO065_HUMAN	Uncharacterized protein C15orf65 OS=Homo sapiens GN=C15orf65 PE=2 SV=1	HUMAN	3	H3BRN8	GN=C15orf65	1	1.38038	0.737904	1.40605	1.01859
1339	4	4	11.27	11.27	11.27	sp|A6NC86|PINLY_HUMAN	phospholipase A2 inhibitor and Ly6/PLAUR domain-containing protein OS=Homo sapiens GN=PINLYP PE=2 SV=3	HUMAN	2	A6NC86	GN=PINLYP	0.518975	2.0893	0.325087	1.43219	0.685488
1340	3.96	4.01	13.62	7.681	4.058	tr|F8WA32|F8WA32_HUMAN	Testis-specific gene 10 protein (Fragment) OS=Homo sapiens GN=TSGA10 PE=1 SV=1	HUMAN	2	F8WA32	GN=TSGA10	0.540321	2.0893	0.334195	1.47231	0.704693
1341	3.96	4	14.83	7.895	7.895	sp|Q6YN16|HSDL2_HUMAN	Hydroxysteroid dehydrogenase-like protein 2 OS=Homo sapiens GN=HSDL2 PE=1 SV=1	HUMAN	3	Q6YN16	GN=HSDL2	0.856537	1.38038	0.691831	1.31826	0.954993
1342	3.92	6.02	12.07	7.389	6.404	sp|Q15120|PDK3_HUMAN	[Pyruvate dehydrogenase (acetyl-transferring)] kinase isozyme 3, mitochondrial OS=Homo sapiens GN=PDK3 PE=1 SV=1	HUMAN	3	Q15120	GN=PDK3	1	2.85759	0.346737	2.83139	0.990832
1343	3.92	6.01	11.68	8.087	5.135	sp|O43264|ZW10_HUMAN	Centromere/kinetochore protein zw10 homolog OS=Homo sapiens GN=ZW10 PE=1 SV=3	HUMAN	3	O43264	GN=ZW10	0.966656	2.0893	0.483059	2.10863	1.00925
1344	3.92	4.05	7.496	5.963	3.066	sp|Q9NTJ5|SAC1_HUMAN	Phosphatidylinositide phosphatase SAC1 OS=Homo sapiens GN=SACM1L PE=1 SV=2	HUMAN	2	Q9NTJ5	GN=SACM1L	0.869177	2.0893	0.515229	2.24905	1.07647
1345	3.92	4	7.623	4.933	4.933	sp|Q9H3U7|SMOC2_HUMAN	SPARC-related modular calcium-binding protein 2 OS=Homo sapiens GN=SMOC2 PE=2 SV=2	HUMAN	2	Q9H3U7	GN=SMOC2	0.435786	2.0893	0.654636	2.88403	1.36773
1346	3.92	4	12.02	9.442	9.442	sp|O43759|SNG1_HUMAN	Synaptogyrin-1 OS=Homo sapiens GN=SYNGR1 PE=1 SV=2	HUMAN	3	O43759	GN=SYNGR1	0.792016	1.24738	0.862979	1.34276	1.07647
1347	3.89	6.12	7.947	4.636	2.554	sp|Q5GLZ8|HERC4_HUMAN	Probable E3 ubiquitin-protein ligase HERC4 OS=Homo sapiens GN=HERC4 PE=1 SV=1	HUMAN	3	Q5GLZ8	GN=HERC4	0.613839	2.0893	0.60256	2.65461	1.25893
1348	3.89	4.01	9.141	7.202	7.202	sp|Q5JRM2|CX066_HUMAN	Uncharacterized protein CXorf66 OS=Homo sapiens GN=CXorf66 PE=2 SV=1	HUMAN	2	Q5JRM2	GN=CXorf66	0.573624	2.0893	0.413047	1.80302	0.862979
1349	3.89	4	16.94	10.42	9.121	sp|Q92890|UFD1_HUMAN	Ubiquitin fusion degradation protein 1 homolog OS=Homo sapiens GN=UFD1L PE=1 SV=3	HUMAN	2	Q92890	GN=UFD1L	0.985526	1.38038	0.691831	1.31826	0.954993
1350	3.89	4	7.039	5.383	4.555	sp|Q96DZ1|ERLEC_HUMAN	Endoplasmic reticulum lectin 1 OS=Homo sapiens GN=ERLEC1 PE=1 SV=1	HUMAN	2	Q96DZ1	GN=ERLEC1	0.817232	2.10863	0.420727	1.85353	0.879023
1351	3.87	6.02	20.11	13.79	11.21	sp|Q9UHP6|RSP14_HUMAN	Radial spoke head 14 homolog OS=Homo sapiens GN=RSPH14 PE=1 SV=1	HUMAN	3	Q9UHP6	GN=RSPH14	0.598182	2.0893	0.416869	1.83654	0.879023
1352	3.85	8	16.72	9.598	9.598	sp|P09758|TACD2_HUMAN	Tumor-associated calcium signal transducer 2 OS=Homo sapiens GN=TACSTD2 PE=1 SV=3	HUMAN	4	P09758	GN=TACSTD2	0.654768	2.0893	0.483059	2.10863	1.00925
1353	3.85	5.37	25.81	18.55	10.08	tr|H7BYY1|H7BYY1_HUMAN	Tropomyosin 1 (Alpha), isoform CRA_m OS=Homo sapiens GN=TPM1 PE=1 SV=1	HUMAN	3	H7BYY1	GN=TPM1	0.46878	2.0893	0.731139	3.19154	1.52757
1354	3.85	3.97	14.04	7.211	3.795	sp|Q15813|TBCE_HUMAN	Tubulin-specific chaperone E OS=Homo sapiens GN=TBCE PE=1 SV=1	HUMAN	2	Q15813	GN=TBCE
1355	3.85	3.96	22.36	19.88	17.39	tr|U3KQE2|U3KQE2_HUMAN	Calpain small subunit 1 (Fragment) OS=Homo sapiens GN=CAPNS1 PE=1 SV=1	HUMAN	4	U3KQE2	GN=CAPNS1
1356	3.85	3.96	9.172	7.988	7.988	sp|P09467|F16P1_HUMAN	Fructose-1,6-bisphosphatase 1 OS=Homo sapiens GN=FBP1 PE=1 SV=5	HUMAN	2	P09467	GN=FBP1	0.593836	1.24738	1.03753	1.61436	1.2942
1357	3.84	4.06	15.74	15.23	15.23	sp|P36639|8ODP_HUMAN	7,8-dihydro-8-oxoguanine triphosphatase OS=Homo sapiens GN=NUDT1 PE=1 SV=3	HUMAN	3	P36639	GN=NUDT1	0.89901	1.14815	0.83946	1.10662	0.963829
1358	3.84	4.01	20.24	17	17	sp|Q9UFN0|NPS3A_HUMAN	Protein NipSnap homolog 3A OS=Homo sapiens GN=NIPSNAP3A PE=1 SV=2	HUMAN	4	Q9UFN0	GN=NIPSNAP3A	0.882749	1.18032	0.855067	1.19124	1.00925
1359	3.83	16.17	19.6	11.18	9.159	sp|O94973|AP2A2_HUMAN	AP-2 complex subunit alpha-2 OS=Homo sapiens GN=AP2A2 PE=1 SV=2	HUMAN	12	O94973	GN=AP2A2	0.970558	1.24738	0.794328	1.23595	0.990832
1360	3.83	6.39	19.9	18.86	13.18	tr|A0A087WZN1|A0A087WZN1_HUMAN	Isocitrate dehydrogenase [NAD] subunit, mitochondrial OS=Homo sapiens GN=IDH3B PE=1 SV=1	NAD	4	A0A087WZN1	GN=IDH3B	0.797873	2.0893	0.448745	1.95884	0.937562
1361	3.82	6	5.811	3.511	3.027	sp|Q8TCJ2|STT3B_HUMAN	Dolichyl-diphosphooligosaccharide--protein glycosyltransferase subunit STT3B OS=Homo sapiens GN=STT3B PE=1 SV=1	HUMAN	3	Q8TCJ2	GN=STT3B	1	1.2942	0.870964	1.45881	1.1272
1362	3.82	3.96	29.31	29.31	29.31	tr|J3KTI2|J3KTI2_HUMAN	Migration and invasion enhancer 1 OS=Homo sapiens GN=MIEN1 PE=1 SV=1	HUMAN	3	J3KTI2	GN=MIEN1	0.718645	2.0893	0.570164	2.48886	1.19124
1363	3.8	4.03	11.64	4.348	2.525	sp|Q99797|MIPEP_HUMAN	Mitochondrial intermediate peptidase OS=Homo sapiens GN=MIPEP PE=1 SV=2	HUMAN	2	Q99797	GN=MIPEP	0.893008	2.0893	0.465586	2.03236	0.972747
1364	3.8	3.93	9.931	6.207	4.966	tr|H0Y4R2|H0Y4R2_HUMAN	NADPH--cytochrome P450 reductase (Fragment) OS=Homo sapiens GN=POR PE=1 SV=1	HUMAN	3	H0Y4R2	GN=POR	0.933672	1.38038	0.737904	1.40605	1.01859
1365	3.78	6.09	8.967	6.687	4.255	sp|O00116|ADAS_HUMAN	Alkyldihydroxyacetonephosphate synthase, peroxisomal OS=Homo sapiens GN=AGPS PE=1 SV=1	HUMAN	3	O00116	GN=AGPS	0.269101	1.24738	1.11686	1.7378	1.39316
1366	3.77	6	11.55	7.125	6.143	sp|Q499Z3|SLNL1_HUMAN	Schlafen-like protein 1 OS=Homo sapiens GN=SLFNL1 PE=2 SV=2	HUMAN	3	Q499Z3	GN=SLFNL1	0.802045	2.0893	0.444631	1.94089	0.928966
1367	3.77	3.95	17.19	10.41	10.41	sp|P51157|RAB28_HUMAN	Ras-related protein Rab-28 OS=Homo sapiens GN=RAB28 PE=1 SV=2	HUMAN	3	P51157	GN=RAB28	0.564093	2.0893	0.405509	1.77011	0.847227
1368	3.75	4.03	18.45	9.963	7.38	sp|O95394|AGM1_HUMAN	Phosphoacetylglucosamine mutase OS=Homo sapiens GN=PGM3 PE=1 SV=1	HUMAN	3	O95394	GN=PGM3	0.538662	1.13763	0.928966	1.20226	1.05682
1369	3.74	6.01	12.61	10.78	9.174	sp|Q8WXQ8|CBPA5_HUMAN	Carboxypeptidase A5 OS=Homo sapiens GN=CPA5 PE=2 SV=1	HUMAN	3	Q8WXQ8	GN=CPA5	0.660242	2.0893	0.436516	1.90546	0.912011
1370	3.74	4.05	6.483	3.929	3.143	sp|Q0VDF9|HSP7E_HUMAN	Heat shock 70 kDa protein 14 OS=Homo sapiens GN=HSPA14 PE=1 SV=1	HUMAN	2	Q0VDF9	GN=HSPA14	1	2.0893	0.474242	2.07014	0.990832
1371	3.74	4.03	20.12	15.38	12.43	tr|E9PKT8|E9PKT8_HUMAN	Nucleosome assembly protein 1-like 4 (Fragment) OS=Homo sapiens GN=NAP1L4 PE=1 SV=1	HUMAN	2	E9PKT8	GN=NAP1L4	0.62517	2.0893	0.529663	2.31206	1.10662
1372	3.74	3.99	46.43	31.55	28.57	sp|P30049|ATPD_HUMAN	ATP synthase subunit delta, mitochondrial OS=Homo sapiens GN=ATP5D PE=1 SV=2	HUMAN	9	P30049	GN=ATP5D	0.899931	1.38038	0.737904	1.40605	1.01859
1373	3.74	3.89	9.852	9.852	7.882	sp|P05154|IPSP_HUMAN	Plasma serine protease inhibitor OS=Homo sapiens GN=SERPINA5 PE=1 SV=3	HUMAN	3	P05154	GN=SERPINA5	0.942685	1.24738	0.83946	1.30617	1.04713
1374	3.72	3.85	17.22	14.5	9.668	sp|O00273|DFFA_HUMAN	DNA fragmentation factor subunit alpha OS=Homo sapiens GN=DFFA PE=1 SV=1	HUMAN	2	O00273	GN=DFFA	0.963323	2.0893	0.465586	2.03236	0.972747
1375	3.69	3.9	15.93	7.618	6.51	sp|Q9Y223|GLCNE_HUMAN	Bifunctional UDP-N-acetylglucosamine 2-epimerase/N-acetylmannosamine kinase OS=Homo sapiens GN=GNE PE=1 SV=1	HUMAN	3	Q9Y223	GN=GNE	0.729631	2.0893	0.457088	1.99526	0.954993
1376	3.68	3.8	13.57	8.55	5.948	sp|Q6XQN6|PNCB_HUMAN	Nicotinate phosphoribosyltransferase OS=Homo sapiens GN=NAPRT PE=1 SV=2	HUMAN	3	Q6XQN6	GN=NAPRT	0.792417	2.0893	0.539511	2.35505	1.1272
1377	3.68	3.8	7.889	5.117	4.264	sp|Q5R3I4|TTC38_HUMAN	Tetratricopeptide repeat protein 38 OS=Homo sapiens GN=TTC38 PE=1 SV=1	HUMAN	2	Q5R3I4	GN=TTC38	0.979567	2.0893	0.47863	2.0893	1
1378	3.67	3.9	25.24	24.76	22.82	sp|P11233|RALA_HUMAN	Ras-related protein Ral-A OS=Homo sapiens GN=RALA PE=1 SV=1	HUMAN	3	P11233	GN=RALA	0.980716	1.10662	0.895365	1.09648	0.990832
1379	3.66	3.86	9.198	2.921	1.616	sp|P11047|LAMC1_HUMAN	Laminin subunit gamma-1 OS=Homo sapiens GN=LAMC1 PE=1 SV=3	HUMAN	2	P11047	GN=LAMC1	0.830638	2.0893	0.483059	2.10863	1.00925
1380	3.63	12.02	18.97	12.81	12.81	sp|P30154|2AAB_HUMAN	Serine/threonine-protein phosphatase 2A 65 kDa regulatory subunit A beta isoform OS=Homo sapiens GN=PPP2R1B PE=1 SV=3	HUMAN	11	P30154	GN=PPP2R1B	0.646382	1.24738	0.772681	1.20226	0.963829
1381	3.62	4.28	11.21	6.308	5.14	tr|J3QLD9|J3QLD9_HUMAN	Flotillin-2 OS=Homo sapiens GN=FLOT2 PE=1 SV=1	HUMAN	2	J3QLD9	GN=FLOT2	0.845127	1.18032	0.824138	1.14815	0.972747
1382	3.61	9.73	18.66	11.06	9.328	sp|Q02818|NUCB1_HUMAN	Nucleobindin-1 OS=Homo sapiens GN=NUCB1 PE=1 SV=4	HUMAN	5	Q02818	GN=NUCB1	0.363983	1.14815	1.03753	1.36773	1.19124
1383	3.59	9.02	78.91	62.5	54.69	sp|Q71UI9|H2AV_HUMAN	Histone H2A.V OS=Homo sapiens GN=H2AFV PE=1 SV=3	HUMAN	7	Q71UI9	GN=H2AFV	1	2.0893	0.474242	2.07014	0.990832
1384	3.59	5.59	12.73	10.65	10.65	sp|Q9UI38|TSP50_HUMAN	Probable threonine protease PRSS50 OS=Homo sapiens GN=PRSS50 PE=1 SV=1	HUMAN	3	Q9UI38	GN=PRSS50	1	2.10863	0.469894	2.0893	0.990832
1385	3.59	3.73	11.93	4.822	3.68	sp|Q6P996|PDXD1_HUMAN	Pyridoxal-dependent decarboxylase domain-containing protein 1 OS=Homo sapiens GN=PDXDC1 PE=1 SV=2	HUMAN	2	Q6P996	GN=PDXDC1	0.703459	2.0893	0.390841	1.70608	0.816582
1386	3.59	3.72	32.76	32.76	32.76	sp|O75438|NDUB1_HUMAN	NADH dehydrogenase [ubiquinone] 1 beta subcomplex subunit 1 OS=Homo sapiens GN=NDUFB1 PE=1 SV=1	HUMAN	2	O75438	GN=NDUFB1	1	2.0893	0.474242	2.07014	0.990832
1387	3.57	3.73	23.68	20.53	20.53	tr|H3BUM8|H3BUM8_HUMAN	Ubiquitin domain-containing protein UBFD1 OS=Homo sapiens GN=UBFD1 PE=1 SV=1	HUMAN	2	H3BUM8	GN=UBFD1
1388	3.55	3.76	20.24	13.69	8.929	sp|Q9HBH5|RDH14_HUMAN	Retinol dehydrogenase 14 OS=Homo sapiens GN=RDH14 PE=1 SV=1	HUMAN	4	Q9HBH5	GN=RDH14	0.701801	2.10863	0.387258	1.70608	0.809096
1389	3.54	3.66	14.78	12.03	10.31	sp|Q5SRE7|PHYD1_HUMAN	Phytanoyl-CoA dioxygenase domain-containing protein 1 OS=Homo sapiens GN=PHYHD1 PE=1 SV=2	HUMAN	2	Q5SRE7	GN=PHYHD1	0.591785	1.38038	0.912011	1.7378	1.25893
1390	3.51	3.67	42.11	42.11	36.84	sp|P05386|RLA1_HUMAN	60S acidic ribosomal protein P1 OS=Homo sapiens GN=RPLP1 PE=1 SV=1	HUMAN	2	P05386	GN=RPLP1	0.570151	2.0893	0.346737	1.51356	0.724436
1391	3.5	3.65	10.03	5.882	4.152	sp|Q9UJ83|HACL1_HUMAN	2-hydroxyacyl-CoA lyase 1 OS=Homo sapiens GN=HACL1 PE=1 SV=2	HUMAN	2	Q9UJ83	GN=HACL1	1	2.0893	0.474242	2.07014	0.990832
1392	3.48	3.69	15.81	12.65	12.65	tr|X6RA14|X6RA14_HUMAN	S-formylglutathione hydrolase OS=Homo sapiens GN=ESD PE=1 SV=1	HUMAN	3	X6RA14	GN=ESD	1	2.0893	0.474242	2.07014	0.990832
1393	3.48	3.61	19.73	14.97	12.24	sp|Q14507|EP3A_HUMAN	Epididymal secretory protein E3-alpha OS=Homo sapiens GN=EDDM3A PE=2 SV=2	HUMAN	2	Q14507	GN=EDDM3A	0.38599	2.10863	0.698232	3.0761	1.47231
1394	3.46	3.87	13.33	6.465	5.455	sp|O75071|EFC14_HUMAN	EF-hand calcium-binding domain-containing protein 14 OS=Homo sapiens GN=EFCAB14 PE=1 SV=1	HUMAN	3	O75071	GN=EFCAB14	0.896164	2.0893	0.444631	1.94089	0.928966
1395	3.46	3.6	21.19	13.56	10.17	sp|Q5XKP0|MIC13_HUMAN	MICOS complex subunit MIC13 OS=Homo sapiens GN=MIC13 PE=1 SV=1	HUMAN	2	Q5XKP0	GN=MIC13	0.950811	2.0893	0.47863	2.0893	1
1396	3.45	3.71	17.88	12.12	7.692	sp|Q5JU67|CF157_HUMAN	Cilia- and flagella-associated protein 157 OS=Homo sapiens GN=CFAP157 PE=2 SV=1	HUMAN	4	Q5JU67	GN=CFAP157	0.727134	1.38038	0.660693	1.25893	0.912011
1397	3.44	3.58	10.91	8.555	4.72	sp|P07858|CATB_HUMAN	Cathepsin B OS=Homo sapiens GN=CTSB PE=1 SV=3	HUMAN	2	P07858	GN=CTSB	0.724842	1.38038	0.758578	1.44544	1.04713
1398	3.41	5.21	22.95	22.95	21.58	tr|Q32Q12|Q32Q12_HUMAN	Nucleoside diphosphate kinase OS=Homo sapiens GN=NME1-NME2 PE=1 SV=1	HUMAN	3	Q32Q12	GN=NME1-NME2	0.756568	1.14815	0.981748	1.2942	1.1272
1399	3.41	3.88	8.151	4.367	3.057	sp|P21980|TGM2_HUMAN	Protein-glutamine gamma-glutamyltransferase 2 OS=Homo sapiens GN=TGM2 PE=1 SV=2	HUMAN	3	P21980	GN=TGM2	0.660511	1.38038	0.787046	1.49968	1.08643
1400	3.41	3.54	9.62	6.329	6.329	sp|Q96KC9|CABS1_HUMAN	Calcium-binding and spermatid-specific protein 1 OS=Homo sapiens GN=CABS1 PE=2 SV=3	HUMAN	3	Q96KC9	GN=CABS1	0.822811	1.38038	0.691831	1.31826	0.954993
1401	3.4	3.53	20.96	11.36	5.303	sp|P06727|APOA4_HUMAN	Apolipoprotein A-IV OS=Homo sapiens GN=APOA4 PE=1 SV=3	HUMAN	2	P06727	GN=APOA4	1	15.8489	0.0619441	15.7036	0.990832
1402	3.39	25.09	49.55	44.39	34.3	sp|Q9BUF5|TBB6_HUMAN	Tubulin beta-6 chain OS=Homo sapiens GN=TUBB6 PE=1 SV=1	HUMAN	47	Q9BUF5	GN=TUBB6
1403	3.37	5.79	51.89	36.79	31.13	sp|Q9UII2|ATIF1_HUMAN	ATPase inhibitor, mitochondrial OS=Homo sapiens GN=ATPIF1 PE=1 SV=1	HUMAN	5	Q9UII2	GN=ATPIF1	0.035166	1.39316	0.0648634	0.691831	0.496592
1404	3.37	3.55	16.74	8.678	4.339	sp|Q8IXS2|CCD65_HUMAN	Coiled-coil domain-containing protein 65 OS=Homo sapiens GN=CCDC65 PE=1 SV=2	HUMAN	3	Q8IXS2	GN=CCDC65	0.568852	1.18032	0.772681	1.07647	0.912011
1405	3.36	10.55	25	19.78	15.66	sp|P09972|ALDOC_HUMAN	Fructose-bisphosphate aldolase C OS=Homo sapiens GN=ALDOC PE=1 SV=2	HUMAN	27	P09972	GN=ALDOC	0.976239	2.0893	0.465586	2.03236	0.972747
1406	3.36	4.32	14.78	13.04	13.04	sp|O75608|LYPA1_HUMAN	Acyl-protein thioesterase 1 OS=Homo sapiens GN=LYPLA1 PE=1 SV=1	HUMAN	3	O75608	GN=LYPLA1	0.972149	1.18032	0.862979	1.20226	1.01859
1407	3.32	4.63	31.75	31.75	31.75	sp|P15954|COX7C_HUMAN	Cytochrome c oxidase subunit 7C, mitochondrial OS=Homo sapiens GN=COX7C PE=1 SV=1	HUMAN	3	P15954	GN=COX7C	1	1.38038	0.717794	1.36773	0.990832
1408	3.31	3.47	9.819	5.136	4.532	tr|J3QRG2|J3QRG2_HUMAN	Dynein intermediate chain 2, axonemal OS=Homo sapiens GN=DNAI2 PE=1 SV=1	HUMAN	3	J3QRG2	GN=DNAI2	0.673097	2.0893	0.380189	1.65959	0.794328
1409	3.3	5.56	13.15	7.765	4.437	tr|J3KPF3|J3KPF3_HUMAN	4F2 cell-surface antigen heavy chain OS=Homo sapiens GN=SLC3A2 PE=1 SV=1	HUMAN	3	J3KPF3	GN=SLC3A2	0.756706	2.0893	0.554626	2.44343	1.15878
1410	3.29	3.54	22.68	14.95	14.95	sp|Q8N1D5|CA158_HUMAN	Uncharacterized protein C1orf158 OS=Homo sapiens GN=C1orf158 PE=2 SV=2	HUMAN	2	Q8N1D5	GN=C1orf158	1	2.0893	0.474242	2.07014	0.990832
1411	3.24	8.34	18.86	12.29	10.38	sp|Q2VIR3|IF2GL_HUMAN	Putative eukaryotic translation initiation factor 2 subunit 3-like protein OS=Homo sapiens GN=EIF2S3L PE=5 SV=2	HUMAN	5	Q2VIR3	GN=EIF2S3L	1	3.98107	0.248886	3.94457	0.990832
1412	3.23	3.5	73.63	65.93	42.86	sp|P07919|QCR6_HUMAN	Cytochrome b-c1 complex subunit 6, mitochondrial OS=Homo sapiens GN=UQCRH PE=1 SV=2	HUMAN	2	P07919	GN=UQCRH	0.948131	1.38038	0.731139	1.39316	1.00925
1413	3.23	3.36	23.62	23.62	23.62	sp|P61970|NTF2_HUMAN	Nuclear transport factor 2 OS=Homo sapiens GN=NUTF2 PE=1 SV=1	HUMAN	2	P61970	GN=NUTF2	0.992013	2.0893	0.469894	2.05116	0.981748
1414	3.22	3.35	19.63	14.02	14.02	tr|J3QRI7|J3QRI7_HUMAN	60S ribosomal protein L26 (Fragment) OS=Homo sapiens GN=RPL26 PE=4 SV=1	HUMAN	2	J3QRI7	GN=RPL26	0.57508	2.0893	0.496592	2.1677	1.03753
1415	3.21	4.05	18.91	12.18	9.067	sp|Q6NVY1|HIBCH_HUMAN	3-hydroxyisobutyryl-CoA hydrolase, mitochondrial OS=Homo sapiens GN=HIBCH PE=1 SV=2	HUMAN	4	Q6NVY1	GN=HIBCH	0.767246	1.24738	0.787046	1.22462	0.981748
1416	3.2	7.56	29.79	24.26	24.26	sp|A4D1T9|PRS37_HUMAN	Probable inactive serine protease 37 OS=Homo sapiens GN=PRSS37 PE=2 SV=1	HUMAN	9	A4D1T9	GN=PRSS37	0.580578	1.18032	0.672977	0.946237	0.801678
1417	3.19	3.33	7.564	4.085	2.572	tr|E9PGM4|E9PGM4_HUMAN	1,4-alpha-glucan-branching enzyme OS=Homo sapiens GN=GBE1 PE=1 SV=1	HUMAN	2	E9PGM4	GN=GBE1	0.924594	1.0666	0.92045	1.04713	0.981748
1418	3.19	3.32	20.13	17.45	17.45	tr|J3KR52|J3KR52_HUMAN	EF-hand calcium-binding domain-containing protein 10 OS=Homo sapiens GN=EFCAB10 PE=1 SV=1	HUMAN	2	J3KR52	GN=EFCAB10	0.586348	1.57036	0.597035	1.47231	0.937562
1419	3.18	3.45	16.88	10.13	6.753	sp|Q3B7J2|GFOD2_HUMAN	Glucose-fructose oxidoreductase domain-containing protein 2 OS=Homo sapiens GN=GFOD2 PE=2 SV=1	HUMAN	3	Q3B7J2	GN=GFOD2	0.87613	2.0893	0.510505	2.22844	1.0666
1420	3.18	3.31	27.78	23.33	23.33	sp|P62072|TIM10_HUMAN	Mitochondrial import inner membrane translocase subunit Tim10 OS=Homo sapiens GN=TIMM10 PE=1 SV=1	HUMAN	2	P62072	GN=TIMM10	0.997104	1.38038	0.724436	1.38038	1
1421	3.14	3.37	20.56	13.89	11.67	sp|P28482|MK01_HUMAN	Mitogen-activated protein kinase 1 OS=Homo sapiens GN=MAPK1 PE=1 SV=3	HUMAN	4	P28482	GN=MAPK1	0.549341	2.0893	0.510505	2.22844	1.0666
1422	3.11	3.24	25.56	20.56	20.56	tr|H7BZ14|H7BZ14_HUMAN	Peptidyl-prolyl cis-trans isomerase (Fragment) OS=Homo sapiens GN=PPIL3 PE=1 SV=1	HUMAN	8	H7BZ14	GN=PPIL3	0.994899	1.38038	0.711214	1.35519	0.981748
1423	3.09	3.22	17.55	10.86	9.749	sp|Q9NR45|SIAS_HUMAN	Sialic acid synthase OS=Homo sapiens GN=NANS PE=1 SV=2	HUMAN	2	Q9NR45	GN=NANS
1424	3.07	8.09	7.971	5.314	4.348	sp|Q96JB2|COG3_HUMAN	Conserved oligomeric Golgi complex subunit 3 OS=Homo sapiens GN=COG3 PE=1 SV=3	HUMAN	6	Q96JB2	GN=COG3	1	1.38038	0.744732	1.41906	1.02802
1425	3.07	5.35	13.06	10.31	10.31	sp|Q9NVV0|TM38B_HUMAN	Trimeric intracellular cation channel type B OS=Homo sapiens GN=TMEM38B PE=1 SV=1	HUMAN	5	Q9NVV0	GN=TMEM38B	0.99572	2.0893	0.474242	2.07014	0.990832
1426	3.07	3.45	33.77	25.97	12.34	tr|J3KT75|J3KT75_HUMAN	Mannose-P-dolichol utilization defect 1 protein (Fragment) OS=Homo sapiens GN=MPDU1 PE=1 SV=1	HUMAN	2	J3KT75	GN=MPDU1	1	1.18032	0.831764	1.15878	0.981748
1427	3.06	17.6	49.01	44.66	43.08	tr|A0A087WY99|A0A087WY99_HUMAN	5-oxoprolinase (Fragment) OS=Homo sapiens GN=OPLAH PE=1 SV=6	HUMAN	10	A0A087WY99	GN=OPLAH	0.796959	2.0893	0.539511	2.35505	1.1272
1428	3.06	3.26	35.21	30.99	28.17	sp|P26885|FKBP2_HUMAN	Peptidyl-prolyl cis-trans isomerase FKBP2 OS=Homo sapiens GN=FKBP2 PE=1 SV=2	HUMAN	4	P26885	GN=FKBP2	0.743186	2.0893	0.401791	1.75388	0.83946
1429	3.06	3.19	11.49	4	2.256	sp|Q86UT6|NLRX1_HUMAN	NLR family member X1 OS=Homo sapiens GN=NLRX1 PE=1 SV=1	HUMAN	2	Q86UT6	GN=NLRX1	1	2.0893	0.474242	2.07014	0.990832
1430	3.05	5.28	28.57	28.57	28.57	tr|A8MUH2|A8MUH2_HUMAN	ATP synthase-coupling factor 6, mitochondrial OS=Homo sapiens GN=ATP5J PE=1 SV=1	HUMAN	10	A8MUH2	GN=ATP5J	0.619175	1.21339	1.10662	2.14783	1.34276
1431	3.05	3.18	37.82	34.45	34.45	tr|F8W651|F8W651_HUMAN	Coatomer subunit zeta-1 OS=Homo sapiens GN=COPZ1 PE=1 SV=1	HUMAN	4	F8W651	GN=COPZ1	0.588627	2.0893	0.636796	2.77971	1.33045
1432	3.04	3.29	21.08	8.649	5.225	sp|Q2M329|CCD96_HUMAN	Coiled-coil domain-containing protein 96 OS=Homo sapiens GN=CCDC96 PE=2 SV=2	HUMAN	2	Q2M329	GN=CCDC96	0.765312	1.38038	0.698232	1.33045	0.963829
1433	3.04	3.18	11	6.432	5.602	sp|P86791|CCZ1_HUMAN	Vacuolar fusion protein CCZ1 homolog OS=Homo sapiens GN=CCZ1 PE=1 SV=1	HUMAN	2	P86791	GN=CCZ1	0.906651	2.0893	0.448745	1.95884	0.937562
1434	3.03	3.35	12.9	6.129	6.129	sp|O95159|ZFPL1_HUMAN	Zinc finger protein-like 1 OS=Homo sapiens GN=ZFPL1 PE=1 SV=2	HUMAN	2	O95159	GN=ZFPL1	0.790412	1.38038	0.698232	1.33045	0.963829
1435	3.02	3.16	10.97	4.56	1.954	tr|E9PBP6|E9PBP6_HUMAN	Microsomal triglyceride transfer protein large subunit OS=Homo sapiens GN=MTTP PE=1 SV=1	HUMAN	2	E9PBP6	GN=MTTP	0.764075	1.55597	0.672977	1.6293	1.04713
1436	3	3.29	11.17	7.524	4.126	sp|O60884|DNJA2_HUMAN	DnaJ homolog subfamily A member 2 OS=Homo sapiens GN=DNAJA2 PE=1 SV=1	HUMAN	2	O60884	GN=DNAJA2	0.794123	1.38038	0.642688	1.22462	0.887156
1437	2.99	3.29	13.95	7.899	6.891	sp|P29350|PTN6_HUMAN	Tyrosine-protein phosphatase non-receptor type 6 OS=Homo sapiens GN=PTPN6 PE=1 SV=1	HUMAN	4	P29350	GN=PTPN6	0.828607	1.18032	0.831764	1.15878	0.981748
1438	2.98	7.65	7.3	2.61	1.305	sp|Q8NDH2|CC168_HUMAN	Coiled-coil domain-containing protein 168 OS=Homo sapiens GN=CCDC168 PE=2 SV=2	HUMAN	4	Q8NDH2	GN=CCDC168	0.210393	1.77011	0.469894	1.47231	0.831764
1439	2.96	3.25	12.9	8.349	4.554	sp|O95747|OXSR1_HUMAN	Serine/threonine-protein kinase OSR1 OS=Homo sapiens GN=OXSR1 PE=1 SV=1	HUMAN	2	O95747	GN=OXSR1	0.843073	1.24738	0.824138	1.28233	1.02802
1440	2.96	3.18	24.24	19.87	18.52	sp|P25325|THTM_HUMAN	3-mercaptopyruvate sulfurtransferase OS=Homo sapiens GN=MPST PE=1 SV=3	HUMAN	7	P25325	GN=MPST	1	1.14815	0.862979	1.13763	0.990832
1441	2.95	3.09	12.95	6.995	4.922	sp|Q86VN1|VPS36_HUMAN	Vacuolar protein-sorting-associated protein 36 OS=Homo sapiens GN=VPS36 PE=1 SV=1	HUMAN	2	Q86VN1	GN=VPS36	0.35311	1.38038	0.847227	1.61436	1.1695
1442	2.93	3.08	6.692	3.604	2.188	sp|O14964|HGS_HUMAN	Hepatocyte growth factor-regulated tyrosine kinase substrate OS=Homo sapiens GN=HGS PE=1 SV=1	HUMAN	2	O14964	GN=HGS	0.556462	2.0893	0.496592	2.1677	1.03753
1443	2.92	3.07	15.27	9.785	6.921	sp|Q8IZ02|LRC34_HUMAN	Leucine-rich repeat-containing protein 34 OS=Homo sapiens GN=LRRC34 PE=2 SV=2	HUMAN	2	Q8IZ02	GN=LRRC34	0.524831	2.0893	0.387258	1.69044	0.809096
1444	2.91	3.3	20.83	15.06	7.692	sp|Q6FI81|CPIN1_HUMAN	Anamorsin OS=Homo sapiens GN=CIAPIN1 PE=1 SV=2	HUMAN	2	Q6FI81	GN=CIAPIN1	0.870528	1.38038	0.704693	1.34276	0.972747
1445	2.9	4.78	12.62	11.38	9.538	sp|Q13347|EIF3I_HUMAN	Eukaryotic translation initiation factor 3 subunit I OS=Homo sapiens GN=EIF3I PE=1 SV=1	HUMAN	3	Q13347	GN=EIF3I	0.561955	2.0893	0.654636	2.85759	1.36773
1446	2.9	3.1	7.407	3.419	3.419	sp|Q8N335|GPD1L_HUMAN	Glycerol-3-phosphate dehydrogenase 1-like protein OS=Homo sapiens GN=GPD1L PE=1 SV=1	HUMAN	2	Q8N335	GN=GPD1L	0.448854	1.38038	0.772681	1.47231	1.0666
1447	2.88	3.03	16.57	14.29	14.29	sp|O43181|NDUS4_HUMAN	NADH dehydrogenase [ubiquinone] iron-sulfur protein 4, mitochondrial OS=Homo sapiens GN=NDUFS4 PE=1 SV=1	HUMAN	3	O43181	GN=NDUFS4	0.707918	1.24738	0.666807	1.03753	0.831764
1448	2.85	4.8	42.46	36.87	36.87	sp|O60888|CUTA_HUMAN	Protein CutA OS=Homo sapiens GN=CUTA PE=1 SV=2	HUMAN	4	O60888	GN=CUTA	0.534166	1.38038	0.946237	1.80302	1.30617
1449	2.84	5.11	13.92	7.233	6.148	sp|Q6P4A8|PLBL1_HUMAN	Phospholipase B-like 1 OS=Homo sapiens GN=PLBD1 PE=1 SV=2	HUMAN	5	Q6P4A8	GN=PLBD1	0.550177	2.0893	0.337287	1.48594	0.711214
1450	2.84	3	17.69	11.91	7.22	sp|P20645|MPRD_HUMAN	Cation-dependent mannose-6-phosphate receptor OS=Homo sapiens GN=M6PR PE=1 SV=1	HUMAN	2	P20645	GN=M6PR	0.838926	2.0893	0.524807	2.29087	1.09648
1451	2.84	2.97	14.15	10.93	9.646	sp|Q9HAB8|PPCS_HUMAN	Phosphopantothenate--cysteine ligase OS=Homo sapiens GN=PPCS PE=1 SV=2	HUMAN	3	Q9HAB8	GN=PPCS	0.637528	2.0893	0.597035	2.63027	1.24738
1452	2.83	3.59	14.07	7.889	5.97	sp|Q9Y512|SAM50_HUMAN	Sorting and assembly machinery component 50 homolog OS=Homo sapiens GN=SAMM50 PE=1 SV=3	HUMAN	3	Q9Y512	GN=SAMM50	0.864661	1.38038	0.751623	1.43219	1.03753
1453	2.83	2.95	28.29	24.39	19.51	sp|Q9Y5Z4|HEBP2_HUMAN	Heme-binding protein 2 OS=Homo sapiens GN=HEBP2 PE=1 SV=1	HUMAN	2	Q9Y5Z4	GN=HEBP2	0.577054	2.0893	0.619441	2.70396	1.2942
1454	2.81	9.82	66.43	60.84	60.84	sp|P16104|H2AX_HUMAN	Histone H2AX OS=Homo sapiens GN=H2AFX PE=1 SV=2	HUMAN	20	P16104	GN=H2AFX	0.82564	1.09648	0.862979	1.03753	0.946237
1455	2.8	3.07	16.42	13.93	11.94	sp|Q8WUK0|PTPM1_HUMAN	Phosphatidylglycerophosphatase and protein-tyrosine phosphatase 1 OS=Homo sapiens GN=PTPMT1 PE=1 SV=1	HUMAN	2	Q8WUK0	GN=PTPMT1
1456	2.8	2.92	9.132	2.892	1.674	sp|Q5XPI4|RN123_HUMAN	E3 ubiquitin-protein ligase RNF123 OS=Homo sapiens GN=RNF123 PE=1 SV=1	HUMAN	2	Q5XPI4	GN=RNF123	0.865351	1.38038	0.698232	1.33045	0.963829
1457	2.78	2.9	13.64	11.82	11.36	tr|A0A087WY45|A0A087WY45_HUMAN	Epididymal sperm-binding protein 1 OS=Homo sapiens GN=ELSPBP1 PE=1 SV=1	HUMAN	5	A0A087WY45	GN=ELSPBP1
1458	2.77	7.18	26.92	14.36	14.36	sp|P08559|ODPA_HUMAN	Pyruvate dehydrogenase E1 component subunit alpha, somatic form, mitochondrial OS=Homo sapiens GN=PDHA1 PE=1 SV=3	HUMAN	5	P08559	GN=PDHA1	1	1.18032	0.831764	1.15878	0.981748
1459	2.77	2.9	10.42	5.091	5.091	sp|Q00839|HNRPU_HUMAN	Heterogeneous nuclear ribonucleoprotein U OS=Homo sapiens GN=HNRNPU PE=1 SV=6	HUMAN	3	Q00839	GN=HNRNPU	0.210001	2.0893	0.436516	1.90546	0.912011
1460	2.77	2.9	9.252	4.218	4.218	sp|P23743|DGKA_HUMAN	Diacylglycerol kinase alpha OS=Homo sapiens GN=DGKA PE=1 SV=3	HUMAN	2	P23743	GN=DGKA	0.943768	1.24738	0.787046	1.22462	0.981748
1461	2.77	2.9	19.85	14.5	14.5	tr|E7ETK0|E7ETK0_HUMAN	40S ribosomal protein S24 OS=Homo sapiens GN=RPS24 PE=1 SV=1	HUMAN	2	E7ETK0	GN=RPS24	0.672278	2.0893	0.510505	2.22844	1.0666
1462	2.76	7.1	8.412	1.985	1.358	sp|Q15746|MYLK_HUMAN	Myosin light chain kinase, smooth muscle OS=Homo sapiens GN=MYLK PE=1 SV=4	HUMAN	4	Q15746	GN=MYLK	0.984186	2.0893	0.469894	2.05116	0.981748
1463	2.76	5.08	23.05	16.46	11.11	sp|Q9H4Y5|GSTO2_HUMAN	Glutathione S-transferase omega-2 OS=Homo sapiens GN=GSTO2 PE=1 SV=1	HUMAN	3	Q9H4Y5	GN=GSTO2	0.523057	1.18032	0.711214	0.990832	0.83946
1464	2.75	4.34	12.56	10.59	9.113	sp|P48426|PI42A_HUMAN	Phosphatidylinositol 5-phosphate 4-kinase type-2 alpha OS=Homo sapiens GN=PIP4K2A PE=1 SV=2	HUMAN	3	P48426	GN=PIP4K2A	0.995225	2.0893	0.474242	2.07014	0.990832
1465	2.75	3.03	12.61	6.416	3.54	sp|O43615|TIM44_HUMAN	Mitochondrial import inner membrane translocase subunit TIM44 OS=Homo sapiens GN=TIMM44 PE=1 SV=2	HUMAN	2	O43615	GN=TIMM44	0.31943	1.14815	0.787046	1.03753	0.903649
1466	2.74	4.01	19.79	18.75	8.854	sp|Q96E66|LRC51_HUMAN	Leucine-rich repeat-containing protein 51 OS=Homo sapiens GN=LRTOMT PE=2 SV=1	HUMAN	2	Q96E66	GN=LRTOMT	0.562461	2.0893	0.383707	1.67494	0.801678
1467	2.74	2.88	28.11	17.3	9.189	tr|F5H157|F5H157_HUMAN	Ras-related protein Rab-35 (Fragment) OS=Homo sapiens GN=RAB35 PE=1 SV=1	HUMAN	2	F5H157	GN=RAB35	0.917567	2.0893	0.501187	2.18776	1.04713
1468	2.73	2.85	6.62	6.62	6.62	sp|Q8N0W5|IQCK_HUMAN	IQ domain-containing protein K OS=Homo sapiens GN=IQCK PE=2 SV=1	HUMAN	2	Q8N0W5	GN=IQCK	0.886235	1.38038	0.685488	1.30617	0.946237
1469	2.72	8.45	43.3	31.7	26.79	tr|A0A087WYS6|A0A087WYS6_HUMAN	Proteasome (Prosome, macropain) subunit, alpha type, 8, isoform CRA_b OS=Homo sapiens GN=PSMA8 PE=1 SV=1	HUMAN	9	A0A087WYS6	GN=PSMA8	0.737591	1.24738	0.751623	1.1695	0.937562
1470	2.72	2.84	22.33	14.56	14.56	tr|L0R6Q1|L0R6Q1_HUMAN	Alternative protein SLC35A4 OS=Homo sapiens GN=SLC35A4 PE=1 SV=1	HUMAN	2	L0R6Q1	GN=SLC35A4	0.788859	2.10863	0.539511	2.37684	1.13763
1471	2.71	4.95	6.532	2.928	2.252	sp|O95163|ELP1_HUMAN	Elongator complex protein 1 OS=Homo sapiens GN=IKBKAP PE=1 SV=3	HUMAN	3	O95163	GN=IKBKAP	0.381847	2.0893	0.539511	2.35505	1.1272
1472	2.7	5.02	11.17	6.452	5.211	sp|P60484|PTEN_HUMAN	Phosphatidylinositol 3,4,5-trisphosphate 3-phosphatase and dual-specificity protein phosphatase PTEN OS=Homo sapiens GN=PTEN PE=1 SV=1	HUMAN	3	P60484	GN=PTEN	0.552488	1.38038	0.570164	1.08643	0.787046
1473	2.7	2.82	15.26	6.827	6.827	tr|J3KQ72|J3KQ72_HUMAN	F-box only protein 6 (Fragment) OS=Homo sapiens GN=FBXO6 PE=1 SV=1	HUMAN	3	J3KQ72	GN=FBXO6	0.799162	1.38038	0.654636	1.24738	0.903649
1474	2.69	4.93	14.29	12.96	10.3	sp|P00387|NB5R3_HUMAN	NADH-cytochrome b5 reductase 3 OS=Homo sapiens GN=CYB5R3 PE=1 SV=3	HUMAN	3	P00387	GN=CYB5R3	0.990288	2.0893	0.47863	2.0893	1
1475	2.68	2.89	6.599	2.221	1.396	sp|Q6ZQQ2|S31D1_HUMAN	Spermatogenesis-associated protein 31D1 OS=Homo sapiens GN=SPATA31D1 PE=2 SV=1	HUMAN	2	Q6ZQQ2	GN=SPATA31D1	0.579342	2.0893	0.376704	1.64437	0.787046
1476	2.67	2.84	2.36	1.041	0.7289	sp|Q9HC84|MUC5B_HUMAN	Mucin-5B OS=Homo sapiens GN=MUC5B PE=1 SV=3	HUMAN	2	Q9HC84	GN=MUC5B	0.477499	1.38038	0.744732	1.41906	1.02802
1477	2.67	2.81	14.09	12.43	8.011	sp|Q9NZL4|HPBP1_HUMAN	Hsp70-binding protein 1 OS=Homo sapiens GN=HSPBP1 PE=1 SV=1	HUMAN	3	Q9NZL4	GN=HSPBP1	0.859218	1.14815	0.887156	1.1695	1.01859
1478	2.67	2.78	9.277	5.346	4.088	tr|E9PDE4|E9PDE4_HUMAN	Calpastatin OS=Homo sapiens GN=CAST PE=1 SV=1	HUMAN	2	E9PDE4	GN=CAST	0.882781	2.0893	0.440555	1.92309	0.92045
1479	2.66	2.77	14.1	9.936	8.654	sp|P22748|CAH4_HUMAN	Carbonic anhydrase 4 OS=Homo sapiens GN=CA4 PE=1 SV=2	HUMAN	2	P22748	GN=CA4	0.783823	1.38038	0.816582	1.55597	1.1272
1480	2.64	5.72	13.5	9.75	8.75	sp|Q92734|TFG_HUMAN	Protein TFG OS=Homo sapiens GN=TFG PE=1 SV=2	HUMAN	4	Q92734	GN=TFG	1	1.38038	0.731139	1.39316	1.00925
1481	2.63	2.82	25.19	22.22	5.185	sp|Q6NXT2|H3C_HUMAN	Histone H3.3C OS=Homo sapiens GN=H3F3C PE=1 SV=3	HUMAN	2	Q6NXT2	GN=H3F3C	0.335298	1.18032	0.794328	1.10662	0.937562
1482	2.63	2.82	20.57	16.46	13.61	sp|P15121|ALDR_HUMAN	Aldose reductase OS=Homo sapiens GN=AKR1B1 PE=1 SV=3	HUMAN	3	P15121	GN=AKR1B1	0.884421	2.0893	0.461318	2.01372	0.963829
1483	2.62	4	10.5	6.077	3.867	sp|P55263|ADK_HUMAN	Adenosine kinase OS=Homo sapiens GN=ADK PE=1 SV=2	HUMAN	2	P55263	GN=ADK	0.632673	2.10863	0.608135	2.67917	1.28233
1484	2.61	5.14	15.63	9.375	7.102	tr|B4DY09|B4DY09_HUMAN	Interleukin enhancer-binding factor 2 OS=Homo sapiens GN=ILF2 PE=1 SV=1	HUMAN	3	B4DY09	GN=ILF2	0.831896	1.38038	0.691831	1.31826	0.954993
1485	2.61	2.7	21.51	18.82	12.37	sp|Q9HD47|MOG1_HUMAN	Ran guanine nucleotide release factor OS=Homo sapiens GN=RANGRF PE=1 SV=1	HUMAN	2	Q9HD47	GN=RANGRF	1	2.208	0.448745	2.18776	0.990832
1486	2.6	2.9	34.29	34.29	29.52	tr|Q5R3B4|Q5R3B4_HUMAN	Mitochondrial pyruvate carrier (Fragment) OS=Homo sapiens GN=MPC2 PE=1 SV=1	HUMAN	2	Q5R3B4	GN=MPC2	0.695537	2.0893	0.420727	1.83654	0.879023
1487	2.6	2.75	20.47	15.2	11.7	sp|Q9BQA1|MEP50_HUMAN	Methylosome protein 50 OS=Homo sapiens GN=WDR77 PE=1 SV=1	HUMAN	3	Q9BQA1	GN=WDR77	0.886748	1.11686	0.870964	1.08643	0.972747
1488	2.6	2.74	27.42	27.42	27.42	sp|Q8TDM5|SACA4_HUMAN	Sperm acrosome membrane-associated protein 4 OS=Homo sapiens GN=SPACA4 PE=1 SV=1	HUMAN	5	Q8TDM5	GN=SPACA4	0.842319	1.24738	0.765597	1.19124	0.954993
1489	2.6	2.64	38.18	30.91	30.91	sp|Q9P0U1|TOM7_HUMAN	Mitochondrial import receptor subunit TOM7 homolog OS=Homo sapiens GN=TOMM7 PE=1 SV=1	HUMAN	2	Q9P0U1	GN=TOMM7	0.480512	1.38038	0.765597	1.45881	1.05682
1490	2.58	2.64	14.87	7.278	4.114	sp|Q9H6L2|TM231_HUMAN	Transmembrane protein 231 OS=Homo sapiens GN=TMEM231 PE=1 SV=1	HUMAN	1	Q9H6L2	GN=TMEM231	0.749587	1.24738	0.824138	1.28233	1.02802
1491	2.57	2.62	12.84	5.743	5.743	sp|P49069|CAMLG_HUMAN	Calcium signal-modulating cyclophilin ligand OS=Homo sapiens GN=CAMLG PE=1 SV=1	HUMAN	2	P49069	GN=CAMLG	0.577461	2.0893	0.353183	1.5417	0.737904
1492	2.56	4.78	18.26	9.215	5.802	sp|P20700|LMNB1_HUMAN	Lamin-B1 OS=Homo sapiens GN=LMNB1 PE=1 SV=2	HUMAN	4	P20700	GN=LMNB1	0.587402	2.0893	0.457088	1.99526	0.954993
1493	2.56	2.61	16.39	11.48	8.197	sp|Q14232|EI2BA_HUMAN	Translation initiation factor eIF-2B subunit alpha OS=Homo sapiens GN=EIF2B1 PE=1 SV=1	HUMAN	2	Q14232	GN=EIF2B1	1	1.55597	0.672977	1.6293	1.04713
1494	2.55	2.6	15.71	14.42	11.22	sp|Q08830|FGL1_HUMAN	Fibrinogen-like protein 1 OS=Homo sapiens GN=FGL1 PE=1 SV=3	HUMAN	3	Q08830	GN=FGL1	0.747173	2.0893	0.452898	1.99526	0.954993
1495	2.54	2.7	16.39	11.94	3.611	tr|K7EMX4|K7EMX4_HUMAN	Apoptosis facilitator Bcl-2-like protein 14 OS=Homo sapiens GN=BCL2L14 PE=1 SV=1	HUMAN	1	K7EMX4	GN=BCL2L14	0.345089	1.38038	0.586138	1.11686	0.809096
1496	2.52	4.25	8.894	4.772	4.772	sp|P31146|COR1A_HUMAN	Coronin-1A OS=Homo sapiens GN=CORO1A PE=1 SV=4	HUMAN	3	P31146	GN=CORO1A	0.730882	2.0893	0.519996	2.26986	1.08643
1497	2.52	3.23	18.43	18.43	14.12	sp|Q8N0W7|FMR1N_HUMAN	Fragile X mental retardation 1 neighbor protein OS=Homo sapiens GN=FMR1NB PE=2 SV=1	HUMAN	3	Q8N0W7	GN=FMR1NB	0.605525	1.08643	0.903649	1.0666	0.981748
1498	2.52	2.6	13.26	7.579	3.368	sp|Q7L3T8|SYPM_HUMAN	Probable proline--tRNA ligase, mitochondrial OS=Homo sapiens GN=PARS2 PE=1 SV=1	HUMAN	2	Q7L3T8	GN=PARS2	0.726469	2.0893	0.394457	1.7378	0.831764
1499	2.52	2.58	17.35	15.07	7.306	sp|P20337|RAB3B_HUMAN	Ras-related protein Rab-3B OS=Homo sapiens GN=RAB3B PE=1 SV=2	HUMAN	1	P20337	GN=RAB3B	1	4.65586	0.212814	4.61318	0.990832
1500	2.52	2.57	24.18	14.38	14.38	sp|Q9BVM4|GGACT_HUMAN	Gamma-glutamylaminecyclotransferase OS=Homo sapiens GN=GGACT PE=1 SV=2	HUMAN	2	Q9BVM4	GN=GGACT	0.844683	2.0893	0.428549	1.87068	0.895365
1501	2.52	2.57	23.2	20	8	sp|P62851|RS25_HUMAN	40S ribosomal protein S25 OS=Homo sapiens GN=RPS25 PE=1 SV=1	HUMAN	1	P62851	GN=RPS25	0.872832	1.44544	0.717794	1.49968	1.03753
1502	2.51	2.57	9.723	5.709	4.996	sp|Q5T0N1|CFA70_HUMAN	Cilia- and flagella-associated protein 70 OS=Homo sapiens GN=CFAP70 PE=2 SV=3	HUMAN	5	Q5T0N1	GN=CFAP70	0.930143	1.18032	0.801678	1.11686	0.946237
1503	2.51	2.57	17.88	10.6	10.6	sp|P42126|ECI1_HUMAN	Enoyl-CoA delta isomerase 1, mitochondrial OS=Homo sapiens GN=ECI1 PE=1 SV=1	HUMAN	3	P42126	GN=ECI1	0.53536	18.0302	0.0549541	17.8649	0.990832
1504	2.51	2.56	14.9	6.818	6.818	sp|Q03426|KIME_HUMAN	Mevalonate kinase OS=Homo sapiens GN=MVK PE=1 SV=1	HUMAN	2	Q03426	GN=MVK	0.651999	2.0893	0.519996	2.26986	1.08643
1505	2.5	6.59	13.21	7.062	5.695	sp|P0CW27|CC166_HUMAN	Coiled-coil domain-containing protein 166 OS=Homo sapiens GN=CCDC166 PE=4 SV=1	HUMAN	3	P0CW27	GN=CCDC166	0.995778	1.24738	0.77983	1.21339	0.972747
1506	2.49	2.77	14.84	12.01	6.714	sp|P21796|VDAC1_HUMAN	Voltage-dependent anion-selective channel protein 1 OS=Homo sapiens GN=VDAC1 PE=1 SV=2	HUMAN	1	P21796	GN=VDAC1	0.363253	2.0893	0.559758	2.44343	1.1695
1507	2.49	2.54	13.51	9.989	4.427	sp|Q9UPN7|PP6R1_HUMAN	Serine/threonine-protein phosphatase 6 regulatory subunit 1 OS=Homo sapiens GN=PPP6R1 PE=1 SV=5	HUMAN	2	Q9UPN7	GN=PPP6R1	0.841249	2.0893	0.452898	1.97697	0.946237
1508	2.48	4.75	12.79	7.889	4.904	sp|Q53EL6|PDCD4_HUMAN	Programmed cell death protein 4 OS=Homo sapiens GN=PDCD4 PE=1 SV=2	HUMAN	3	Q53EL6	GN=PDCD4	0.584734	2.0893	0.57544	2.51189	1.20226
1509	2.48	2.55	33.33	30.3	27.88	sp|P62937|PPIA_HUMAN	Peptidyl-prolyl cis-trans isomerase A OS=Homo sapiens GN=PPIA PE=1 SV=2	HUMAN	7	P62937	GN=PPIA	0.758022	2.0893	0.554626	2.42103	1.15878
1510	2.46	2.5	13.9	10.42	8.88	tr|C9JC07|C9JC07_HUMAN	Myeloid-associated differentiation marker (Fragment) OS=Homo sapiens GN=MYADM PE=1 SV=1	HUMAN	11	C9JC07	GN=MYADM	0.0135269	2.83139	15.9956	96.3829	45.2898
1511	2.45	2.51	14.44	6.127	4.158	sp|P35790|CHKA_HUMAN	Choline kinase alpha OS=Homo sapiens GN=CHKA PE=1 SV=3	HUMAN	1	P35790	GN=CHKA	0.59244	2.0893	0.409261	1.78649	0.855067
1512	2.44	8.76	11.46	8.023	8.023	tr|A0A087WZK9|A0A087WZK9_HUMAN	Eukaryotic translation initiation factor 3 subunit H OS=Homo sapiens GN=EIF3H PE=1 SV=1	HUMAN	6	A0A087WZK9	GN=EIF3H	0.439778	1.38038	0.937562	1.78649	1.2942
1513	2.44	4.28	36.44	19.49	12.71	tr|M0QZC5|M0QZC5_HUMAN	40S ribosomal protein S11 OS=Homo sapiens GN=RPS11 PE=1 SV=1	HUMAN	2	M0QZC5	GN=RPS11	0.860226	1.18032	0.903649	1.25893	1.0666
1514	2.44	2.48	10.33	5.947	5.321	sp|Q9UJY5|GGA1_HUMAN	ADP-ribosylation factor-binding protein GGA1 OS=Homo sapiens GN=GGA1 PE=1 SV=1	HUMAN	2	Q9UJY5	GN=GGA1	0.78885	2.0893	0.413047	1.80302	0.862979
1515	2.43	2.55	13.48	11.24	8.427	sp|P62913|RL11_HUMAN	60S ribosomal protein L11 OS=Homo sapiens GN=RPL11 PE=1 SV=2	HUMAN	2	P62913	GN=RPL11	1	1.18032	0.831764	1.15878	0.981748
1516	2.43	2.47	28.18	17.27	10.91	tr|C9J0J0|C9J0J0_HUMAN	Coiled-coil domain-containing protein 126 (Fragment) OS=Homo sapiens GN=CCDC126 PE=1 SV=8	HUMAN	1	C9J0J0	GN=CCDC126	0.756293	2.10863	0.529663	2.33346	1.11686
1517	2.42	2.46	10.84	4.908	4.09	sp|Q9BR76|COR1B_HUMAN	Coronin-1B OS=Homo sapiens GN=CORO1B PE=1 SV=1	HUMAN	3	Q9BR76	GN=CORO1B	0.714366	1.24738	0.928966	1.44544	1.15878
1518	2.4	6.64	9.911	5.591	4.32	sp|P51692|STA5B_HUMAN	Signal transducer and activator of transcription 5B OS=Homo sapiens GN=STAT5B PE=1 SV=2	HUMAN	4	P51692	GN=STAT5B	0.490729	1.24738	0.731139	1.13763	0.912011
1519	2.4	3.98	19.33	6.678	4.394	sp|Q9H5N1|RABE2_HUMAN	Rab GTPase-binding effector protein 2 OS=Homo sapiens GN=RABEP2 PE=1 SV=2	HUMAN	2	Q9H5N1	GN=RABEP2	0.953386	1.38038	0.717794	1.36773	0.990832
1520	2.4	2.45	10.79	6.764	4.57	sp|P22307|NLTP_HUMAN	Non-specific lipid-transfer protein OS=Homo sapiens GN=SCP2 PE=1 SV=2	HUMAN	3	P22307	GN=SCP2	1	1.38038	0.724436	1.38038	1
1521	2.39	2.43	27.03	16.89	8.784	sp|Q9H1H1|GTSFL_HUMAN	Gametocyte-specific factor 1-like OS=Homo sapiens GN=GTSF1L PE=2 SV=1	HUMAN	1	Q9H1H1	GN=GTSF1L	0.614435	2.0893	0.440555	1.92309	0.92045
1522	2.38	4.66	14.91	4.36	1.688	tr|J3KR69|J3KR69_HUMAN	Tetratricopeptide repeat domain 12, isoform CRA_d OS=Homo sapiens GN=TTC12 PE=1 SV=1	HUMAN	2	J3KR69	GN=TTC12	0.114064	1.11686	0.847227	1.05682	0.946237
1523	2.37	4.54	12.04	6.02	4.125	sp|O14787|TNPO2_HUMAN	Transportin-2 OS=Homo sapiens GN=TNPO2 PE=1 SV=3	HUMAN	4	O14787	GN=TNPO2	0.629738	2.0893	0.613762	2.67917	1.28233
1524	2.37	2.5	12.69	12.69	8.846	tr|I3L0S1|I3L0S1_HUMAN	Phosphoribosyl pyrophosphate synthase-associated protein 2 (Fragment) OS=Homo sapiens GN=PRPSAP2 PE=1 SV=1	HUMAN	2	I3L0S1	GN=PRPSAP2	0.724779	1.28233	0.831764	1.36773	1.0666
1525	2.37	2.41	20.27	5.405	2.973	tr|E7EMM4|E7EMM4_HUMAN	Acid ceramidase OS=Homo sapiens GN=ASAH1 PE=1 SV=1	HUMAN	1	E7EMM4	GN=ASAH1	0.390662	2.0893	0.731139	3.19154	1.52757
1526	2.34	2.38	43.48	39.13	39.13	tr|A0A0D9SEI8|A0A0D9SEI8_HUMAN	Y-box-binding protein 3 (Fragment) OS=Homo sapiens GN=YBX3 PE=1 SV=1	HUMAN	2	A0A0D9SEI8	GN=YBX3	0.940317	2.0893	0.49204	2.14783	1.02802
1527	2.33	5.13	30.26	30.26	21.71	sp|Q9Y3D6|FIS1_HUMAN	Mitochondrial fission 1 protein OS=Homo sapiens GN=FIS1 PE=1 SV=2	HUMAN	4	Q9Y3D6	GN=FIS1	0.942133	2.0893	0.49204	2.14783	1.02802
1528	2.33	4.5	14.95	9.144	5.515	sp|P52888|THOP1_HUMAN	Thimet oligopeptidase OS=Homo sapiens GN=THOP1 PE=1 SV=2	HUMAN	3	P52888	GN=THOP1	0.583138	1.38038	0.824138	1.57036	1.13763
1529	2.33	2.37	16.02	11.65	6.796	sp|P30043|BLVRB_HUMAN	Flavin reductase (NADPH) OS=Homo sapiens GN=BLVRB PE=1 SV=3	HUMAN	3	P30043	GN=BLVRB	0.491648	2.10863	0.704693	3.10456	1.48594
1530	2.32	2.41	16.16	10.77	9.428	tr|A0A1B0GTZ2|A0A1B0GTZ2_HUMAN	Protein LINC00238 OS=Homo sapiens GN=LINC00238 PE=4 SV=1	HUMAN	2	A0A1B0GTZ2	GN=LINC00238	0.578628	2.0893	0.346737	1.52757	0.731139
1531	2.32	2.36	13.66	11.49	8.385	tr|A0A024R4K9|A0A024R4K9_HUMAN	Transmembrane protein 120A OS=Homo sapiens GN=TMPIT PE=1 SV=1	HUMAN	2	A0A024R4K9	GN=TMPIT	0.838526	2.0893	0.452898	1.97697	0.946237
1532	2.31	6.77	18.36	14.14	4.963	sp|O76054|S14L2_HUMAN	SEC14-like protein 2 OS=Homo sapiens GN=SEC14L2 PE=1 SV=1	HUMAN	3	O76054	GN=SEC14L2	0.663164	2.0893	0.496592	2.1677	1.03753
1533	2.31	4.44	8.969	4.15	1.606	tr|A0A0C4DGN6|A0A0C4DGN6_HUMAN	ARF GTPase-activating protein GIT1 OS=Homo sapiens GN=GIT1 PE=1 SV=1	HUMAN	2	A0A0C4DGN6	GN=GIT1	0.689739	1.38038	0.591562	1.1272	0.816582
1534	2.31	2.45	12.53	7.193	4.408	sp|P55010|IF5_HUMAN	Eukaryotic translation initiation factor 5 OS=Homo sapiens GN=EIF5 PE=1 SV=2	HUMAN	2	P55010	GN=EIF5	0.589675	2.0893	0.586138	2.58226	1.22462
1535	2.31	2.36	10.96	6.164	5.251	tr|G3V1Q8|G3V1Q8_HUMAN	Serine/threonine-protein kinase TAO3 OS=Homo sapiens GN=TAOK3 PE=1 SV=1	HUMAN	2	G3V1Q8	GN=TAOK3	0.634499	2.0893	0.597035	2.63027	1.24738
1536	2.3	4	17.14	15.71	11.43	sp|P19784|CSK22_HUMAN	Casein kinase II subunit alpha' OS=Homo sapiens GN=CSNK2A2 PE=1 SV=1	HUMAN	4	P19784	GN=CSNK2A2	0.541968	2.0893	0.409261	1.78649	0.855067
1537	2.3	3.93	14.29	10.71	8.117	sp|Q12841|FSTL1_HUMAN	Follistatin-related protein 1 OS=Homo sapiens GN=FSTL1 PE=1 SV=1	HUMAN	3	Q12841	GN=FSTL1	0.697446	2.0893	0.580764	2.53513	1.21339
1538	2.3	2.39	9.319	5.556	3.405	sp|Q8WXF7|ATLA1_HUMAN	Atlastin-1 OS=Homo sapiens GN=ATL1 PE=1 SV=1	HUMAN	2	Q8WXF7	GN=ATL1	0.629167	2.0893	0.366438	1.59956	0.765597
1539	2.29	2.48	17.21	11.63	5.581	sp|Q8NEA5|CS018_HUMAN	Uncharacterized protein C19orf18 OS=Homo sapiens GN=C19orf18 PE=2 SV=1	HUMAN	1	Q8NEA5	GN=C19orf18	0.394371	1.38038	0.685488	1.30617	0.946237
1540	2.28	4.77	12.88	8.899	3.044	sp|P36578|RL4_HUMAN	60S ribosomal protein L4 OS=Homo sapiens GN=RPL4 PE=1 SV=5	HUMAN	2	P36578	GN=RPL4	0.972201	1.38038	0.731139	1.39316	1.00925
1541	2.28	4.43	17.37	9.354	3.341	sp|Q5EBM0|CMPK2_HUMAN	UMP-CMP kinase 2, mitochondrial OS=Homo sapiens GN=CMPK2 PE=1 SV=3	HUMAN	2	Q5EBM0	GN=CMPK2	0.778259	1.38038	0.704693	1.34276	0.972747
1542	2.28	2.34	9.741	5.63	1.34	sp|Q9HBR0|S38AA_HUMAN	Putative sodium-coupled neutral amino acid transporter 10 OS=Homo sapiens GN=SLC38A10 PE=1 SV=2	HUMAN	1	Q9HBR0	GN=SLC38A10	1	2.0893	0.474242	2.07014	0.990832
1543	2.28	2.31	12.31	12.31	9.231	sp|Q8WW34|TM239_HUMAN	Transmembrane protein 239 OS=Homo sapiens GN=TMEM239 PE=1 SV=3	HUMAN	1	Q8WW34	GN=TMEM239	0.803095	2.10863	0.416869	1.83654	0.870964
1544	2.27	2.31	29.07	26.87	19.38	sp|Q96S96|PEBP4_HUMAN	Phosphatidylethanolamine-binding protein 4 OS=Homo sapiens GN=PEBP4 PE=1 SV=3	HUMAN	2	Q96S96	GN=PEBP4	0.738374	2.10863	0.398107	1.75388	0.831764
1545	2.26	6.75	12.93	7.232	4.451	sp|Q8NCS7|CTL5_HUMAN	Choline transporter-like protein 5 OS=Homo sapiens GN=SLC44A5 PE=2 SV=4	HUMAN	5	Q8NCS7	GN=SLC44A5	0.497534	2.0893	0.398107	1.7378	0.831764
1546	2.26	2.29	14.02	14.02	6.075	tr|F8VXU5|F8VXU5_HUMAN	Vacuolar protein sorting-associated protein 29 OS=Homo sapiens GN=VPS29 PE=1 SV=1	HUMAN	1	F8VXU5	GN=VPS29	1	12.5893	0.0787046	12.4738	0.990832
1547	2.25	2.32	14.56	9.951	6.068	sp|Q53SZ7|PRR30_HUMAN	Proline-rich protein 30 OS=Homo sapiens GN=PRR30 PE=2 SV=1	HUMAN	2	Q53SZ7	GN=PRR30	0.455627	2.0893	0.409261	1.78649	0.855067
1548	2.24	6.45	12.96	4.835	2.263	sp|Q14CX7|NAA25_HUMAN	N-alpha-acetyltransferase 25, NatB auxiliary subunit OS=Homo sapiens GN=NAA25 PE=1 SV=1	HUMAN	4	Q14CX7	GN=NAA25	0.804651	2.0893	0.416869	1.83654	0.879023
1549	2.24	2.3	12.38	7.723	5.593	sp|Q99985|SEM3C_HUMAN	Semaphorin-3C OS=Homo sapiens GN=SEMA3C PE=2 SV=2	HUMAN	3	Q99985	GN=SEMA3C	0.460056	2.0893	0.57544	2.51189	1.20226
1550	2.24	2.27	12.37	5.155	2.405	sp|Q86WA6|BPHL_HUMAN	Valacyclovir hydrolase OS=Homo sapiens GN=BPHL PE=1 SV=1	HUMAN	1	Q86WA6	GN=BPHL	0.880874	1.38038	0.698232	1.33045	0.963829
1551	2.23	3.87	15.17	8.818	7.055	sp|Q6NXT6|TAPT1_HUMAN	Transmembrane anterior posterior transformation protein 1 homolog OS=Homo sapiens GN=TAPT1 PE=1 SV=1	HUMAN	3	Q6NXT6	GN=TAPT1	0.986849	2.0893	0.469894	2.05116	0.981748
1552	2.22	5.86	18.28	18.28	16.9	tr|D6RFF8|D6RFF8_HUMAN	Glucosamine-6-phosphate isomerase (Fragment) OS=Homo sapiens GN=GNPDA1 PE=1 SV=1	HUMAN	6	D6RFF8	GN=GNPDA1	0.78539	2.0893	0.544503	2.37684	1.13763
1553	2.22	2.25	51.16	30.23	12.79	sp|P14854|CX6B1_HUMAN	Cytochrome c oxidase subunit 6B1 OS=Homo sapiens GN=COX6B1 PE=1 SV=2	HUMAN	1	P14854	GN=COX6B1	0.553779	1.14815	0.77983	1.02802	0.895365
1554	2.21	4.32	15.65	15.65	15.65	tr|A0A0A0MQU3|A0A0A0MQU3_HUMAN	Ubiquitin-conjugating enzyme E2 D2 OS=Homo sapiens GN=UBE2D2 PE=1 SV=1	HUMAN	3	A0A0A0MQU3	GN=UBE2D2	0.768583	1.38038	0.794328	1.51356	1.09648
1555	2.21	2.99	9.47	4.976	2.729	sp|O60506|HNRPQ_HUMAN	Heterogeneous nuclear ribonucleoprotein Q OS=Homo sapiens GN=SYNCRIP PE=1 SV=2	HUMAN	2	O60506	GN=SYNCRIP	0.857996	2.0893	0.519996	2.26986	1.08643
1556	2.2	2.88	13.06	6.651	2.138	sp|P09543|CN37_HUMAN	2',3'-cyclic-nucleotide 3'-phosphodiesterase OS=Homo sapiens GN=CNP PE=1 SV=2	HUMAN	1	P09543	GN=CNP	0.698909	2.0893	0.580764	2.53513	1.21339
1557	2.2	2.39	12.23	5.851	5.851	tr|A0A087WWM0|A0A087WWM0_HUMAN	Trafficking protein particle complex subunit 3 OS=Homo sapiens GN=TRAPPC3 PE=1 SV=1	HUMAN	3	A0A087WWM0	GN=TRAPPC3	0.902283	1.14815	0.855067	1.1272	0.981748
1558	2.2	2.23	28.7	26.96	17.39	sp|P14174|MIF_HUMAN	Macrophage migration inhibitory factor OS=Homo sapiens GN=MIF PE=1 SV=4	HUMAN	3	P14174	GN=MIF	1	1.11686	0.862979	1.07647	0.963829
1559	2.2	2.22	16.55	9.655	4.138	tr|F8VV56|F8VV56_HUMAN	CD63 antigen OS=Homo sapiens GN=CD63 PE=1 SV=1	HUMAN	1	F8VV56	GN=CD63	0.513102	1.45881	0.758578	1.61436	1.10662
1560	2.19	2.23	37.14	30.48	21.9	sp|P31949|S10AB_HUMAN	Protein S100-A11 OS=Homo sapiens GN=S100A11 PE=1 SV=2	HUMAN	2	P31949	GN=S100A11	0.549699	2.0893	0.660693	2.91072	1.38038
1561	2.19	2.22	16.04	12.31	3.358	sp|P58340|MLF1_HUMAN	Myeloid leukemia factor 1 OS=Homo sapiens GN=MLF1 PE=1 SV=1	HUMAN	1	P58340	GN=MLF1	0.425154	1.24738	0.751623	1.1695	0.937562
1562	2.18	9.35	11.35	5.086	2.543	sp|Q8NCX0|CC150_HUMAN	Coiled-coil domain-containing protein 150 OS=Homo sapiens GN=CCDC150 PE=1 SV=2	HUMAN	5	Q8NCX0	GN=CCDC150	0.559087	2.0893	0.340408	1.49968	0.717794
1563	2.18	2.21	12.45	12.45	8.835	tr|A2A2V1|A2A2V1_HUMAN	Major prion protein (Fragment) OS=Homo sapiens GN=PRNP PE=1 SV=1	HUMAN	2	A2A2V1	GN=PRNP	0.744393	2.0893	0.409261	1.80302	0.862979
1564	2.17	3.23	15.48	9.623	9.623	tr|J9JIE6|J9JIE6_HUMAN	Calcium load-activated calcium channel OS=Homo sapiens GN=TMCO1 PE=1 SV=1	HUMAN	2	J9JIE6	GN=TMCO1	0.863363	1.38038	0.672977	1.28233	0.928966
1565	2.17	2.23	8.8	6	3.2	sp|P53985|MOT1_HUMAN	Monocarboxylate transporter 1 OS=Homo sapiens GN=SLC16A1 PE=1 SV=3	HUMAN	2	P53985	GN=SLC16A1	0.716961	2.0893	0.398107	1.7378	0.831764
1566	2.16	6.48	13.62	8.97	3.654	sp|Q07065|CKAP4_HUMAN	Cytoskeleton-associated protein 4 OS=Homo sapiens GN=CKAP4 PE=1 SV=2	HUMAN	4	Q07065	GN=CKAP4	0.436093	1.24738	0.824138	1.28233	1.02802
1567	2.16	3.7	11.34	3.75	1.25	sp|Q7Z2Z2|EFL1_HUMAN	Elongation factor-like GTPase 1 OS=Homo sapiens GN=EFL1 PE=1 SV=2	HUMAN	2	Q7Z2Z2	GN=EFL1	1	2.0893	0.474242	2.07014	0.990832
1568	2.16	2.22	47.27	38.18	34.55	tr|A0A0U1RQV5|A0A0U1RQV5_HUMAN	Uncharacterized protein (Fragment) OS=Homo sapiens PE=1 SV=1	HUMAN	2	A0A0U1RQV5	GN=--	0.919573	2.0893	0.496592	2.1677	1.03753
1569	2.16	2.19	11.41	7.692	3.714	sp|Q16795|NDUA9_HUMAN	NADH dehydrogenase [ubiquinone] 1 alpha subcomplex subunit 9, mitochondrial OS=Homo sapiens GN=NDUFA9 PE=1 SV=2	HUMAN	1	Q16795	GN=NDUFA9	0.997806	2.0893	0.474242	2.07014	0.990832
1570	2.16	2.18	26.77	26.77	14.96	tr|X6R8D5|X6R8D5_HUMAN	Uncharacterized protein OS=Homo sapiens PE=1 SV=2	HUMAN	1	X6R8D5	GN=--	0.892945	2.0893	0.49204	2.14783	1.02802
1572	2.15	2.17	10.46	6.1	3.268	sp|Q9NWU1|OXSM_HUMAN	3-oxoacyl-[acyl-carrier-protein] synthase, mitochondrial OS=Homo sapiens GN=OXSM PE=1 SV=1	HUMAN	1	Q9NWU1	GN=OXSM	0.981033	2.0893	0.47863	2.0893	1
1573	2.14	4.01	8.098	4.52	3.766	tr|E5RJQ4|E5RJQ4_HUMAN	Uncharacterized protein C2orf81 OS=Homo sapiens GN=C2orf81 PE=4 SV=2	HUMAN	2	E5RJQ4	GN=C2orf81	0.628454	2.0893	0.363078	1.59956	0.765597
1574	2.14	2.49	20.94	6.498	2.527	sp|Q16854|DGUOK_HUMAN	Deoxyguanosine kinase, mitochondrial OS=Homo sapiens GN=DGUOK PE=1 SV=2	HUMAN	1	Q16854	GN=DGUOK	0.901374	2.0893	0.457088	1.99526	0.954993
1575	2.14	2.23	10.05	4.205	1.645	sp|O00203|AP3B1_HUMAN	AP-3 complex subunit beta-1 OS=Homo sapiens GN=AP3B1 PE=1 SV=3	HUMAN	1	O00203	GN=AP3B1	0.559824	2.0893	0.654636	2.88403	1.36773
1576	2.14	2.16	23.91	13.59	11.41	sp|Q96HR9|REEP6_HUMAN	Receptor expression-enhancing protein 6 OS=Homo sapiens GN=REEP6 PE=1 SV=1	HUMAN	2	Q96HR9	GN=REEP6
1577	2.13	2.22	16.87	8.703	1.599	sp|Q502W7|CCD38_HUMAN	Coiled-coil domain-containing protein 38 OS=Homo sapiens GN=CCDC38 PE=2 SV=1	HUMAN	1	Q502W7	GN=CCDC38	0.954537	1.38038	0.711214	1.35519	0.981748
1578	2.13	2.16	19.05	7.283	4.202	tr|A0A140T9R1|A0A140T9R1_HUMAN	Flotillin-1 (Fragment) OS=Homo sapiens GN=FLOT1 PE=1 SV=1	HUMAN	1	A0A140T9R1	GN=FLOT1	0.73273	2.0893	0.529663	2.31206	1.10662
1579	2.13	2.15	13.72	10.18	4.425	sp|Q96A05|VATE2_HUMAN	V-type proton ATPase subunit E 2 OS=Homo sapiens GN=ATP6V1E2 PE=1 SV=1	HUMAN	1	Q96A05	GN=ATP6V1E2	0.839999	1.24738	0.772681	1.20226	0.963829
1580	2.13	2.15	27.54	19.76	19.76	tr|H0YNW5|H0YNW5_HUMAN	Deoxyuridine 5'-triphosphate nucleotidohydrolase, mitochondrial OS=Homo sapiens GN=DUT PE=1 SV=1	HUMAN	2	H0YNW5	GN=DUT	0.839814	2.0893	0.524807	2.29087	1.09648
1581	2.12	4.18	15.94	8.696	6.087	tr|C9IZ47|C9IZ47_HUMAN	Selenoprotein V OS=Homo sapiens GN=SELV PE=4 SV=2	HUMAN	2	C9IZ47	GN=SELV	0.530027	2.0893	0.340408	1.48594	0.711214
1582	2.12	4.18	26.88	21.88	21.88	tr|C9J8S3|C9J8S3_HUMAN	Ras-related protein Rab-7a OS=Homo sapiens GN=RAB7A PE=1 SV=1	HUMAN	4	C9J8S3	GN=RAB7A	0.550872	2.0893	0.648634	2.83139	1.35519
1583	2.12	3.07	11.47	6.31	4.78	sp|Q8NDH3|PEPL1_HUMAN	Probable aminopeptidase NPEPL1 OS=Homo sapiens GN=NPEPL1 PE=1 SV=3	HUMAN	2	Q8NDH3	GN=NPEPL1	0.765595	2.0893	0.465586	2.03236	0.972747
1584	2.12	2.17	22.86	10	8.214	tr|F8VYY9|F8VYY9_HUMAN	5'-AMP-activated protein kinase subunit gamma-1 OS=Homo sapiens GN=PRKAG1 PE=1 SV=1	HUMAN	2	F8VYY9	GN=PRKAG1	0.843994	2.10863	0.428549	1.88799	0.895365
1585	2.12	2.15	13.52	8.159	2.564	sp|Q9Y2G5|OFUT2_HUMAN	GDP-fucose protein O-fucosyltransferase 2 OS=Homo sapiens GN=POFUT2 PE=1 SV=3	HUMAN	1	Q9Y2G5	GN=POFUT2	0.91599	1.24738	0.824138	1.28233	1.02802
1586	2.12	2.15	22.58	9.677	5.242	sp|Q15056|IF4H_HUMAN	Eukaryotic translation initiation factor 4H OS=Homo sapiens GN=EIF4H PE=1 SV=5	HUMAN	2	Q15056	GN=EIF4H	0.739437	1.24738	0.809096	1.25893	1.00925
1587	2.12	2.14	9.076	5.348	1.621	sp|Q86TM6|SYVN1_HUMAN	E3 ubiquitin-protein ligase synoviolin OS=Homo sapiens GN=SYVN1 PE=1 SV=2	HUMAN	1	Q86TM6	GN=SYVN1	0.381735	2.10863	0.608135	2.67917	1.28233
1588	2.11	2.13	12.99	8.454	2.474	sp|P01019|ANGT_HUMAN	Angiotensinogen OS=Homo sapiens GN=AGT PE=1 SV=1	HUMAN	1	P01019	GN=AGT	0.981178	2.0893	0.474242	2.07014	0.990832
1589	2.11	2.13	14.06	11.98	4.688	sp|P63000|RAC1_HUMAN	Ras-related C3 botulinum toxin substrate 1 OS=Homo sapiens GN=RAC1 PE=1 SV=1	HUMAN	1	P63000	GN=RAC1	1	1.38038	0.737904	1.40605	1.01859
1590	2.11	2.12	7.216	7.216	7.216	sp|P20142|PEPC_HUMAN	Gastricsin OS=Homo sapiens GN=PGC PE=1 SV=1	HUMAN	4	P20142	GN=PGC	0.484594	1.19124	1.40605	1.99526	1.67494
1591	2.1	6.35	13.95	10.09	5.341	sp|Q9H9S4|CB39L_HUMAN	Calcium-binding protein 39-like OS=Homo sapiens GN=CAB39L PE=1 SV=3	HUMAN	3	Q9H9S4	GN=CAB39L	0.934936	1.38038	0.724436	1.38038	1
1592	2.1	4.02	17.7	9.091	7.656	sp|P43686|PRS6B_HUMAN	26S protease regulatory subunit 6B OS=Homo sapiens GN=PSMC4 PE=1 SV=2	HUMAN	3	P43686	GN=PSMC4	0.986487	1.13763	0.862979	1.11686	0.981748
1593	2.1	2.12	16.28	10.18	4.326	sp|Q6IQ20|NAPEP_HUMAN	N-acyl-phosphatidylethanolamine-hydrolyzing phospholipase D OS=Homo sapiens GN=NAPEPLD PE=1 SV=2	HUMAN	1	Q6IQ20	GN=NAPEPLD	0.733395	2.0893	0.420727	1.83654	0.879023
1594	2.1	2.12	18.29	18.29	12	sp|Q9BPU9|B9D2_HUMAN	B9 domain-containing protein 2 OS=Homo sapiens GN=B9D2 PE=1 SV=2	HUMAN	1	Q9BPU9	GN=B9D2	0.858763	1.38038	0.704693	1.34276	0.972747
1595	2.09	6.39	11.02	6.821	3.778	sp|P53618|COPB_HUMAN	Coatomer subunit beta OS=Homo sapiens GN=COPB1 PE=1 SV=3	HUMAN	6	P53618	GN=COPB1
1596	2.09	2.13	12.23	12.23	12.23	sp|Q969E2|SCAM4_HUMAN	Secretory carrier-associated membrane protein 4 OS=Homo sapiens GN=SCAMP4 PE=1 SV=1	HUMAN	4	Q969E2	GN=SCAMP4	0.858304	2.0893	0.440555	1.92309	0.92045
1597	2.09	2.11	9.464	6.309	2.208	sp|P43358|MAGA4_HUMAN	Melanoma-associated antigen 4 OS=Homo sapiens GN=MAGEA4 PE=1 SV=2	HUMAN	1	P43358	GN=MAGEA4	1	1.6293	0.642688	1.70608	1.04713
1598	2.08	12.07	8.311	2.567	0.7785	sp|Q96M86|DNHD1_HUMAN	Dynein heavy chain domain-containing protein 1 OS=Homo sapiens GN=DNHD1 PE=2 SV=2	HUMAN	7	Q96M86	GN=DNHD1	1	2.0893	0.474242	2.07014	0.990832
1599	2.08	4.22	7.256	2.507	0.9894	sp|Q9NYU1|UGGG2_HUMAN	UDP-glucose:glycoprotein glucosyltransferase 2 OS=Homo sapiens GN=UGGT2 PE=1 SV=4	HUMAN	3	Q9NYU1	GN=UGGT2	0.822923	2.0893	0.529663	2.31206	1.10662
1600	2.08	4.14	30.87	21.48	10.07	sp|P12236|ADT3_HUMAN	ADP/ATP translocase 3 OS=Homo sapiens GN=SLC25A6 PE=1 SV=4	HUMAN	3	P12236	GN=SLC25A6	0.922823	1.38038	0.724436	1.38038	1
1601	2.08	4.13	10.88	4.412	3.676	sp|O15228|GNPAT_HUMAN	Dihydroxyacetone phosphate acyltransferase OS=Homo sapiens GN=GNPAT PE=1 SV=1	HUMAN	3	O15228	GN=GNPAT	1	3.94457	0.251189	3.90841	0.990832
1602	2.08	2.28	31.45	27.04	22.64	sp|Q96QH8|LYZL5_HUMAN	Sperm acrosome-associated protein 5 OS=Homo sapiens GN=SPACA5 PE=2 SV=1	HUMAN	6	Q96QH8	GN=SPACA5	0.824168	1.13763	0.824138	1.0666	0.937562
1603	2.08	2.22	12.43	3.689	2.459	sp|P48449|ERG7_HUMAN	Lanosterol synthase OS=Homo sapiens GN=LSS PE=1 SV=1	HUMAN	2	P48449	GN=LSS
1604	2.08	2.18	11.68	4.432	0.973	sp|P57740|NU107_HUMAN	Nuclear pore complex protein Nup107 OS=Homo sapiens GN=NUP107 PE=1 SV=1	HUMAN	1	P57740	GN=NUP107	0.856413	1.38038	0.765597	1.45881	1.05682
1605	2.08	2.1	16.32	13.19	9.722	sp|Q5JQC4|CT47A_HUMAN	Cancer/testis antigen 47A OS=Homo sapiens GN=CT47A1 PE=2 SV=1	HUMAN	1	Q5JQC4	GN=CT47A1	0.693445	1.44544	0.654636	1.36773	0.946237
1606	2.08	2.09	14.07	7.985	4.943	sp|P62701|RS4X_HUMAN	40S ribosomal protein S4, X isoform OS=Homo sapiens GN=RPS4X PE=1 SV=2	HUMAN	1	P62701	GN=RPS4X	0.813479	2.0893	0.534564	2.33346	1.11686
1607	2.07	4.11	23.94	21.13	21.13	tr|H0Y8D1|H0Y8D1_HUMAN	Trypsin-1 (Fragment) OS=Homo sapiens GN=PRSS1 PE=1 SV=1	HUMAN	3	H0Y8D1	GN=PRSS1	0.814385	1.18032	0.758578	1.05682	0.895365
1608	2.07	2.32	9.956	6.195	2.876	sp|Q96LP2|FA81B_HUMAN	Protein FAM81B OS=Homo sapiens GN=FAM81B PE=1 SV=3	HUMAN	1	Q96LP2	GN=FAM81B	0.925537	1.38038	0.698232	1.33045	0.963829
1609	2.07	2.11	13.47	11.7	3.974	sp|Q86TP1|PRUNE_HUMAN	Protein prune homolog OS=Homo sapiens GN=PRUNE PE=1 SV=2	HUMAN	2	Q86TP1	GN=PRUNE	0.936302	2.0893	0.457088	1.99526	0.954993
1610	2.07	2.08	27.66	27.66	9.574	sp|P59666|DEF3_HUMAN	Neutrophil defensin 3 OS=Homo sapiens GN=DEFA3 PE=1 SV=1	HUMAN	1	P59666	GN=DEFA3	0.352619	2.0893	0.401791	1.75388	0.83946
1611	2.07	2.08	29.91	29.91	29.06	tr|A0A087X111|A0A087X111_HUMAN	G antigen 13 OS=Homo sapiens GN=GAGE13 PE=4 SV=1	HUMAN	3	A0A087X111	GN=GAGE13	1	1.25893	0.847227	1.34276	1.0666
1612	2.06	11.45	15.34	12.16	7.949	sp|P20020|AT2B1_HUMAN	Plasma membrane calcium-transporting ATPase 1 OS=Homo sapiens GN=ATP2B1 PE=1 SV=3	HUMAN	8	P20020	GN=ATP2B1	0.0900088	1.38038	0.737904	1.40605	1.01859
1613	2.06	10.17	11.26	7.505	3.347	sp|Q8N960|CE120_HUMAN	Centrosomal protein of 120 kDa OS=Homo sapiens GN=CEP120 PE=1 SV=2	HUMAN	5	Q8N960	GN=CEP120	0.573323	2.0893	0.413047	1.80302	0.862979
1614	2.06	4.1	12.7	4.508	2.459	sp|Q5XUX1|FBXW9_HUMAN	F-box/WD repeat-containing protein 9 OS=Homo sapiens GN=FBXW9 PE=1 SV=2	HUMAN	4	Q5XUX1	GN=FBXW9	0.750289	1.38038	0.698232	1.33045	0.963829
1615	2.06	4.1	9.513	5.752	5.752	sp|Q9HB40|RISC_HUMAN	Retinoid-inducible serine carboxypeptidase OS=Homo sapiens GN=SCPEP1 PE=1 SV=1	HUMAN	3	Q9HB40	GN=SCPEP1
1616	2.06	4.09	8.845	7.125	5.16	sp|P41218|MNDA_HUMAN	Myeloid cell nuclear differentiation antigen OS=Homo sapiens GN=MNDA PE=1 SV=1	HUMAN	2	P41218	GN=MNDA	0.727341	2.0893	0.398107	1.7378	0.831764
1617	2.06	2.24	14.5	11.45	6.489	tr|K7EL20|K7EL20_HUMAN	Eukaryotic translation initiation factor 3 subunit G (Fragment) OS=Homo sapiens GN=EIF3G PE=1 SV=8	HUMAN	2	K7EL20	GN=EIF3G	0.94922	2.0893	0.461318	2.01372	0.963829
1618	2.06	2.13	15.46	11.59	5.797	sp|P01033|TIMP1_HUMAN	Metalloproteinase inhibitor 1 OS=Homo sapiens GN=TIMP1 PE=1 SV=1	HUMAN	1	P01033	GN=TIMP1	0.991364	1.38038	0.711214	1.35519	0.981748
1619	2.06	2.08	15.54	15.54	15.54	sp|O75951|LYZL6_HUMAN	Lysozyme-like protein 6 OS=Homo sapiens GN=LYZL6 PE=2 SV=1	HUMAN	5	O75951	GN=LYZL6
1620	2.06	2.07	19.73	4.036	4.036	tr|H3BSH5|H3BSH5_HUMAN	Conserved oligomeric Golgi complex subunit 8 (Fragment) OS=Homo sapiens GN=COG8 PE=1 SV=1	HUMAN	1	H3BSH5	GN=COG8	0.97848	1.24738	0.794328	1.23595	0.990832
1621	2.06	2.07	17.52	15.38	15.38	sp|O95473|SNG4_HUMAN	Synaptogyrin-4 OS=Homo sapiens GN=SYNGR4 PE=2 SV=2	HUMAN	4	O95473	GN=SYNGR4
1622	2.06	2.07	28.16	23.3	11.65	sp|P82909|RT36_HUMAN	28S ribosomal protein S36, mitochondrial OS=Homo sapiens GN=MRPS36 PE=1 SV=2	HUMAN	1	P82909	GN=MRPS36	1	1.24738	0.809096	1.25893	1.00925
1623	2.05	4.25	8.257	5.242	2.621	sp|Q06481|APLP2_HUMAN	Amyloid-like protein 2 OS=Homo sapiens GN=APLP2 PE=1 SV=2	HUMAN	2	Q06481	GN=APLP2	0.143076	1.90546	0.519996	1.88799	0.990832
1624	2.05	2.86	23.56	14.94	12.07	tr|K7ENV7|K7ENV7_HUMAN	Isochorismatase domain-containing protein 2 (Fragment) OS=Homo sapiens GN=ISOC2 PE=1 SV=8	HUMAN	2	K7ENV7	GN=ISOC2	0.929901	2.0893	0.452898	1.97697	0.946237
1625	2.05	2.13	17.57	11.82	6.39	sp|O43765|SGTA_HUMAN	Small glutamine-rich tetratricopeptide repeat-containing protein alpha OS=Homo sapiens GN=SGTA PE=1 SV=1	HUMAN	3	O43765	GN=SGTA	1	2.75423	0.359749	2.72898	0.990832
1626	2.05	2.07	13.33	8.974	1.795	sp|P29508|SPB3_HUMAN	Serpin B3 OS=Homo sapiens GN=SERPINB3 PE=1 SV=2	HUMAN	1	P29508	GN=SERPINB3	0.929929	2.0893	0.452898	1.97697	0.946237
1627	2.05	2.06	19.88	16.87	7.229	tr|E7EQ72|E7EQ72_HUMAN	Transmembrane emp24 domain-containing protein 2 (Fragment) OS=Homo sapiens GN=TMED2 PE=1 SV=2	HUMAN	1	E7EQ72	GN=TMED2	0.543077	2.0893	0.666807	2.93765	1.39316
1628	2.04	10.13	43.88	36.69	36.69	tr|B1AR61|B1AR61_HUMAN	Phosphotransferase (Fragment) OS=Homo sapiens GN=HK1 PE=1 SV=1	HUMAN	7	B1AR61	GN=HK1	0.848569	1.24738	0.787046	1.22462	0.981748
1629	2.04	2.07	17.17	11.62	9.596	sp|Q8IZS6|TC1D3_HUMAN	Tctex1 domain-containing protein 3 OS=Homo sapiens GN=TCTE3 PE=1 SV=1	HUMAN	4	Q8IZS6	GN=TCTE3	0.559436	1.43219	0.212814	0.672977	0.469894
1630	2.04	2.06	11.16	4.752	3.099	tr|H3BQK0|H3BQK0_HUMAN	ATP-dependent RNA helicase DDX19B OS=Homo sapiens GN=DDX19B PE=1 SV=1	HUMAN	1	H3BQK0	GN=DDX19B	1	2.0893	0.474242	2.07014	0.990832
1631	2.04	2.06	23.84	15.12	4.651	sp|P51970|NDUA8_HUMAN	NADH dehydrogenase [ubiquinone] 1 alpha subcomplex subunit 8 OS=Homo sapiens GN=NDUFA8 PE=1 SV=3	HUMAN	1	P51970	GN=NDUFA8	0.738171	1.18032	0.758578	1.05682	0.895365
1632	2.04	2.05	8.101	4.051	3.038	sp|Q9Y3Q8|T22D4_HUMAN	TSC22 domain family protein 4 OS=Homo sapiens GN=TSC22D4 PE=1 SV=2	HUMAN	1	Q9Y3Q8	GN=TSC22D4	0.746941	2.0893	0.559758	2.44343	1.1695
1633	2.03	10.01	13.77	9.546	8.92	sp|P35908|K22E_HUMAN	Keratin, type II cytoskeletal 2 epidermal OS=Homo sapiens GN=KRT2 PE=1 SV=2	HUMAN	6	P35908	GN=KRT2	0.631488	1.38038	0.895365	1.70608	1.23595
1634	2.03	6	14.16	7.831	7.53	sp|Q53FA7|QORX_HUMAN	Quinone oxidoreductase PIG3 OS=Homo sapiens GN=TP53I3 PE=1 SV=2	HUMAN	3	Q53FA7	GN=TP53I3	0.79737	2.0893	0.416869	1.8197	0.870964
1635	2.03	4.08	9.098	2.314	1.516	sp|Q7L576|CYFP1_HUMAN	Cytoplasmic FMR1-interacting protein 1 OS=Homo sapiens GN=CYFIP1 PE=1 SV=1	HUMAN	3	Q7L576	GN=CYFIP1	0.731135	1.24738	0.831764	1.2942	1.03753
1636	2.03	2.34	27.59	27.59	15.52	sp|P56378|68MP_HUMAN	6.8 kDa mitochondrial proteolipid OS=Homo sapiens GN=MP68 PE=1 SV=1	HUMAN	2	P56378	GN=MP68	0.96591	2.0893	0.483059	2.10863	1.00925
1637	2.03	2.14	14.5	14.5	12	tr|X6R8F3|X6R8F3_HUMAN	Neutrophil gelatinase-associated lipocalin OS=Homo sapiens GN=LCN2 PE=1 SV=1	HUMAN	3	X6R8F3	GN=LCN2
1638	2.03	2.06	14.8	6.344	6.344	sp|Q9BUD6|SPON2_HUMAN	Spondin-2 OS=Homo sapiens GN=SPON2 PE=1 SV=3	HUMAN	1	Q9BUD6	GN=SPON2	0.780001	2.0893	0.544503	2.37684	1.13763
1639	2.03	2.05	10.57	3.388	0.9485	sp|P08582|TRFM_HUMAN	Melanotransferrin OS=Homo sapiens GN=MELTF PE=1 SV=2	HUMAN	1	P08582	GN=MELTF	1	2.51189	0.440555	2.77971	1.10662
1640	2.03	2.05	11.65	3.079	1.473	sp|O00391|QSOX1_HUMAN	Sulfhydryl oxidase 1 OS=Homo sapiens GN=QSOX1 PE=1 SV=3	HUMAN	1	O00391	GN=QSOX1	1	1.47231	0.704693	1.52757	1.03753
1641	2.03	2.05	8.64	4.48	1.76	tr|A0A0A6YYG9|A0A0A6YYG9_HUMAN	Protein ARPC4-TTLL3 OS=Homo sapiens GN=ARPC4-TTLL3 PE=4 SV=1	HUMAN	1	A0A0A6YYG9	GN=ARPC4-TTLL3	0.987491	2.0893	0.469894	2.05116	0.981748
1642	2.03	2.04	11.78	5.747	3.448	sp|P40121|CAPG_HUMAN	Macrophage-capping protein OS=Homo sapiens GN=CAPG PE=1 SV=2	HUMAN	1	P40121	GN=CAPG	0.421886	2.0893	0.539511	2.37684	1.1272
1643	2.03	2.04	28.15	16.39	16.39	tr|E9PIL3|E9PIL3_HUMAN	CKLF-like MARVEL transmembrane domain-containing protein 1 OS=Homo sapiens GN=CMTM1 PE=1 SV=1	HUMAN	9	E9PIL3	GN=CMTM1	0.739519	2.0893	0.413047	1.80302	0.862979
1644	2.03	2.04	16.59	9.607	5.677	sp|Q6PGQ1|DRIC1_HUMAN	Aspartate-rich protein 1 OS=Homo sapiens GN=DRICH1 PE=1 SV=1	HUMAN	1	Q6PGQ1	GN=DRICH1	0.732371	2.0893	0.398107	1.7378	0.831764
1645	2.03	2.04	10.98	7.927	7.927	tr|J3QLJ2|J3QLJ2_HUMAN	Probable E3 ubiquitin-protein ligase MARCH10 (Fragment) OS=Homo sapiens GN=MARCH10 PE=4 SV=1	HUMAN	1	J3QLJ2	GN=MARCH10	0.500979	1.38038	0.570164	1.08643	0.787046
1646	2.03	2.03	13.62	6.707	3.455	sp|O60784|TOM1_HUMAN	Target of Myb protein 1 OS=Homo sapiens GN=TOM1 PE=1 SV=2	HUMAN	1	O60784	GN=TOM1	1	1.7378	0.608135	1.83654	1.05682
1647	2.03	2.03	12.06	4.774	3.518	sp|Q86XQ3|CTSR3_HUMAN	Cation channel sperm-associated protein 3 OS=Homo sapiens GN=CATSPER3 PE=2 SV=1	HUMAN	1	Q86XQ3	GN=CATSPER3	0.752711	2.0893	0.465586	2.03236	0.972747
1648	2.02	10.09	7.999	1.886	0.5756	sp|P21817|RYR1_HUMAN	Ryanodine receptor 1 OS=Homo sapiens GN=RYR1 PE=1 SV=3	HUMAN	5	P21817	GN=RYR1	1	18.197	0.0539511	18.0302	0.990832
1649	2.02	8.12	77.52	59.69	56.59	sp|Q16777|H2A2C_HUMAN	Histone H2A type 2-C OS=Homo sapiens GN=HIST2H2AC PE=1 SV=4	HUMAN	11	Q16777	GN=HIST2H2AC	0.714069	1.23595	0.77983	1.19124	0.963829
1650	2.02	5.43	13.45	5.273	3.455	sp|Q8IWA6|CCD60_HUMAN	Coiled-coil domain-containing protein 60 OS=Homo sapiens GN=CCDC60 PE=1 SV=2	HUMAN	3	Q8IWA6	GN=CCDC60	0.798873	2.0893	0.416869	1.8197	0.870964
1651	2.02	4.95	13.79	5.761	3.704	sp|Q15172|2A5A_HUMAN	Serine/threonine-protein phosphatase 2A 56 kDa regulatory subunit alpha isoform OS=Homo sapiens GN=PPP2R5A PE=1 SV=1	HUMAN	2	Q15172	GN=PPP2R5A	0.769526	2.0893	0.409261	1.78649	0.855067
1652	2.02	4.16	8.964	5.322	3.361	sp|P30533|AMRP_HUMAN	Alpha-2-macroglobulin receptor-associated protein OS=Homo sapiens GN=LRPAP1 PE=1 SV=1	HUMAN	2	P30533	GN=LRPAP1	0.695484	1.18032	0.711214	0.990832	0.83946
1653	2.02	4.13	21.21	12.63	7.576	tr|K7ESG5|K7ESG5_HUMAN	Proteasome activator complex subunit 3 OS=Homo sapiens GN=PSME3 PE=1 SV=1	HUMAN	3	K7ESG5	GN=PSME3	1	2.0893	0.474242	2.07014	0.990832
1654	2.02	4.06	9.732	3.949	2.116	sp|Q9UKG1|DP13A_HUMAN	DCC-interacting protein 13-alpha OS=Homo sapiens GN=APPL1 PE=1 SV=1	HUMAN	2	Q9UKG1	GN=APPL1	1	1.38038	0.744732	1.41906	1.02802
1655	2.02	4.03	6.722	3.42	2.476	tr|A0A1B0GUZ7|A0A1B0GUZ7_HUMAN	Protein EFR3 homolog A OS=Homo sapiens GN=EFR3A PE=1 SV=1	HUMAN	2	A0A1B0GUZ7	GN=EFR3A	0.849217	2.0893	0.444631	1.94089	0.928966
1656	2.02	4.03	13.32	6.998	3.837	sp|P61201|CSN2_HUMAN	COP9 signalosome complex subunit 2 OS=Homo sapiens GN=COPS2 PE=1 SV=1	HUMAN	2	P61201	GN=COPS2	1	10.0925	0.0981748	10	0.990832
1657	2.02	4.03	7.143	3.008	2.005	sp|O75534|CSDE1_HUMAN	Cold shock domain-containing protein E1 OS=Homo sapiens GN=CSDE1 PE=1 SV=2	HUMAN	2	O75534	GN=CSDE1	0.808793	2.0893	0.534564	2.33346	1.11686
1658	2.02	4.03	11.93	9.898	4.822	sp|Q92597|NDRG1_HUMAN	Protein NDRG1 OS=Homo sapiens GN=NDRG1 PE=1 SV=1	HUMAN	2	Q92597	GN=NDRG1
1659	2.02	3.33	6.557	1.27	0.5738	sp|O75376|NCOR1_HUMAN	Nuclear receptor corepressor 1 OS=Homo sapiens GN=NCOR1 PE=1 SV=2	HUMAN	2	O75376	GN=NCOR1	0.340347	2.10863	0.244343	1.07647	0.510505
1660	2.02	2.54	11.02	5.342	3.172	sp|P61221|ABCE1_HUMAN	ATP-binding cassette sub-family E member 1 OS=Homo sapiens GN=ABCE1 PE=1 SV=1	HUMAN	2	P61221	GN=ABCE1	0.811114	2.0893	0.515229	2.24905	1.07647
1661	2.02	2.2	7.451	3.456	1.404	sp|Q9UDR5|AASS_HUMAN	Alpha-aminoadipic semialdehyde synthase, mitochondrial OS=Homo sapiens GN=AASS PE=1 SV=1	HUMAN	1	Q9UDR5	GN=AASS	0.996738	2.0893	0.474242	2.07014	0.990832
1662	2.02	2.08	20.35	12.41	7.692	tr|H3BPB8|H3BPB8_HUMAN	Mannose-6-phosphate isomerase OS=Homo sapiens GN=MPI PE=1 SV=1	HUMAN	4	H3BPB8	GN=MPI	0.898156	2.0893	0.505825	2.208	1.05682
1663	2.02	2.04	10.83	5.278	4.722	sp|O95573|ACSL3_HUMAN	Long-chain-fatty-acid--CoA ligase 3 OS=Homo sapiens GN=ACSL3 PE=1 SV=3	HUMAN	2	O95573	GN=ACSL3	0.71017	2.10863	0.570164	2.51189	1.20226
1664	2.02	2.03	11.19	4.44	4.44	sp|O14773|TPP1_HUMAN	Tripeptidyl-peptidase 1 OS=Homo sapiens GN=TPP1 PE=1 SV=2	HUMAN	1	O14773	GN=TPP1	0.834712	2.0893	0.42462	1.87068	0.895365
1665	2.02	2.03	13.33	5.057	2.989	sp|P18031|PTN1_HUMAN	Tyrosine-protein phosphatase non-receptor type 1 OS=Homo sapiens GN=PTPN1 PE=1 SV=1	HUMAN	1	P18031	GN=PTPN1	0.499166	2.10863	0.698232	3.0761	1.47231
1666	2.02	2.03	18.95	4.435	2.823	sp|Q15773|MLF2_HUMAN	Myeloid leukemia factor 2 OS=Homo sapiens GN=MLF2 PE=1 SV=1	HUMAN	1	Q15773	GN=MLF2	0.459451	2.0893	0.394457	1.7378	0.831764
1667	2.02	2.03	13.25	6.426	3.213	sp|P62753|RS6_HUMAN	40S ribosomal protein S6 OS=Homo sapiens GN=RPS6 PE=1 SV=1	HUMAN	1	P62753	GN=RPS6	1	13.4276	0.0737904	13.3045	0.990832
1668	2.02	2.03	16.94	11.29	8.065	tr|A0A1B0GVG6|A0A1B0GVG6_HUMAN	Uncharacterized protein OS=Homo sapiens PE=4 SV=1	HUMAN	1	A0A1B0GVG6	GN=--	1	1.18032	0.801678	1.11686	0.946237
1669	2.02	2.02	6.989	2.157	1.122	sp|Q6ZRH7|CTSRG_HUMAN	Cation channel sperm-associated protein subunit gamma OS=Homo sapiens GN=CATSPERG PE=2 SV=3	HUMAN	1	Q6ZRH7	GN=CATSPERG	0.877779	2.0893	0.444631	1.94089	0.928966
1670	2.02	2.02	9.661	2.881	2.203	sp|Q8IZ07|AN13A_HUMAN	Ankyrin repeat domain-containing protein 13A OS=Homo sapiens GN=ANKRD13A PE=1 SV=3	HUMAN	1	Q8IZ07	GN=ANKRD13A	1	2.0893	0.474242	2.07014	0.990832
1671	2.02	2.02	13.33	8.611	8.611	sp|Q9Y5P6|GMPPB_HUMAN	Mannose-1-phosphate guanyltransferase beta OS=Homo sapiens GN=GMPPB PE=1 SV=2	HUMAN	3	Q9Y5P6	GN=GMPPB	0.381683	2.0893	0.83946	3.69828	1.75388
1672	2.02	2.02	7.862	2.948	1.966	sp|Q8NBT0|POC1A_HUMAN	POC1 centriolar protein homolog A OS=Homo sapiens GN=POC1A PE=1 SV=2	HUMAN	1	Q8NBT0	GN=POC1A	0.956343	2.0893	0.465586	2.03236	0.972747
1673	2.02	2.02	12.46	8.626	4.792	tr|E9PJH7|E9PJH7_HUMAN	Mitochondrial glutamate carrier 1 (Fragment) OS=Homo sapiens GN=SLC25A22 PE=1 SV=5	HUMAN	1	E9PJH7	GN=SLC25A22	0.840057	1.38038	0.704693	1.34276	0.972747
1674	2.02	2.02	15.35	7.895	6.14	tr|H0YM70|H0YM70_HUMAN	Proteasome activator complex subunit 2 OS=Homo sapiens GN=PSME2 PE=1 SV=1	HUMAN	1	H0YM70	GN=PSME2
1675	2.02	2.02	8.152	5.435	4.348	tr|A0A087WX59|A0A087WX59_HUMAN	Proteasomal ubiquitin receptor ADRM1 OS=Homo sapiens GN=ADRM1 PE=1 SV=1	HUMAN	1	A0A087WX59	GN=ADRM1	1	1.14815	0.895365	1.18032	1.02802
1676	2.02	2.02	8.12	5.556	3.846	sp|Q14696|MESD_HUMAN	LDLR chaperone MESD OS=Homo sapiens GN=MESDC2 PE=1 SV=2	HUMAN	1	Q14696	GN=MESDC2	0.23376	1.18032	0.847227	1.18032	1
1677	2.01	14.15	10.89	3.819	1.61	sp|Q92616|GCN1_HUMAN	eIF-2-alpha kinase activator GCN1 OS=Homo sapiens GN=GCN1 PE=1 SV=6	HUMAN	8	Q92616	GN=GCN1	1	2.0893	0.474242	2.07014	0.990832
1678	2.01	10.08	11.59	3.864	2.273	sp|Q8NDW8|TT21A_HUMAN	Tetratricopeptide repeat protein 21A OS=Homo sapiens GN=TTC21A PE=2 SV=3	HUMAN	5	Q8NDW8	GN=TTC21A	0.34369	2.0893	0.383707	1.67494	0.801678
1679	2.01	8.17	14.06	11.29	6.931	sp|P50995|ANX11_HUMAN	Annexin A11 OS=Homo sapiens GN=ANXA11 PE=1 SV=1	HUMAN	5	P50995	GN=ANXA11	0.726031	2.0893	0.549541	2.39883	1.14815
1680	2.01	6.51	9.89	3.804	1.057	tr|A0A087WUZ3|A0A087WUZ3_HUMAN	Spectrin beta chain, non-erythrocytic 1 OS=Homo sapiens GN=SPTBN1 PE=1 SV=1	HUMAN	4	A0A087WUZ3	GN=SPTBN1	1	2.0893	0.474242	2.07014	0.990832
1681	2.01	6.15	13.34	4.447	2.273	sp|O75665|OFD1_HUMAN	Oral-facial-digital syndrome 1 protein OS=Homo sapiens GN=OFD1 PE=1 SV=1	HUMAN	3	O75665	GN=OFD1	0.694472	2.0893	0.580764	2.55859	1.21339
1682	2.01	6.07	11.98	5.785	1.653	tr|M0QZR4|M0QZR4_HUMAN	Rho guanine nucleotide exchange factor 1 OS=Homo sapiens GN=ARHGEF1 PE=1 SV=1	HUMAN	3	M0QZR4	GN=ARHGEF1	0.305065	2.0893	0.691831	3.01995	1.44544
1684	2.01	6.05	11.62	4.373	3.222	tr|H0Y3P2|H0Y3P2_HUMAN	Eukaryotic translation initiation factor 4 gamma 2 OS=Homo sapiens GN=EIF4G2 PE=1 SV=1	HUMAN	3	H0Y3P2	GN=EIF4G2	0.906549	1.24738	0.787046	1.22462	0.981748
1685	2.01	4.82	11.48	4.139	2.937	tr|G3V325|G3V325_HUMAN	Protein ATP5J2-PTCD1 OS=Homo sapiens GN=ATP5J2-PTCD1 PE=4 SV=1	HUMAN	3	G3V325	GN=ATP5J2-PTCD1	0.700965	2.10863	0.387258	1.70608	0.809096
1686	2.01	4.64	7.95	2.188	1.094	sp|Q5VZK9|CARL1_HUMAN	F-actin-uncapping protein LRRC16A OS=Homo sapiens GN=LRRC16A PE=1 SV=1	HUMAN	2	Q5VZK9	GN=LRRC16A	0.667046	2.0893	0.554626	2.42103	1.15878
1687	2.01	4.09	7.282	4.369	3.155	sp|P57775|FBXW4_HUMAN	F-box/WD repeat-containing protein 4 OS=Homo sapiens GN=FBXW4 PE=2 SV=1	HUMAN	2	P57775	GN=FBXW4	0.438963	2.10863	0.751623	3.31131	1.58489
1688	2.01	4.05	11.62	6.36	6.36	sp|P30520|PURA2_HUMAN	Adenylosuccinate synthetase isozyme 2 OS=Homo sapiens GN=ADSS PE=1 SV=3	HUMAN	4	P30520	GN=ADSS	0.309811	1.41906	0.724436	1.45881	1.02802
1689	2.01	4.04	15.53	3.402	2.219	sp|Q8WYA0|IFT81_HUMAN	Intraflagellar transport protein 81 homolog OS=Homo sapiens GN=IFT81 PE=1 SV=1	HUMAN	2	Q8WYA0	GN=IFT81	1	2.0893	0.474242	2.07014	0.990832
1690	2.01	4.04	9.669	2.962	1.481	sp|Q9NTI2|AT8A2_HUMAN	Phospholipid-transporting ATPase IB OS=Homo sapiens GN=ATP8A2 PE=1 SV=2	HUMAN	2	Q9NTI2	GN=ATP8A2	0.683708	1.24738	0.758578	1.18032	0.946237
1691	2.01	4.04	8.535	3.114	1.499	sp|Q86YF9|DZIP1_HUMAN	Zinc finger protein DZIP1 OS=Homo sapiens GN=DZIP1 PE=1 SV=1	HUMAN	2	Q86YF9	GN=DZIP1	1	16.9044	0.0586138	16.7494	0.990832
1692	2.01	4.04	12.4	3.626	3.626	sp|Q8TAA9|VANG1_HUMAN	Vang-like protein 1 OS=Homo sapiens GN=VANGL1 PE=1 SV=1	HUMAN	2	Q8TAA9	GN=VANGL1	0.451688	2.0893	0.428549	1.87068	0.895365
1693	2.01	4.03	7.498	2.045	1.159	tr|G5EA03|G5EA03_HUMAN	LIM and calponin homology domains-containing protein 1 OS=Homo sapiens GN=LIMCH1 PE=1 SV=1	HUMAN	2	G5EA03	GN=LIMCH1	0.64454	2.0893	0.47863	2.0893	1
1694	2.01	4.03	7.373	3.219	1.038	sp|Q15020|SART3_HUMAN	Squamous cell carcinoma antigen recognized by T-cells 3 OS=Homo sapiens GN=SART3 PE=1 SV=1	HUMAN	2	Q15020	GN=SART3	1	15.9956	0.0613762	15.8489	0.990832
1695	2.01	4.03	5.007	1.306	0.9578	tr|E7EVA0|E7EVA0_HUMAN	Microtubule-associated protein OS=Homo sapiens GN=MAP4 PE=1 SV=1	HUMAN	2	E7EVA0	GN=MAP4	0.702649	2.0893	0.390841	1.70608	0.816582
1696	2.01	4.03	7.287	3.401	2.429	sp|Q9NVE5|UBP40_HUMAN	Ubiquitin carboxyl-terminal hydrolase 40 OS=Homo sapiens GN=USP40 PE=1 SV=3	HUMAN	4	Q9NVE5	GN=USP40	0.765461	2.0893	0.549541	2.39883	1.14815
1697	2.01	4.03	10.83	3.609	2.406	sp|Q9H6T3|RPAP3_HUMAN	RNA polymerase II-associated protein 3 OS=Homo sapiens GN=RPAP3 PE=1 SV=2	HUMAN	3	Q9H6T3	GN=RPAP3	0.857148	2.0893	0.519996	2.26986	1.08643
1698	2.01	4.02	11.93	4.569	4.569	sp|P63092|GNAS2_HUMAN	Guanine nucleotide-binding protein G(s) subunit alpha isoforms short OS=Homo sapiens GN=GNAS PE=1 SV=1	HUMAN	3	P63092	GN=GNAS	0.831716	2.0893	0.42462	1.85353	0.887156
1699	2.01	4.01	11.2	4.826	2.51	tr|M0QWZ7|M0QWZ7_HUMAN	Serine--tRNA ligase, mitochondrial OS=Homo sapiens GN=SARS2 PE=1 SV=1	HUMAN	2	M0QWZ7	GN=SARS2	0.667889	2.0893	0.586138	2.55859	1.22462
1700	2.01	4.01	12.6	6.707	3.455	sp|O43237|DC1L2_HUMAN	Cytoplasmic dynein 1 light intermediate chain 2 OS=Homo sapiens GN=DYNC1LI2 PE=1 SV=1	HUMAN	2	O43237	GN=DYNC1LI2	0.979167	2.0893	0.469894	2.05116	0.981748
1701	2.01	2.57	11.7	6.383	3.723	tr|B4DJ23|B4DJ23_HUMAN	Myotubularin-related protein 14 OS=Homo sapiens GN=MTMR14 PE=1 SV=1	HUMAN	1	B4DJ23	GN=MTMR14	1	5.64937	0.175388	5.59758	0.990832
1702	2.01	2.48	47.62	36.51	19.05	sp|Q99880|H2B1L_HUMAN	Histone H2B type 1-L OS=Homo sapiens GN=HIST1H2BL PE=1 SV=3	HUMAN	4	Q99880	GN=HIST1H2BL	0.740227	2.0893	0.401791	1.75388	0.83946
1703	2.01	2.12	10.88	3.754	1.732	tr|F5H6E2|F5H6E2_HUMAN	Unconventional myosin-Ic OS=Homo sapiens GN=MYO1C PE=1 SV=1	HUMAN	2	F5H6E2	GN=MYO1C	1	2.18776	0.452898	2.1677	0.990832
1704	2.01	2.07	22.34	14.89	9.574	tr|H0YG54|H0YG54_HUMAN	Oligoribonuclease, mitochondrial OS=Homo sapiens GN=REXO2 PE=1 SV=2	HUMAN	2	H0YG54	GN=REXO2	0.942726	2.0893	0.483059	2.10863	1.00925
1705	2.01	2.06	10.24	5.973	3.072	sp|Q9UHD8|SEPT9_HUMAN	Septin-9 OS=Homo sapiens GN=SEPT9 PE=1 SV=2	HUMAN	1	Q9UHD8	GN=SEPT9	0.986846	2.0893	0.469894	2.05116	0.981748
1706	2.01	2.06	27.5	8.333	6.25	sp|Q96C19|EFHD2_HUMAN	EF-hand domain-containing protein D2 OS=Homo sapiens GN=EFHD2 PE=1 SV=1	HUMAN	1	Q96C19	GN=EFHD2	0.535731	2.0893	0.672977	2.96483	1.40605
1707	2.01	2.04	4.861	1.636	0.8632	sp|P24821|TENA_HUMAN	Tenascin OS=Homo sapiens GN=TNC PE=1 SV=3	HUMAN	2	P24821	GN=TNC	0.862467	2.0893	0.432514	1.90546	0.912011
1708	2.01	2.04	21.94	8.993	5.755	tr|F6WQW2|F6WQW2_HUMAN	Ran-specific GTPase-activating protein OS=Homo sapiens GN=RANBP1 PE=1 SV=1	HUMAN	2	F6WQW2	GN=RANBP1	0.772105	2.10863	0.409261	1.80302	0.855067
1709	2.01	2.04	8.412	2.37	1.896	tr|A0A087WZ62|A0A087WZ62_HUMAN	Mannosyltransferase OS=Homo sapiens PE=3 SV=1	HUMAN	2	A0A087WZ62	GN=--	0.762411	2.10863	0.510505	2.24905	1.07647
1710	2.01	2.04	9.167	5	2.917	sp|Q92743|HTRA1_HUMAN	Serine protease HTRA1 OS=Homo sapiens GN=HTRA1 PE=1 SV=1	HUMAN	1	Q92743	GN=HTRA1	0.723557	2.10863	0.394457	1.7378	0.824138
1711	2.01	2.03	8.07	3.165	1.266	sp|Q06787|FMR1_HUMAN	Synaptic functional regulator FMR1 OS=Homo sapiens GN=FMR1 PE=1 SV=1	HUMAN	1	Q06787	GN=FMR1	1	3.83707	0.258226	3.80189	0.990832
1712	2.01	2.03	9.667	4.437	2.219	sp|A6NF34|ANTRL_HUMAN	Anthrax toxin receptor-like OS=Homo sapiens GN=ANTXRL PE=3 SV=3	HUMAN	1	A6NF34	GN=ANTXRL	1	2.0893	0.474242	2.07014	0.990832
1713	2.01	2.03	18.38	7.265	3.419	sp|Q96DC9|OTUB2_HUMAN	Ubiquitin thioesterase OTUB2 OS=Homo sapiens GN=OTUB2 PE=1 SV=2	HUMAN	1	Q96DC9	GN=OTUB2	0.5328	1.24738	0.794328	1.23595	0.990832
1714	2.01	2.03	13.33	3.529	3.529	sp|P08311|CATG_HUMAN	Cathepsin G OS=Homo sapiens GN=CTSG PE=1 SV=2	HUMAN	1	P08311	GN=CTSG	0.808243	2.0893	0.42462	1.85353	0.887156
1715	2.01	2.02	10.73	6.909	4.545	tr|A6PW57|A6PW57_HUMAN	Phosphatidylinositol 4-phosphate 5-kinase type-1 alpha OS=Homo sapiens GN=PIP5K1A PE=1 SV=2	HUMAN	2	A6PW57	GN=PIP5K1A	0.965789	2.0893	0.474242	2.07014	0.990832
1716	2.01	2.02	16.1	10.62	6.164	tr|A6NM71|A6NM71_HUMAN	WD repeat domain phosphoinositide-interacting protein 4 OS=Homo sapiens GN=WDR45 PE=1 SV=3	HUMAN	1	A6NM71	GN=WDR45	0.301186	2.0893	0.549541	2.39883	1.14815
1717	2.01	2.02	11.65	8.239	4.83	sp|Q96A49|SYAP1_HUMAN	Synapse-associated protein 1 OS=Homo sapiens GN=SYAP1 PE=1 SV=1	HUMAN	1	Q96A49	GN=SYAP1	1	3.25087	0.30479	3.22107	0.990832
1718	2.01	2.02	8.054	2.461	2.461	sp|P63151|2ABA_HUMAN	Serine/threonine-protein phosphatase 2A 55 kDa regulatory subunit B alpha isoform OS=Homo sapiens GN=PPP2R2A PE=1 SV=1	HUMAN	1	P63151	GN=PPP2R2A	0.917706	2.0893	0.469894	2.05116	0.981748
1719	2.01	2.02	18.06	13.66	8.811	sp|P00403|COX2_HUMAN	Cytochrome c oxidase subunit 2 OS=Homo sapiens GN=MT-CO2 PE=1 SV=1	HUMAN	1	P00403	GN=MT-CO2	0.923176	2.0893	0.496592	2.1677	1.03753
1720	2.01	2.02	50	18.75	18.75	tr|G3XAN0|G3XAN0_HUMAN	40S ribosomal protein S20 OS=Homo sapiens GN=RPS20 PE=1 SV=1	HUMAN	1	G3XAN0	GN=RPS20	0.854511	2.0893	0.483059	2.12814	1.00925
1721	2.01	2.01	16.13	7.742	3.011	sp|Q9Y5X2|SNX8_HUMAN	Sorting nexin-8 OS=Homo sapiens GN=SNX8 PE=1 SV=1	HUMAN	2	Q9Y5X2	GN=SNX8	0.949229	2.0893	0.474242	2.07014	0.990832
1722	2.01	2.01	12.43	4.339	2.761	sp|Q3KQV9|UAP1L_HUMAN	UDP-N-acetylhexosamine pyrophosphorylase-like protein 1 OS=Homo sapiens GN=UAP1L1 PE=1 SV=2	HUMAN	1	Q3KQV9	GN=UAP1L1	0.664199	2.10863	0.591562	2.60615	1.24738
1723	2.01	2.01	17.45	10.85	8.962	sp|P09110|THIK_HUMAN	3-ketoacyl-CoA thiolase, peroxisomal OS=Homo sapiens GN=ACAA1 PE=1 SV=2	HUMAN	2	P09110	GN=ACAA1	0.668786	2.0893	0.591562	2.60615	1.23595
1724	2.01	2.01	7.367	4.859	2.194	sp|P08240|SRPRA_HUMAN	Signal recognition particle receptor subunit alpha OS=Homo sapiens GN=SRPRA PE=1 SV=2	HUMAN	1	P08240	GN=SRPRA	0.734878	2.10863	0.559758	2.46604	1.18032
1725	2.01	2.01	24.46	11.96	9.783	tr|E9PPW7|E9PPW7_HUMAN	NADH dehydrogenase [ubiquinone] iron-sulfur protein 8, mitochondrial (Fragment) OS=Homo sapiens GN=NDUFS8 PE=1 SV=1	HUMAN	1	E9PPW7	GN=NDUFS8	0.512797	2.10863	0.325087	1.43219	0.679204
1726	2.01	2.01	13.23	6.107	3.308	sp|Q9Y4P1|ATG4B_HUMAN	Cysteine protease ATG4B OS=Homo sapiens GN=ATG4B PE=1 SV=2	HUMAN	1	Q9Y4P1	GN=ATG4B	0.897763	2.0893	0.444631	1.94089	0.928966
1727	2.01	2.01	33.33	10.08	6.977	tr|M0R210|M0R210_HUMAN	40S ribosomal protein S16 OS=Homo sapiens GN=RPS16 PE=1 SV=1	HUMAN	1	M0R210	GN=RPS16	0.564457	1.38038	0.772681	1.47231	1.0666
1728	2.01	2.01	11.86	4.167	2.885	sp|Q99747|SNAG_HUMAN	Gamma-soluble NSF attachment protein OS=Homo sapiens GN=NAPG PE=1 SV=1	HUMAN	1	Q99747	GN=NAPG	0.689187	2.10863	0.383707	1.69044	0.801678
1729	2.01	2.01	17.81	9.589	7.306	sp|Q7Z7N9|T179B_HUMAN	Transmembrane protein 179B OS=Homo sapiens GN=TMEM179B PE=1 SV=1	HUMAN	1	Q7Z7N9	GN=TMEM179B	0.645997	1.38038	0.751623	1.43219	1.03753
1730	2.01	2.01	9.73	4.324	4.324	sp|O60507|TPST1_HUMAN	Protein-tyrosine sulfotransferase 1 OS=Homo sapiens GN=TPST1 PE=2 SV=1	HUMAN	2	O60507	GN=TPST1	0.843733	2.0893	0.524807	2.29087	1.09648
1731	2.01	2.01	16.54	6.767	6.767	sp|O43819|SCO2_HUMAN	Protein SCO2 homolog, mitochondrial OS=Homo sapiens GN=SCO2 PE=1 SV=3	HUMAN	1	O43819	GN=SCO2	0.990108	2.0893	0.47863	2.0893	1
1732	2.01	2.01	32.76	22.41	13.79	sp|Q16568|CART_HUMAN	Cocaine- and amphetamine-regulated transcript protein OS=Homo sapiens GN=CARTPT PE=1 SV=1	HUMAN	1	Q16568	GN=CARTPT	0.629749	1.38038	0.580764	1.10662	0.801678
1733	2.01	2.01	27.78	12.96	12.96	tr|H7C2W9|H7C2W9_HUMAN	60S ribosomal protein L31 (Fragment) OS=Homo sapiens GN=RPL31 PE=1 SV=1	HUMAN	1	H7C2W9	GN=RPL31	0.832192	2.0893	0.428549	1.87068	0.895365
1734	2.01	2.01	13.15	2.789	2.789	tr|F8W950|F8W950_HUMAN	Aminoacyl tRNA synthase complex-interacting multifunctional protein 2 OS=Homo sapiens GN=AIMP2 PE=1 SV=1	HUMAN	1	F8W950	GN=AIMP2	1	2.0893	0.474242	2.07014	0.990832
1735	2.01	2.01	37.76	33.67	33.67	sp|P04080|CYTB_HUMAN	Cystatin-B OS=Homo sapiens GN=CSTB PE=1 SV=2	HUMAN	2	P04080	GN=CSTB	0.408513	2.0893	0.698232	3.0761	1.45881
1736	2.01	2.01	33.9	22.03	22.03	sp|O75348|VATG1_HUMAN	V-type proton ATPase subunit G 1 OS=Homo sapiens GN=ATP6V1G1 PE=1 SV=3	HUMAN	2	O75348	GN=ATP6V1G1	1	3.43558	0.288403	3.40408	0.990832
1737	2.01	2.01	16.15	13.66	9.317	sp|Q5VZ52|MORN5_HUMAN	MORN repeat-containing protein 5 OS=Homo sapiens GN=MORN5 PE=2 SV=1	HUMAN	1	Q5VZ52	GN=MORN5	0.987028	2.0893	0.47863	2.0893	1
1738	2.01	2.01	26.98	26.98	26.98	tr|Q9HB66|Q9HB66_HUMAN	Alternative protein MKKS OS=Homo sapiens GN=MKKS PE=1 SV=1	HUMAN	2	Q9HB66	GN=MKKS	0.918906	2.0893	0.452898	1.97697	0.946237
1739	2	66.45	69.42	63.18	61.31	tr|Q53FA3|Q53FA3_HUMAN	Heat shock 70 kDa protein 1-like (Fragment) OS=Homo sapiens GN=HSPA1L PE=1 SV=1	HUMAN	96	Q53FA3	GN=HSPA1L	0.850757	1.14815	0.824138	1.08643	0.946237
1740	2	64.61	32.94	28.58	24.4	tr|A0A0J9YVP4|A0A0J9YVP4_HUMAN	Leucine-rich repeat-containing protein 37A2 OS=Homo sapiens GN=LRRC37A2 PE=4 SV=1	HUMAN	76	A0A0J9YVP4	GN=LRRC37A2	0.445559	2.0893	0.296483	1.30617	0.625173
1741	2	40.27	70.93	68.27	65.6	sp|P60709|ACTB_HUMAN	Actin, cytoplasmic 1 OS=Homo sapiens GN=ACTB PE=1 SV=1	HUMAN	47	P60709	GN=ACTB
1742	2	22.05	62.59	52.88	52.88	tr|H3BPS8|H3BPS8_HUMAN	Fructose-bisphosphate aldolase A (Fragment) OS=Homo sapiens GN=ALDOA PE=1 SV=1	HUMAN	41	H3BPS8	GN=ALDOA	0.153242	1.09648	0.887156	1.0666	0.972747
1743	2	16.77	14.85	7.113	5.567	tr|A0A087WV07|A0A087WV07_HUMAN	Dynein heavy chain 10, axonemal OS=Homo sapiens GN=DNAH10 PE=1 SV=1	HUMAN	8	A0A087WV07	GN=DNAH10	0.887598	2.0893	0.452898	1.97697	0.946237
1744	2	13	10.08	4.873	3.059	sp|Q99666|RGPD5_HUMAN	RANBP2-like and GRIP domain-containing protein 5/6 OS=Homo sapiens GN=RGPD5 PE=1 SV=3	HUMAN	7	Q99666	GN=RGPD5	0.859814	2.0893	0.487529	2.12814	1.01859
1745	2	12.99	9.738	4.499	2.904	tr|F8VYC4|F8VYC4_HUMAN	RANBP2-like and GRIP domain-containing protein 1 OS=Homo sapiens GN=RGPD1 PE=4 SV=1	HUMAN	7	F8VYC4	GN=RGPD1	0.668466	2.0893	0.591562	2.58226	1.23595
1747	2	10.49	31.17	22.53	17.9	tr|F8VVM2|F8VVM2_HUMAN	Phosphate carrier protein, mitochondrial OS=Homo sapiens GN=SLC25A3 PE=1 SV=1	HUMAN	7	F8VVM2	GN=SLC25A3
1748	2	9.28	6.718	1.949	1.183	sp|Q6ZQQ6|WDR87_HUMAN	WD repeat-containing protein 87 OS=Homo sapiens GN=WDR87 PE=1 SV=3	HUMAN	6	Q6ZQQ6	GN=WDR87	0.771036	2.0893	0.409261	1.78649	0.855067
1749	2	8.6	24.53	19.18	19.18	sp|P11908|PRPS2_HUMAN	Ribose-phosphate pyrophosphokinase 2 OS=Homo sapiens GN=PRPS2 PE=1 SV=2	HUMAN	5	P11908	GN=PRPS2	0.503061	2.0893	0.672977	2.93765	1.40605
1751	2	8.05	8.574	4.817	3.661	sp|O95373|IPO7_HUMAN	Importin-7 OS=Homo sapiens GN=IPO7 PE=1 SV=1	HUMAN	6	O95373	GN=IPO7	0.992614	2.0893	0.474242	2.07014	0.990832
1752	2	8.01	13.98	7.151	4.767	sp|P52790|HXK3_HUMAN	Hexokinase-3 OS=Homo sapiens GN=HK3 PE=1 SV=2	HUMAN	7	P52790	GN=HK3	0.827308	1.24738	0.765597	1.19124	0.954993
1753	2	8	8.504	4.412	2.302	sp|Q6PGP7|TTC37_HUMAN	Tetratricopeptide repeat protein 37 OS=Homo sapiens GN=TTC37 PE=1 SV=1	HUMAN	5	Q6PGP7	GN=TTC37	0.693408	2.0893	0.383707	1.69044	0.809096
1754	2	8	20.97	19.48	19.48	tr|M0R2C2|M0R2C2_HUMAN	Neuropathy target esterase (Fragment) OS=Homo sapiens GN=PNPLA6 PE=1 SV=1	HUMAN	4	M0R2C2	GN=PNPLA6	0.949186	1.24738	0.831764	1.2942	1.03753
1755	2	7.34	10.56	2.632	1.06	sp|O15050|TRNK1_HUMAN	TPR and ankyrin repeat-containing protein 1 OS=Homo sapiens GN=TRANK1 PE=2 SV=4	HUMAN	5	O15050	GN=TRANK1	0.345732	2.0893	0.903649	3.98107	1.88799
1756	2	7.24	19.28	10.81	9.11	sp|P02533|K1C14_HUMAN	Keratin, type I cytoskeletal 14 OS=Homo sapiens GN=KRT14 PE=1 SV=4	HUMAN	4	P02533	GN=KRT14	0.424406	2.0893	0.772681	3.37287	1.61436
1757	2	6.58	13.69	10.51	7.643	sp|Q8N9F7|GDPD1_HUMAN	Glycerophosphodiester phosphodiesterase domain-containing protein 1 OS=Homo sapiens GN=GDPD1 PE=1 SV=2	HUMAN	4	Q8N9F7	GN=GDPD1	0.86277	2.0893	0.515229	2.24905	1.07647
1758	2	6.4	9.254	6.215	4.42	tr|E9PGT3|E9PGT3_HUMAN	Ribosomal protein S6 kinase OS=Homo sapiens GN=RPS6KA1 PE=1 SV=1	HUMAN	4	E9PGT3	GN=RPS6KA1	0.631277	2.0893	0.613762	2.67917	1.28233
1759	2	6.22	20.4	15.92	10.95	sp|Q96FZ7|CHMP6_HUMAN	Charged multivesicular body protein 6 OS=Homo sapiens GN=CHMP6 PE=1 SV=3	HUMAN	3	Q96FZ7	GN=CHMP6	0.964659	1.24738	0.787046	1.22462	0.981748
1760	2	6.18	14.67	7.556	5.037	sp|Q9UJS0|CMC2_HUMAN	Calcium-binding mitochondrial carrier protein Aralar2 OS=Homo sapiens GN=SLC25A13 PE=1 SV=2	HUMAN	3	Q9UJS0	GN=SLC25A13
1761	2	6.13	5.211	4.085	2.676	sp|P19338|NUCL_HUMAN	Nucleolin OS=Homo sapiens GN=NCL PE=1 SV=3	HUMAN	3	P19338	GN=NCL	0.609143	1.38038	0.92045	1.75388	1.27057
1762	2	6.12	6.622	2.515	1.844	sp|Q13753|LAMC2_HUMAN	Laminin subunit gamma-2 OS=Homo sapiens GN=LAMC2 PE=1 SV=2	HUMAN	4	Q13753	GN=LAMC2	0.951437	14.7231	0.0672977	14.5881	0.990832
1763	2	6.05	6.876	2.654	1.175	sp|Q9Y3R5|DOP2_HUMAN	Protein dopey-2 OS=Homo sapiens GN=DOPEY2 PE=1 SV=5	HUMAN	5	Q9Y3R5	GN=DOPEY2	0.884495	2.0893	0.440555	1.92309	0.92045
1764	2	6.05	10.14	4.717	4.717	sp|Q9H2A9|CHST8_HUMAN	Carbohydrate sulfotransferase 8 OS=Homo sapiens GN=CHST8 PE=1 SV=2	HUMAN	3	Q9H2A9	GN=CHST8	0.841625	1.38038	0.660693	1.25893	0.912011
1765	2	6.03	9.138	3.491	1.643	sp|Q96A65|EXOC4_HUMAN	Exocyst complex component 4 OS=Homo sapiens GN=EXOC4 PE=1 SV=1	HUMAN	3	Q96A65	GN=EXOC4	0.89491	2.0893	0.452898	1.97697	0.946237
1766	2	6.03	10.07	5.41	4.478	sp|Q96EX3|WDR34_HUMAN	WD repeat-containing protein 34 OS=Homo sapiens GN=WDR34 PE=1 SV=2	HUMAN	3	Q96EX3	GN=WDR34	0.907136	2.0893	0.448745	1.95884	0.937562
1767	2	6.02	11.46	5.237	1.877	sp|Q5T1B0|AXDN1_HUMAN	Axonemal dynein light chain domain-containing protein 1 OS=Homo sapiens GN=AXDND1 PE=2 SV=1	HUMAN	3	Q5T1B0	GN=AXDND1	0.777346	2.10863	0.409261	1.80302	0.855067
1768	2	6.02	7.676	3.351	2.378	sp|O95786|DDX58_HUMAN	Probable ATP-dependent RNA helicase DDX58 OS=Homo sapiens GN=DDX58 PE=1 SV=2	HUMAN	3	O95786	GN=DDX58	0.44387	2.10863	0.751623	3.34195	1.58489
1769	2	6.01	6.708	3.302	2.89	tr|H7BXG7|H7BXG7_HUMAN	Protein transport protein Sec31A OS=Homo sapiens GN=SEC31A PE=1 SV=1	HUMAN	3	H7BXG7	GN=SEC31A	0.467732	2.0893	0.731139	3.22107	1.52757
1770	2	6	7.586	5.057	3.563	tr|Q5TA04|Q5TA04_HUMAN	Cilia- and flagella-associated protein 43 OS=Homo sapiens GN=CFAP43 PE=1 SV=1	HUMAN	4	Q5TA04	GN=CFAP43	0.896896	2.0893	0.474242	2.07014	0.990832
1771	2	6	8.867	3.284	3.284	sp|P12956|XRCC6_HUMAN	X-ray repair cross-complementing protein 6 OS=Homo sapiens GN=XRCC6 PE=1 SV=2	HUMAN	3	P12956	GN=XRCC6	0.744692	2.0893	0.559758	2.44343	1.1695
1772	2	6	11.64	9.589	5.936	sp|Q92947|GCDH_HUMAN	Glutaryl-CoA dehydrogenase, mitochondrial OS=Homo sapiens GN=GCDH PE=1 SV=1	HUMAN	3	Q92947	GN=GCDH	0.973209	2.0893	0.465586	2.03236	0.972747
1773	2	6	6.701	4.381	4.381	sp|Q8N9Z9|LMTD1_HUMAN	Lamin tail domain-containing protein 1 OS=Homo sapiens GN=LMNTD1 PE=2 SV=2	HUMAN	3	Q8N9Z9	GN=LMNTD1	0.74688	2.10863	0.401791	1.77011	0.83946
1774	2	6	10.88	9.814	9.814	tr|A0A075B6N8|A0A075B6N8_HUMAN	Ig gamma-3 chain C region (Fragment) OS=Homo sapiens GN=IGHG3 PE=1 SV=1	HUMAN	3	A0A075B6N8	GN=IGHG3	0.78049	2.0893	0.409261	1.80302	0.862979
1775	2	6	18.22	16.36	16.36	sp|Q96L21|RL10L_HUMAN	60S ribosomal protein L10-like OS=Homo sapiens GN=RPL10L PE=1 SV=3	HUMAN	4	Q96L21	GN=RPL10L	0.912227	2.0893	0.501187	2.18776	1.04713
1776	2	5.53	13.53	8.223	5.836	tr|E7EQ61|E7EQ61_HUMAN	Ubiquitin-like modifier-activating enzyme 5 OS=Homo sapiens GN=UBA5 PE=1 SV=1	HUMAN	3	E7EQ61	GN=UBA5	0.816253	2.10863	0.529663	2.33346	1.11686
1777	2	5.15	34.55	21.54	11.79	sp|Q04917|1433F_HUMAN	14-3-3 protein eta OS=Homo sapiens GN=YWHAH PE=1 SV=4	HUMAN	4	Q04917	GN=YWHAH	0.598747	1.38038	0.928966	1.77011	1.28233
1778	2	5.06	23.01	15.93	11.5	sp|O75832|PSD10_HUMAN	26S proteasome non-ATPase regulatory subunit 10 OS=Homo sapiens GN=PSMD10 PE=1 SV=1	HUMAN	2	O75832	GN=PSMD10	0.728675	2.0893	0.564937	2.46604	1.18032
1779	2	4.95	6.557	5.082	4.262	sp|O14967|CLGN_HUMAN	Calmegin OS=Homo sapiens GN=CLGN PE=1 SV=1	HUMAN	3	O14967	GN=CLGN	0.610799	2.0893	0.625173	2.72898	1.30617
1780	2	4.88	12.13	8.996	5.439	tr|S4R414|S4R414_HUMAN	Membrane-associated phosphatidylinositol transfer protein 2 OS=Homo sapiens GN=PITPNM2 PE=1 SV=1	HUMAN	3	S4R414	GN=PITPNM2	0.875764	2.0893	0.440555	1.92309	0.92045
1781	2	4.7	3.727	1.483	1.002	tr|A0A1B0GUI1|A0A1B0GUI1_HUMAN	Ral GTPase-activating protein subunit alpha-1 OS=Homo sapiens GN=RALGAPA1 PE=1 SV=1	HUMAN	4	A0A1B0GUI1	GN=RALGAPA1	0.89172	2.0893	0.444631	1.94089	0.928966
1782	2	4.55	8.767	3.156	1.286	sp|Q9Y5S2|MRCKB_HUMAN	Serine/threonine-protein kinase MRCK beta OS=Homo sapiens GN=CDC42BPB PE=1 SV=2	HUMAN	5	Q9Y5S2	GN=CDC42BPB	0.670301	2.0893	0.591562	2.58226	1.23595
1783	2	4.52	8.184	3.069	1.087	sp|Q149M9|NWD1_HUMAN	NACHT domain- and WD repeat-containing protein 1 OS=Homo sapiens GN=NWD1 PE=1 SV=3	HUMAN	2	Q149M9	GN=NWD1	0.987053	2.0893	0.469894	2.05116	0.981748
1784	2	4.49	7.609	6.25	4.891	sp|Q9Y2C4|EXOG_HUMAN	Nuclease EXOG, mitochondrial OS=Homo sapiens GN=EXOG PE=1 SV=2	HUMAN	2	Q9Y2C4	GN=EXOG	0.85689	2.0893	0.432514	1.88799	0.903649
1785	2	4.48	4.194	1.244	0.8295	sp|Q86TB3|ALPK2_HUMAN	Alpha-protein kinase 2 OS=Homo sapiens GN=ALPK2 PE=2 SV=3	HUMAN	3	Q86TB3	GN=ALPK2	0.73223	2.10863	0.420727	1.85353	0.879023
1786	2	4.2	10.53	5.628	2.165	sp|P49915|GUAA_HUMAN	GMP synthase [glutamine-hydrolyzing] OS=Homo sapiens GN=GMPS PE=1 SV=1	HUMAN	2	P49915	GN=GMPS	0.917705	2.0893	0.501187	2.18776	1.04713
1787	2	4.14	19.59	13.47	9.796	sp|P51580|TPMT_HUMAN	Thiopurine S-methyltransferase OS=Homo sapiens GN=TPMT PE=1 SV=1	HUMAN	3	P51580	GN=TPMT	0.621196	2.10863	0.613762	2.70396	1.2942
1788	2	4.12	12.35	5.144	2.058	sp|Q9H4A9|DPEP2_HUMAN	Dipeptidase 2 OS=Homo sapiens GN=DPEP2 PE=1 SV=2	HUMAN	2	Q9H4A9	GN=DPEP2	0.991618	2.0893	0.469894	2.05116	0.981748
1789	2	4.12	16.9	11.63	6.648	sp|Q8NBU5|ATAD1_HUMAN	ATPase family AAA domain-containing protein 1 OS=Homo sapiens GN=ATAD1 PE=1 SV=1	HUMAN	3	Q8NBU5	GN=ATAD1	0.911632	2.0893	0.448745	1.95884	0.937562
1790	2	4.11	8.041	6.804	3.299	sp|P51648|AL3A2_HUMAN	Fatty aldehyde dehydrogenase OS=Homo sapiens GN=ALDH3A2 PE=1 SV=1	HUMAN	2	P51648	GN=ALDH3A2	0.860818	2.0893	0.515229	2.26986	1.07647
1791	2	4.1	4.737	2.632	1.93	sp|Q14195|DPYL3_HUMAN	Dihydropyrimidinase-related protein 3 OS=Homo sapiens GN=DPYSL3 PE=1 SV=1	HUMAN	2	Q14195	GN=DPYSL3	0.65117	2.0893	0.586138	2.55859	1.22462
1792	2	4.09	10.95	7.205	5.764	sp|P46734|MP2K3_HUMAN	Dual specificity mitogen-activated protein kinase kinase 3 OS=Homo sapiens GN=MAP2K3 PE=1 SV=2	HUMAN	2	P46734	GN=MAP2K3
1793	2	4.08	6.915	2.615	1.859	sp|Q15811|ITSN1_HUMAN	Intersectin-1 OS=Homo sapiens GN=ITSN1 PE=1 SV=3	HUMAN	4	Q15811	GN=ITSN1	0.890325	2.0893	0.444631	1.94089	0.928966
1794	2	4.08	10.49	4.859	2.558	sp|Q08AM6|VAC14_HUMAN	Protein VAC14 homolog OS=Homo sapiens GN=VAC14 PE=1 SV=1	HUMAN	3	Q08AM6	GN=VAC14	0.734769	2.0893	0.564937	2.46604	1.18032
1795	2	4.07	8.348	2.058	0.6289	sp|Q9UG01|IF172_HUMAN	Intraflagellar transport protein 172 homolog OS=Homo sapiens GN=IFT172 PE=1 SV=2	HUMAN	2	Q9UG01	GN=IFT172	0.975413	2.0893	0.483059	2.10863	1.00925
1796	2	4.07	12.53	4.1	3.189	sp|Q07960|RHG01_HUMAN	Rho GTPase-activating protein 1 OS=Homo sapiens GN=ARHGAP1 PE=1 SV=1	HUMAN	2	Q07960	GN=ARHGAP1	0.547307	2.0893	0.660693	2.88403	1.38038
1797	2	4.07	15.97	9.506	7.985	tr|F8W031|F8W031_HUMAN	Uncharacterized protein (Fragment) OS=Homo sapiens PE=1 SV=1	HUMAN	2	F8W031	GN=--	0.835438	2.0893	0.524807	2.29087	1.09648
1798	2	4.06	10.26	6.241	2.635	sp|Q9BXC9|BBS2_HUMAN	Bardet-Biedl syndrome 2 protein OS=Homo sapiens GN=BBS2 PE=1 SV=1	HUMAN	2	Q9BXC9	GN=BBS2	0.915117	2.0893	0.501187	2.18776	1.04713
1799	2	4.06	19.93	12.09	5.556	tr|A0A087WZM2|A0A087WZM2_HUMAN	Ribonuclease T2 OS=Homo sapiens GN=RNASET2 PE=1 SV=1	HUMAN	2	A0A087WZM2	GN=RNASET2	0.89109	2.0893	0.474242	2.07014	0.990832
1800	2	4.04	11.54	4.618	1.876	sp|Q08188|TGM3_HUMAN	Protein-glutamine gamma-glutamyltransferase E OS=Homo sapiens GN=TGM3 PE=1 SV=4	HUMAN	2	Q08188	GN=TGM3	0.927571	2.0893	0.496592	2.1677	1.03753
1801	2	4.04	10.77	4.552	1.973	sp|P28288|ABCD3_HUMAN	ATP-binding cassette sub-family D member 3 OS=Homo sapiens GN=ABCD3 PE=1 SV=1	HUMAN	2	P28288	GN=ABCD3	0.668005	2.0893	0.580764	2.53513	1.21339
1802	2	4.04	6.889	3.111	1.889	sp|Q8NEL9|DDHD1_HUMAN	Phospholipase DDHD1 OS=Homo sapiens GN=DDHD1 PE=1 SV=2	HUMAN	2	Q8NEL9	GN=DDHD1	0.920955	2.60615	0.380189	2.58226	0.990832
1803	2	4.04	8.432	5.565	3.879	sp|Q8NFJ9|BBS1_HUMAN	Bardet-Biedl syndrome 1 protein OS=Homo sapiens GN=BBS1 PE=1 SV=1	HUMAN	3	Q8NFJ9	GN=BBS1	0.85578	2.0893	0.519996	2.26986	1.08643
1804	2	4.04	8.861	4.747	3.481	sp|Q8NHB8|OR5K2_HUMAN	Olfactory receptor 5K2 OS=Homo sapiens GN=OR5K2 PE=2 SV=3	HUMAN	2	Q8NHB8	GN=OR5K2
1805	2	4.03	17.05	3.817	2.799	sp|Q8IYB8|SUV3_HUMAN	ATP-dependent RNA helicase SUPV3L1, mitochondrial OS=Homo sapiens GN=SUPV3L1 PE=1 SV=1	HUMAN	2	Q8IYB8	GN=SUPV3L1	0.82134	2.0893	0.529663	2.31206	1.10662
1806	2	4.03	9.326	4.617	2.308	sp|Q15386|UBE3C_HUMAN	Ubiquitin-protein ligase E3C OS=Homo sapiens GN=UBE3C PE=1 SV=3	HUMAN	4	Q15386	GN=UBE3C
1807	2	4.03	7.016	2.5	0.8871	tr|A6NMN0|A6NMN0_HUMAN	Phosphorylase b kinase regulatory subunit alpha, skeletal muscle isoform OS=Homo sapiens GN=PHKA1 PE=1 SV=1	HUMAN	2	A6NMN0	GN=PHKA1	0.797235	2.0893	0.416869	1.8197	0.870964
1808	2	4.03	11.11	5.324	4.167	tr|J3KNW5|J3KNW5_HUMAN	Clusterin-associated protein 1 OS=Homo sapiens GN=CLUAP1 PE=1 SV=1	HUMAN	3	J3KNW5	GN=CLUAP1	0.759042	2.0893	0.405509	1.77011	0.847227
1809	2	4.03	17.38	11.8	6.557	sp|O00743|PPP6_HUMAN	Serine/threonine-protein phosphatase 6 catalytic subunit OS=Homo sapiens GN=PPP6C PE=1 SV=1	HUMAN	2	O00743	GN=PPP6C	0.957659	2.0893	0.487529	2.12814	1.01859
1810	2	4.03	12.14	6.068	5.097	sp|Q14318|FKBP8_HUMAN	Peptidyl-prolyl cis-trans isomerase FKBP8 OS=Homo sapiens GN=FKBP8 PE=1 SV=2	HUMAN	2	Q14318	GN=FKBP8	0.682691	1.24738	0.648634	1.00925	0.809096
1811	2	4.03	6.667	2.807	2.105	sp|P04839|CY24B_HUMAN	Cytochrome b-245 heavy chain OS=Homo sapiens GN=CYBB PE=1 SV=2	HUMAN	2	P04839	GN=CYBB	0.790272	2.10863	0.539511	2.37684	1.13763
1812	2	4.03	14.17	11.67	5.417	tr|K7ENR6|K7ENR6_HUMAN	Proteasome assembly chaperone 2 OS=Homo sapiens GN=PSMG2 PE=1 SV=1	HUMAN	2	K7ENR6	GN=PSMG2	0.917588	2.0893	0.448745	1.95884	0.937562
1813	2	4.02	10.45	3.859	3.215	sp|Q8NBJ5|GT251_HUMAN	Procollagen galactosyltransferase 1 OS=Homo sapiens GN=COLGALT1 PE=1 SV=1	HUMAN	3	Q8NBJ5	GN=COLGALT1	0.884735	2.0893	0.440555	1.92309	0.92045
1814	2	4.02	7.252	3.269	1.941	sp|Q8TD19|NEK9_HUMAN	Serine/threonine-protein kinase Nek9 OS=Homo sapiens GN=NEK9 PE=1 SV=2	HUMAN	2	Q8TD19	GN=NEK9	0.571587	2.10863	0.642688	2.83139	1.35519
1815	2	4.02	9.335	4.859	3.581	tr|F5H039|F5H039_HUMAN	Gephyrin OS=Homo sapiens GN=GPHN PE=1 SV=1	HUMAN	3	F5H039	GN=GPHN
1817	2	4.02	10.66	6.628	4.323	sp|P02750|A2GL_HUMAN	Leucine-rich alpha-2-glycoprotein OS=Homo sapiens GN=LRG1 PE=1 SV=2	HUMAN	2	P02750	GN=LRG1	0.96875	2.0893	0.483059	2.10863	1.00925
1818	2	4.02	13.06	5.155	5.155	tr|E9PAL7|E9PAL7_HUMAN	Translocon-associated protein subunit alpha OS=Homo sapiens GN=SSR1 PE=1 SV=1	HUMAN	4	E9PAL7	GN=SSR1	0.928716	2.0893	0.496592	2.1677	1.03753
1819	2	4.01	11.82	3.189	1.689	sp|Q8WVS4|WDR60_HUMAN	WD repeat-containing protein 60 OS=Homo sapiens GN=WDR60 PE=1 SV=3	HUMAN	2	Q8WVS4	GN=WDR60
1820	2	4.01	11.9	4.785	1.963	tr|A0A0U1RRB6|A0A0U1RRB6_HUMAN	Exocyst complex component 6B OS=Homo sapiens GN=EXOC6B PE=1 SV=1	HUMAN	2	A0A0U1RRB6	GN=EXOC6B	0.794928	2.0893	0.42462	1.87068	0.895365
1821	2	4.01	11.9	4.294	2.209	tr|E9PSI1|E9PSI1_HUMAN	Transmembrane 9 superfamily member OS=Homo sapiens PE=3 SV=1	HUMAN	2	E9PSI1	GN=--	0.352667	1.38038	0.870964	1.65959	1.20226
1822	2	4.01	10.61	4.009	2.594	sp|Q8IUW3|SPA2L_HUMAN	Spermatogenesis-associated protein 2-like protein OS=Homo sapiens GN=SPATA2L PE=2 SV=1	HUMAN	2	Q8IUW3	GN=SPATA2L	0.766112	2.0893	0.549541	2.39883	1.14815
1823	2	4.01	6.3	2.1	1.6	sp|Q9Y6Y8|S23IP_HUMAN	SEC23-interacting protein OS=Homo sapiens GN=SEC23IP PE=1 SV=1	HUMAN	2	Q9Y6Y8	GN=SEC23IP	0.805133	2.10863	0.496592	2.18776	1.04713
1824	2	4.01	8.209	4.478	3.358	tr|A0A0G2JLB3|A0A0G2JLB3_HUMAN	Glucosylceramidase OS=Homo sapiens GN=GBA PE=1 SV=1	HUMAN	2	A0A0G2JLB3	GN=GBA	0.513605	2.10863	0.685488	3.01995	1.44544
1825	2	4.01	13.46	5.981	2.617	sp|P51649|SSDH_HUMAN	Succinate-semialdehyde dehydrogenase, mitochondrial OS=Homo sapiens GN=ALDH5A1 PE=1 SV=2	HUMAN	2	P51649	GN=ALDH5A1	0.957418	2.0893	0.461318	2.01372	0.963829
1826	2	4.01	8.285	3.083	3.083	sp|Q8N4U5|T11L2_HUMAN	T-complex protein 11-like protein 2 OS=Homo sapiens GN=TCP11L2 PE=2 SV=1	HUMAN	2	Q8N4U5	GN=TCP11L2	0.715539	2.0893	0.390841	1.72187	0.824138
1827	2	4.01	6.83	1.804	1.804	sp|Q15052|ARHG6_HUMAN	Rho guanine nucleotide exchange factor 6 OS=Homo sapiens GN=ARHGEF6 PE=1 SV=2	HUMAN	2	Q15052	GN=ARHGEF6	0.766834	2.0893	0.405509	1.78649	0.855067
1828	2	4.01	39.45	27.52	16.51	tr|E9PP54|E9PP54_HUMAN	Tubulin-specific chaperone cofactor E-like protein (Fragment) OS=Homo sapiens GN=TBCEL PE=1 SV=1	HUMAN	2	E9PP54	GN=TBCEL	0.8772	1.38038	0.744732	1.41906	1.02802
1829	2	4.01	10.4	5.732	3.822	sp|P48723|HSP13_HUMAN	Heat shock 70 kDa protein 13 OS=Homo sapiens GN=HSPA13 PE=1 SV=1	HUMAN	2	P48723	GN=HSPA13	0.771404	2.0893	0.549541	2.39883	1.14815
1830	2	4.01	17.8	9.47	7.955	sp|Q9H9Q2|CSN7B_HUMAN	COP9 signalosome complex subunit 7b OS=Homo sapiens GN=COPS7B PE=1 SV=1	HUMAN	2	Q9H9Q2	GN=COPS7B	0.942749	2.0893	0.49204	2.14783	1.02802
1831	2	4.01	24.31	13.19	10.42	sp|P47813|IF1AX_HUMAN	Eukaryotic translation initiation factor 1A, X-chromosomal OS=Homo sapiens GN=EIF1AX PE=1 SV=2	HUMAN	2	P47813	GN=EIF1AX	0.647225	2.0893	0.60256	2.65461	1.25893
1832	2	4.01	27.71	20.48	11.45	tr|H0Y3Y3|H0Y3Y3_HUMAN	ATP-dependent 6-phosphofructokinase, platelet type (Fragment) OS=Homo sapiens GN=PFKP PE=1 SV=1	HUMAN	2	H0Y3Y3	GN=PFKP	0.930964	1.38038	0.691831	1.31826	0.954993
1833	2	4.01	9.825	6.316	6.316	sp|Q9UIV1|CNOT7_HUMAN	CCR4-NOT transcription complex subunit 7 OS=Homo sapiens GN=CNOT7 PE=1 SV=3	HUMAN	3	Q9UIV1	GN=CNOT7	0.733197	2.0893	0.564937	2.46604	1.18032
1834	2	4.01	7.43	2.786	2.786	sp|Q08722|CD47_HUMAN	Leukocyte surface antigen CD47 OS=Homo sapiens GN=CD47 PE=1 SV=1	HUMAN	2	Q08722	GN=CD47	0.929348	2.0893	0.496592	2.1677	1.03753
1835	2	4	7.446	3.322	2.864	sp|Q8NEE8|TTC16_HUMAN	Tetratricopeptide repeat protein 16 OS=Homo sapiens GN=TTC16 PE=2 SV=2	HUMAN	3	Q8NEE8	GN=TTC16	0.835757	2.0893	0.428549	1.87068	0.895365
1836	2	4	17.04	10.53	8.521	sp|Q5TDH0|DDI2_HUMAN	Protein DDI1 homolog 2 OS=Homo sapiens GN=DDI2 PE=1 SV=1	HUMAN	2	Q5TDH0	GN=DDI2	0.359651	2.0893	0.879023	3.87258	1.83654
1837	2	4	23.16	9.474	7.719	sp|O95865|DDAH2_HUMAN	N(G),N(G)-dimethylarginine dimethylaminohydrolase 2 OS=Homo sapiens GN=DDAH2 PE=1 SV=1	HUMAN	2	O95865	GN=DDAH2	0.81866	2.0893	0.444631	1.94089	0.928966
1838	2	4	11.63	6.531	4.082	tr|G3V0E4|G3V0E4_HUMAN	Mitochondrial-processing peptidase subunit beta OS=Homo sapiens GN=PMPCB PE=1 SV=1	HUMAN	2	G3V0E4	GN=PMPCB	0.951747	1.38038	0.704693	1.34276	0.972747
1839	2	4	9.926	5.459	4.467	sp|Q9NZH0|GPC5B_HUMAN	G-protein coupled receptor family C group 5 member B OS=Homo sapiens GN=GPRC5B PE=2 SV=2	HUMAN	2	Q9NZH0	GN=GPRC5B	0.940572	2.0893	0.49204	2.14783	1.02802
1840	2	4	3.176	0.8388	0.8388	sp|P02462|CO4A1_HUMAN	Collagen alpha-1(IV) chain OS=Homo sapiens GN=COL4A1 PE=1 SV=3	HUMAN	2	P02462	GN=COL4A1	0.799575	2.10863	0.534564	2.35505	1.1272
1841	2	4	11.67	5.058	4.669	tr|E9PN70|E9PN70_HUMAN	Trafficking protein particle complex subunit 4 OS=Homo sapiens GN=TRAPPC4 PE=1 SV=1	HUMAN	2	E9PN70	GN=TRAPPC4	0.766624	2.0893	0.549541	2.42103	1.14815
1842	2	4	12.02	6.158	3.519	sp|Q8ND76|CCNY_HUMAN	Cyclin-Y OS=Homo sapiens GN=CCNY PE=1 SV=2	HUMAN	2	Q8ND76	GN=CCNY	0.504119	2.0893	0.322107	1.41906	0.679204
1843	2	4	17.75	8.874	6.143	sp|Q8IZ81|ELMD2_HUMAN	ELMO domain-containing protein 2 OS=Homo sapiens GN=ELMOD2 PE=1 SV=1	HUMAN	2	Q8IZ81	GN=ELMOD2	0.959331	2.0893	0.461318	2.01372	0.963829
1844	2	4	18.03	9.184	6.803	sp|Q6P047|CH074_HUMAN	Uncharacterized protein C8orf74 OS=Homo sapiens GN=C8orf74 PE=1 SV=3	HUMAN	2	Q6P047	GN=C8orf74	0.13705	1.38038	0.2208	0.801678	0.580764
1845	2	4	11.31	6.752	6.022	sp|O15371|EIF3D_HUMAN	Eukaryotic translation initiation factor 3 subunit D OS=Homo sapiens GN=EIF3D PE=1 SV=1	HUMAN	2	O15371	GN=EIF3D	0.641915	2.0893	0.608135	2.65461	1.27057
1846	2	4	10.21	5.745	4.894	tr|E9PHG5|E9PHG5_HUMAN	Cytochrome P450 20A1 OS=Homo sapiens GN=CYP20A1 PE=1 SV=1	HUMAN	2	E9PHG5	GN=CYP20A1	0.740191	2.0893	0.559758	2.44343	1.1695
1847	2	4	10.22	4.489	3.491	sp|Q8NBJ4|GOLM1_HUMAN	Golgi membrane protein 1 OS=Homo sapiens GN=GOLM1 PE=1 SV=1	HUMAN	2	Q8NBJ4	GN=GOLM1	0.88143	2.0893	0.474242	2.07014	0.990832
1848	2	4	7.958	7.266	5.882	sp|Q8N5M1|ATPF2_HUMAN	ATP synthase mitochondrial F1 complex assembly factor 2 OS=Homo sapiens GN=ATPAF2 PE=1 SV=1	HUMAN	2	Q8N5M1	GN=ATPAF2	0.957426	2.0893	0.461318	2.01372	0.963829
1849	2	4	6.981	5.283	4.528	sp|O43865|SAHH2_HUMAN	Adenosylhomocysteinase 2 OS=Homo sapiens GN=AHCYL1 PE=1 SV=2	HUMAN	2	O43865	GN=AHCYL1	0.855353	2.0893	0.519996	2.26986	1.08643
1850	2	4	7.635	3.538	3.538	sp|Q9P0J1|PDP1_HUMAN	[Pyruvate dehydrogenase [acetyl-transferring]]-phosphatase 1, mitochondrial OS=Homo sapiens GN=PDP1 PE=1 SV=3	HUMAN	2	Q9P0J1	GN=PDP1	0.59671	2.0893	0.353183	1.55597	0.744732
1851	2	4	10.62	7.407	3.21	sp|Q9BSL1|UBAC1_HUMAN	Ubiquitin-associated domain-containing protein 1 OS=Homo sapiens GN=UBAC1 PE=1 SV=1	HUMAN	2	Q9BSL1	GN=UBAC1	0.973926	2.0893	0.483059	2.10863	1.00925
1852	2	4	8.457	5.074	5.074	tr|B4DDH2|B4DDH2_HUMAN	Serine/threonine-protein kinase 33 OS=Homo sapiens GN=STK33 PE=1 SV=1	HUMAN	2	B4DDH2	GN=STK33	0.787232	2.10863	0.413047	1.8197	0.862979
1853	2	4	12.28	9.211	9.211	sp|Q9NWU2|GID8_HUMAN	Glucose-induced degradation protein 8 homolog OS=Homo sapiens GN=GID8 PE=1 SV=1	HUMAN	2	Q9NWU2	GN=GID8	0.847935	2.0893	0.432514	1.88799	0.903649
1854	2	4	21.57	16.34	13.73	sp|Q9BPX5|ARP5L_HUMAN	Actin-related protein 2/3 complex subunit 5-like protein OS=Homo sapiens GN=ARPC5L PE=1 SV=1	HUMAN	3	Q9BPX5	GN=ARPC5L	0.644809	2.0893	0.549541	2.39883	1.14815
1855	2	4	10.81	5.135	5.135	sp|Q8N5S1|S2541_HUMAN	Solute carrier family 25 member 41 OS=Homo sapiens GN=SLC25A41 PE=2 SV=2	HUMAN	2	Q8N5S1	GN=SLC25A41	0.831489	2.10863	0.524807	2.31206	1.10662
1856	2	4	8.207	4.255	4.255	sp|Q08257|QOR_HUMAN	Quinone oxidoreductase OS=Homo sapiens GN=CRYZ PE=1 SV=1	HUMAN	2	Q08257	GN=CRYZ	0.777731	1.38038	0.765597	1.45881	1.05682
1857	2	4	8.467	5.721	4.577	sp|P49356|FNTB_HUMAN	Protein farnesyltransferase subunit beta OS=Homo sapiens GN=FNTB PE=1 SV=1	HUMAN	2	P49356	GN=FNTB	0.912991	2.0893	0.501187	2.18776	1.04713
1858	2	4	15.5	9	9	sp|P40617|ARL4A_HUMAN	ADP-ribosylation factor-like protein 4A OS=Homo sapiens GN=ARL4A PE=1 SV=2	HUMAN	2	P40617	GN=ARL4A	0.754251	2.0893	0.405509	1.77011	0.847227
1859	2	4	9.577	5.915	5.915	sp|P04899|GNAI2_HUMAN	Guanine nucleotide-binding protein G(i) subunit alpha-2 OS=Homo sapiens GN=GNAI2 PE=1 SV=3	HUMAN	2	P04899	GN=GNAI2
1860	2	4	6.651	3.325	3.325	tr|A0A087WZG8|A0A087WZG8_HUMAN	Lipase member I OS=Homo sapiens GN=LIPI PE=3 SV=1	HUMAN	2	A0A087WZG8	GN=LIPI	0.703212	2.0893	0.57544	2.53513	1.20226
1861	2	4	15.85	8.743	8.743	sp|P61081|UBC12_HUMAN	NEDD8-conjugating enzyme Ubc12 OS=Homo sapiens GN=UBE2M PE=1 SV=1	HUMAN	2	P61081	GN=UBE2M	0.762423	2.0893	0.554626	2.42103	1.15878
1862	2	4	16.11	13.89	11.67	sp|Q9NZJ9|NUDT4_HUMAN	Diphosphoinositol polyphosphate phosphohydrolase 2 OS=Homo sapiens GN=NUDT4 PE=1 SV=2	HUMAN	2	Q9NZJ9	GN=NUDT4	0.538799	2.10863	0.666807	2.93765	1.40605
1863	2	4	6.349	5.397	5.397	sp|Q9H2D1|MFTC_HUMAN	Mitochondrial folate transporter/carrier OS=Homo sapiens GN=SLC25A32 PE=1 SV=2	HUMAN	2	Q9H2D1	GN=SLC25A32	0.993927	2.0893	0.474242	2.07014	0.990832
1864	2	4	6.909	4	4	sp|Q96PP4|TSG13_HUMAN	Testis-specific gene 13 protein OS=Homo sapiens GN=TSGA13 PE=2 SV=1	HUMAN	2	Q96PP4	GN=TSGA13	0.884609	2.0893	0.444631	1.94089	0.928966
1865	2	4	18.06	12.5	12.5	tr|E5RGQ3|E5RGQ3_HUMAN	RWD domain-containing protein 1 (Fragment) OS=Homo sapiens GN=RWDD1 PE=1 SV=1	HUMAN	2	E5RGQ3	GN=RWDD1	0.567594	2.0893	0.648634	2.85759	1.35519
1866	2	3.95	14.76	8.81	4.762	sp|P49841|GSK3B_HUMAN	Glycogen synthase kinase-3 beta OS=Homo sapiens GN=GSK3B PE=1 SV=2	HUMAN	2	P49841	GN=GSK3B	0.813076	2.0893	0.444631	1.94089	0.928966
1867	2	3.86	5.087	1.89	1.89	sp|Q5TEA6|SE1L2_HUMAN	Protein sel-1 homolog 2 OS=Homo sapiens GN=SEL1L2 PE=2 SV=2	HUMAN	2	Q5TEA6	GN=SEL1L2	0.767268	2.0893	0.549541	2.42103	1.14815
1868	2	3.84	9.738	5.805	3.558	sp|Q13564|ULA1_HUMAN	NEDD8-activating enzyme E1 regulatory subunit OS=Homo sapiens GN=NAE1 PE=1 SV=1	HUMAN	3	Q13564	GN=NAE1	0.698989	2.10863	0.387258	1.70608	0.809096
1869	2	3.73	21.4	19.53	17.67	sp|P61020|RAB5B_HUMAN	Ras-related protein Rab-5B OS=Homo sapiens GN=RAB5B PE=1 SV=1	HUMAN	3	P61020	GN=RAB5B	0.866758	2.0893	0.436516	1.90546	0.912011
1870	2	3.66	8.209	4.229	3.234	sp|P04278|SHBG_HUMAN	Sex hormone-binding globulin OS=Homo sapiens GN=SHBG PE=1 SV=2	HUMAN	2	P04278	GN=SHBG	0.768126	2.0893	0.405509	1.78649	0.855067
1871	2	3.51	14.06	7.422	7.422	sp|O43822|CU002_HUMAN	Protein C21orf2 OS=Homo sapiens GN=C21orf2 PE=1 SV=1	HUMAN	2	O43822	GN=C21orf2	0.570599	1.38038	0.570164	1.08643	0.787046
1872	2	3.5	8.758	4.435	2.106	sp|Q9BSJ2|GCP2_HUMAN	Gamma-tubulin complex component 2 OS=Homo sapiens GN=TUBGCP2 PE=1 SV=2	HUMAN	2	Q9BSJ2	GN=TUBGCP2	0.760208	2.0893	0.554626	2.42103	1.15878
1873	2	3.47	7.032	2.861	2.265	sp|Q7Z3C6|ATG9A_HUMAN	Autophagy-related protein 9A OS=Homo sapiens GN=ATG9A PE=1 SV=3	HUMAN	2	Q7Z3C6	GN=ATG9A	0.957892	1.24738	0.77983	1.21339	0.972747
1874	2	3.33	12.04	9.828	5.651	tr|E9PHI6|E9PHI6_HUMAN	Cytoplasmic dynein 1 light intermediate chain 1 OS=Homo sapiens GN=DYNC1LI1 PE=1 SV=1	HUMAN	2	E9PHI6	GN=DYNC1LI1	0.509531	1.25893	1.15878	1.8197	1.45881
1875	2	3.24	13.06	7.207	7.207	tr|A0A087WYR3|A0A087WYR3_HUMAN	Tumor protein D54 OS=Homo sapiens GN=TPD52L2 PE=1 SV=1	HUMAN	2	A0A087WYR3	GN=TPD52L2	0.54781	2.10863	0.660693	2.91072	1.39316
1876	2	3.21	12	12	10.29	tr|H7BXD8|H7BXD8_HUMAN	Galectin (Fragment) OS=Homo sapiens GN=LGALS8 PE=1 SV=1	HUMAN	3	H7BXD8	GN=LGALS8	0.570169	2.0893	0.346737	1.51356	0.724436
1877	2	3.14	9.828	5.345	3.276	sp|Q3MIX3|ADCK5_HUMAN	Uncharacterized aarF domain-containing protein kinase 5 OS=Homo sapiens GN=ADCK5 PE=1 SV=2	HUMAN	2	Q3MIX3	GN=ADCK5	0.77238	2.0893	0.544503	2.37684	1.13763
1878	2	3.08	8.602	4.147	1.843	tr|G3XAC1|G3XAC1_HUMAN	Solute carrier family 26 member 6 OS=Homo sapiens GN=SLC26A6 PE=1 SV=1	HUMAN	2	G3XAC1	GN=SLC26A6	0.658278	2.0893	0.37325	1.64437	0.787046
1879	2	2.99	9.809	6.699	4.545	sp|O76062|ERG24_HUMAN	Delta(14)-sterol reductase OS=Homo sapiens GN=TM7SF2 PE=2 SV=3	HUMAN	2	O76062	GN=TM7SF2	0.886097	2.0893	0.510505	2.22844	1.0666
1880	2	2.95	8.129	3.133	1.693	sp|Q9P2L0|WDR35_HUMAN	WD repeat-containing protein 35 OS=Homo sapiens GN=WDR35 PE=1 SV=3	HUMAN	2	Q9P2L0	GN=WDR35	0.893837	2.0893	0.505825	2.208	1.05682
1881	2	2.93	12.14	5.357	2.679	sp|A6NIV6|LRIQ4_HUMAN	Leucine-rich repeat and IQ domain-containing protein 4 OS=Homo sapiens GN=LRRIQ4 PE=3 SV=2	HUMAN	2	A6NIV6	GN=LRRIQ4	0.873226	2.0893	0.444631	1.94089	0.928966
1882	2	2.84	7.088	2.465	1.002	sp|O60343|TBCD4_HUMAN	TBC1 domain family member 4 OS=Homo sapiens GN=TBC1D4 PE=1 SV=2	HUMAN	2	O60343	GN=TBC1D4	0.541955	2.0893	0.672977	2.93765	1.40605
1883	2	2.74	11.55	5.543	5.543	tr|J3QL71|J3QL71_HUMAN	Secernin-2 OS=Homo sapiens GN=SCRN2 PE=1 SV=1	HUMAN	2	J3QL71	GN=SCRN2	0.989972	2.0893	0.469894	2.05116	0.981748
1884	2	2.64	13.41	8.537	8.537	sp|Q8IXL9|IQCF2_HUMAN	IQ domain-containing protein F2 OS=Homo sapiens GN=IQCF2 PE=1 SV=1	HUMAN	2	Q8IXL9	GN=IQCF2	0.936942	1.38038	0.737904	1.40605	1.01859
1885	2	2.57	10.34	6.46	3.359	sp|Q7Z7H3|CATIP_HUMAN	Ciliogenesis-associated TTC17-interacting protein OS=Homo sapiens GN=CATIP PE=1 SV=1	HUMAN	2	Q7Z7H3	GN=CATIP	0.936168	2.0893	0.457088	1.99526	0.954993
1886	2	2.55	10.52	4.624	1.156	tr|A0A087WUW2|A0A087WUW2_HUMAN	Neuroblastoma breakpoint family member 12 OS=Homo sapiens GN=NBPF12 PE=4 SV=1	HUMAN	1	A0A087WUW2	GN=NBPF12	0.827109	2.0893	0.529663	2.31206	1.10662
1887	2	2.36	10.3	3.571	2.473	sp|P05165|PCCA_HUMAN	Propionyl-CoA carboxylase alpha chain, mitochondrial OS=Homo sapiens GN=PCCA PE=1 SV=4	HUMAN	2	P05165	GN=PCCA	0.929537	2.0893	0.452898	1.97697	0.946237
1888	2	2.36	5.788	4.502	2.894	sp|Q53S58|TM177_HUMAN	Transmembrane protein 177 OS=Homo sapiens GN=TMEM177 PE=2 SV=1	HUMAN	1	Q53S58	GN=TMEM177	0.90645	2.0893	0.501187	2.18776	1.04713
1889	2	2.34	14.45	7.422	3.906	tr|J3QTA6|J3QTA6_HUMAN	MICOS complex subunit OS=Homo sapiens GN=CHCHD6 PE=1 SV=1	HUMAN	1	J3QTA6	GN=CHCHD6	0.752592	1.38038	0.704693	1.34276	0.972747
1890	2	2.33	9.538	3.407	1.287	tr|I1E4Y6|I1E4Y6_HUMAN	PERQ amino acid-rich with GYF domain-containing protein 2 OS=Homo sapiens GN=GIGYF2 PE=1 SV=1	HUMAN	2	I1E4Y6	GN=GIGYF2	0.769759	2.0893	0.549541	2.42103	1.14815
1891	2	2.3	20.51	17.31	9.615	tr|Q6P1N7|Q6P1N7_HUMAN	TAPBP protein OS=Homo sapiens GN=TAPBP PE=1 SV=1	HUMAN	2	Q6P1N7	GN=TAPBP	0.699326	2.10863	0.57544	2.53513	1.21339
1892	2	2.27	15.17	13.27	4.739	sp|P26373|RL13_HUMAN	60S ribosomal protein L13 OS=Homo sapiens GN=RPL13 PE=1 SV=4	HUMAN	1	P26373	GN=RPL13	0.754675	2.0893	0.405509	1.77011	0.847227
1893	2	2.27	16.88	11.87	11.87	tr|E9PHK0|E9PHK0_HUMAN	Tetranectin OS=Homo sapiens GN=CLEC3B PE=1 SV=1	HUMAN	2	E9PHK0	GN=CLEC3B	0.995988	2.0893	0.474242	2.07014	0.990832
1894	2	2.27	8.631	6.25	5.06	sp|O14657|TOR1B_HUMAN	Torsin-1B OS=Homo sapiens GN=TOR1B PE=1 SV=2	HUMAN	2	O14657	GN=TOR1B	0.98196	3.31131	0.299226	3.28095	0.990832
1895	2	2.26	7.853	7.33	7.33	tr|K7EQ63|K7EQ63_HUMAN	Transmembrane emp24 domain-containing protein 1 (Fragment) OS=Homo sapiens GN=TMED1 PE=1 SV=1	HUMAN	2	K7EQ63	GN=TMED1	0.953434	2.0893	0.461318	2.01372	0.963829
1896	2	2.25	10.84	5.234	3.551	sp|P54750|PDE1A_HUMAN	Calcium/calmodulin-dependent 3',5'-cyclic nucleotide phosphodiesterase 1A OS=Homo sapiens GN=PDE1A PE=2 SV=2	HUMAN	3	P54750	GN=PDE1A	0.863752	2.0893	0.436516	1.90546	0.912011
1897	2	2.24	5.8	4	3.2	sp|O94919|ENDD1_HUMAN	Endonuclease domain-containing 1 protein OS=Homo sapiens GN=ENDOD1 PE=1 SV=2	HUMAN	2	O94919	GN=ENDOD1	0.840192	2.0893	0.524807	2.29087	1.09648
1898	2	2.22	6.738	3.103	1.507	sp|Q9Y2A7|NCKP1_HUMAN	Nck-associated protein 1 OS=Homo sapiens GN=NCKAP1 PE=1 SV=1	HUMAN	3	Q9Y2A7	GN=NCKAP1	0.932607	2.0893	0.452898	1.97697	0.946237
1899	2	2.2	10.59	5.172	2.709	tr|B4DDD6|B4DDD6_HUMAN	Drebrin-like protein OS=Homo sapiens GN=DBNL PE=1 SV=1	HUMAN	1	B4DDD6	GN=DBNL
1900	2	2.18	5.082	2.623	1.475	tr|A0A087WUT6|A0A087WUT6_HUMAN	Eukaryotic translation initiation factor 5B OS=Homo sapiens GN=EIF5B PE=1 SV=1	HUMAN	2	A0A087WUT6	GN=EIF5B	0.603457	2.10863	0.625173	2.75423	1.31826
1901	2	2.16	11.9	4.085	2.309	sp|Q9HCC0|MCCB_HUMAN	Methylcrotonoyl-CoA carboxylase beta chain, mitochondrial OS=Homo sapiens GN=MCCC2 PE=1 SV=1	HUMAN	1	Q9HCC0	GN=MCCC2	0.813862	1.24738	0.855067	1.33045	1.0666
1902	2	2.16	10.05	7.99	5.928	sp|Q99726|ZNT3_HUMAN	Zinc transporter 3 OS=Homo sapiens GN=SLC30A3 PE=1 SV=2	HUMAN	1	Q99726	GN=SLC30A3	0.920749	2.0893	0.496592	2.1677	1.03753
1903	2	2.14	8.021	2.717	2.199	sp|P50416|CPT1A_HUMAN	Carnitine O-palmitoyltransferase 1, liver isoform OS=Homo sapiens GN=CPT1A PE=1 SV=2	HUMAN	2	P50416	GN=CPT1A	0.634477	2.10863	0.608135	2.67917	1.28233
1904	2	2.14	10.34	6.897	3.448	tr|Q5Y7D3|Q5Y7D3_HUMAN	HLA class II histocompatibility antigen, DQ beta 1 chain OS=Homo sapiens GN=HLA-DQB1 PE=1 SV=1	HUMAN	1	Q5Y7D3	GN=HLA-DQB1	0.502439	2.0893	0.698232	3.0761	1.45881
1905	2	2.13	8.519	2.222	1.728	sp|Q0JRZ9|FCHO2_HUMAN	F-BAR domain only protein 2 OS=Homo sapiens GN=FCHO2 PE=1 SV=2	HUMAN	2	Q0JRZ9	GN=FCHO2	0.838201	2.0893	0.524807	2.29087	1.09648
1906	2	2.13	8.525	6.682	4.378	sp|Q8NFW8|NEUA_HUMAN	N-acylneuraminate cytidylyltransferase OS=Homo sapiens GN=CMAS PE=1 SV=2	HUMAN	1	Q8NFW8	GN=CMAS	0.761501	2.10863	0.405509	1.78649	0.847227
1907	2	2.12	40.4	29.29	21.21	sp|O43678|NDUA2_HUMAN	NADH dehydrogenase [ubiquinone] 1 alpha subcomplex subunit 2 OS=Homo sapiens GN=NDUFA2 PE=1 SV=3	HUMAN	1	O43678	GN=NDUFA2
1908	2	2.11	13	8.52	6.278	sp|Q9UBS3|DNJB9_HUMAN	DnaJ homolog subfamily B member 9 OS=Homo sapiens GN=DNAJB9 PE=1 SV=1	HUMAN	2	Q9UBS3	GN=DNAJB9	0.654856	2.10863	0.597035	2.63027	1.25893
1909	2	2.1	12.73	4.682	3.184	tr|Q53F23|Q53F23_HUMAN	HCG14925, isoform CRA_a (Fragment) OS=Homo sapiens GN=TBXAS1 PE=1 SV=1	HUMAN	2	Q53F23	GN=TBXAS1	0.732604	2.0893	0.564937	2.46604	1.18032
1910	2	2.09	5.251	2.625	1.193	tr|J3KNC5|J3KNC5_HUMAN	NEL-like 1 (Chicken), isoform CRA_a OS=Homo sapiens GN=NELL1 PE=1 SV=1	HUMAN	1	J3KNC5	GN=NELL1	0.483977	2.10863	0.711214	3.13329	1.49968
1911	2	2.08	9.412	3.529	2.206	sp|Q8NE28|STKL1_HUMAN	Serine/threonine kinase-like domain-containing protein STKLD1 OS=Homo sapiens GN=STKLD1 PE=2 SV=4	HUMAN	3	Q8NE28	GN=STKLD1	0.991701	2.0893	0.469894	2.05116	0.981748
1912	2	2.08	8.521	3.008	3.008	sp|Q9HB90|RRAGC_HUMAN	Ras-related GTP-binding protein C OS=Homo sapiens GN=RRAGC PE=1 SV=1	HUMAN	2	Q9HB90	GN=RRAGC	0.923366	2.0893	0.452898	1.97697	0.946237
1913	2	2.08	18.24	15.29	10	tr|K7ELQ9|K7ELQ9_HUMAN	Transmembrane protein 205 (Fragment) OS=Homo sapiens GN=TMEM205 PE=1 SV=1	HUMAN	2	K7ELQ9	GN=TMEM205	0.951438	1.24738	0.772681	1.20226	0.963829
1914	2	2.06	9.843	2.283	1.26	sp|Q08211|DHX9_HUMAN	ATP-dependent RNA helicase A OS=Homo sapiens GN=DHX9 PE=1 SV=4	HUMAN	1	Q08211	GN=DHX9	0.566149	2.0893	0.648634	2.83139	1.35519
1915	2	2.06	12.53	3.609	1.911	tr|C9JFE4|C9JFE4_HUMAN	COP9 signalosome complex subunit 1 OS=Homo sapiens GN=GPS1 PE=1 SV=2	HUMAN	1	C9JFE4	GN=GPS1	0.586928	2.0893	0.636796	2.77971	1.33045
1916	2	2.06	14.07	11.68	2.994	sp|O75031|HSF2B_HUMAN	Heat shock factor 2-binding protein OS=Homo sapiens GN=HSF2BP PE=1 SV=1	HUMAN	1	O75031	GN=HSF2BP	0.958819	2.0893	0.461318	2.01372	0.963829
1917	2	2.06	7.732	4.296	2.749	sp|Q86UE4|LYRIC_HUMAN	Protein LYRIC OS=Homo sapiens GN=MTDH PE=1 SV=2	HUMAN	1	Q86UE4	GN=MTDH	0.497659	2.0893	0.666807	2.91072	1.39316
1918	2	2.06	7.711	5.721	4.726	sp|A6NNE9|MARHB_HUMAN	E3 ubiquitin-protein ligase MARCH11 OS=Homo sapiens GN=MARCH11 PE=2 SV=3	HUMAN	2	A6NNE9	GN=MARCH11	0.846351	2.0893	0.432514	1.88799	0.903649
1919	2	2.05	9.408	4.401	1.366	sp|Q8TE77|SSH3_HUMAN	Protein phosphatase Slingshot homolog 3 OS=Homo sapiens GN=SSH3 PE=1 SV=2	HUMAN	1	Q8TE77	GN=SSH3	0.906997	2.0893	0.501187	2.18776	1.04713
1920	2	2.05	10.68	3.506	2.838	sp|Q9P0W8|SPAT7_HUMAN	Spermatogenesis-associated protein 7 OS=Homo sapiens GN=SPATA7 PE=1 SV=3	HUMAN	2	Q9P0W8	GN=SPATA7	0.874986	2.0893	0.440555	1.92309	0.92045
1921	2	2.05	12.15	5.607	4.361	sp|Q71RG4|TMUB2_HUMAN	Transmembrane and ubiquitin-like domain-containing protein 2 OS=Homo sapiens GN=TMUB2 PE=1 SV=2	HUMAN	1	Q71RG4	GN=TMUB2
1922	2	2.05	13.65	8.032	6.426	tr|H3BVE0|H3BVE0_HUMAN	Uncharacterized protein (Fragment) OS=Homo sapiens PE=4 SV=1	HUMAN	1	H3BVE0	GN=--	0.97027	2.0893	0.483059	2.10863	1.00925
1923	2	2.05	9.668	5.74	4.532	sp|Q15293|RCN1_HUMAN	Reticulocalbin-1 OS=Homo sapiens GN=RCN1 PE=1 SV=1	HUMAN	1	Q15293	GN=RCN1	0.323483	2.0893	0.954993	4.20727	1.99526
1924	2	2.05	20	12.78	9.444	sp|Q96LM6|TEX37_HUMAN	Testis-expressed sequence 37 protein OS=Homo sapiens GN=TEX37 PE=1 SV=1	HUMAN	1	Q96LM6	GN=TEX37	0.962485	2.0893	0.461318	2.01372	0.963829
1925	2	2.04	5.106	1.174	0.7042	sp|Q99758|ABCA3_HUMAN	ATP-binding cassette sub-family A member 3 OS=Homo sapiens GN=ABCA3 PE=1 SV=2	HUMAN	2	Q99758	GN=ABCA3	0.901867	2.0893	0.465586	2.03236	0.972747
1926	2	2.04	14.57	3.543	3.543	sp|Q9BQP9|BPIA3_HUMAN	BPI fold-containing family A member 3 OS=Homo sapiens GN=BPIFA3 PE=2 SV=3	HUMAN	1	Q9BQP9	GN=BPIFA3	0.991724	1.08643	0.912011	1.07647	0.990832
1927	2	2.04	14.11	14.11	5.809	tr|I3L325|I3L325_HUMAN	Ketimine reductase mu-crystallin (Fragment) OS=Homo sapiens GN=CRYM PE=1 SV=1	HUMAN	1	I3L325	GN=CRYM	0.690492	2.0893	0.580764	2.53513	1.21339
1928	2	2.03	4.933	2.2	1.2	sp|P31327|CPSM_HUMAN	Carbamoyl-phosphate synthase [ammonia], mitochondrial OS=Homo sapiens GN=CPS1 PE=1 SV=2	HUMAN	2	P31327	GN=CPS1	0.968383	2.0893	0.465586	2.03236	0.972747
1929	2	2.03	7.487	3.426	1.65	sp|P49321|NASP_HUMAN	Nuclear autoantigenic sperm protein OS=Homo sapiens GN=NASP PE=1 SV=2	HUMAN	1	P49321	GN=NASP	0.822098	2.0893	0.42462	1.85353	0.887156
1930	2	2.03	11.29	4.74	1.806	tr|E9PMA4|E9PMA4_HUMAN	LETM1 domain-containing protein LETM2, mitochondrial OS=Homo sapiens GN=LETM2 PE=1 SV=1	HUMAN	1	E9PMA4	GN=LETM2	0.602374	2.10863	0.356451	1.57036	0.744732
1931	2	2.03	7.325	3.918	1.022	tr|J3KQU2|J3KQU2_HUMAN	Leucine-rich repeat-containing protein 63 OS=Homo sapiens GN=LRRC63 PE=1 SV=2	HUMAN	1	J3KQU2	GN=LRRC63	0.319376	2.0893	0.444631	1.94089	0.928966
1932	2	2.03	8.247	3.505	1.649	tr|H0YDU8|H0YDU8_HUMAN	Serine/threonine-protein phosphatase (Fragment) OS=Homo sapiens GN=PPP5C PE=1 SV=1	HUMAN	1	H0YDU8	GN=PPP5C
1933	2	2.03	8.205	3.932	2.393	sp|Q08380|LG3BP_HUMAN	Galectin-3-binding protein OS=Homo sapiens GN=LGALS3BP PE=1 SV=1	HUMAN	1	Q08380	GN=LGALS3BP	0.709166	2.10863	0.570164	2.51189	1.20226
1934	2	2.03	9.471	6.128	4.457	sp|Q6NXP6|NXRD1_HUMAN	NADP-dependent oxidoreductase domain-containing protein 1 OS=Homo sapiens GN=NOXRED1 PE=2 SV=2	HUMAN	2	Q6NXP6	GN=NOXRED1	0.837144	2.0893	0.428549	1.87068	0.895365
1935	2	2.03	3.748	2.549	1.199	sp|Q13438|OS9_HUMAN	Protein OS-9 OS=Homo sapiens GN=OS9 PE=1 SV=1	HUMAN	1	Q13438	GN=OS9	0.647996	2.0893	0.60256	2.65461	1.25893
1936	2	2.03	11.62	5.505	3.976	sp|O75436|VP26A_HUMAN	Vacuolar protein sorting-associated protein 26A OS=Homo sapiens GN=VPS26A PE=1 SV=2	HUMAN	1	O75436	GN=VPS26A	1	17.2187	0.057544	17.0608	0.990832
1937	2	2.03	16.56	11.66	6.748	tr|G3V4W4|G3V4W4_HUMAN	Glucosamine 6-phosphate N-acetyltransferase (Fragment) OS=Homo sapiens GN=GNPNAT1 PE=1 SV=1	HUMAN	1	G3V4W4	GN=GNPNAT1	0.779606	1.38038	0.772681	1.47231	1.0666
1938	2	2.02	7.242	3.064	1.393	sp|Q12769|NU160_HUMAN	Nuclear pore complex protein Nup160 OS=Homo sapiens GN=NUP160 PE=1 SV=3	HUMAN	2	Q12769	GN=NUP160	0.672251	2.0893	0.49204	2.14783	1.02802
1939	2	2.02	11.74	4.903	1.419	sp|Q6P4Q7|CNNM4_HUMAN	Metal transporter CNNM4 OS=Homo sapiens GN=CNNM4 PE=1 SV=3	HUMAN	1	Q6P4Q7	GN=CNNM4	0.90051	2.0893	0.444631	1.94089	0.928966
1940	2	2.02	12.52	2.636	1.647	sp|P36915|GNL1_HUMAN	Guanine nucleotide-binding protein-like 1 OS=Homo sapiens GN=GNL1 PE=1 SV=2	HUMAN	1	P36915	GN=GNL1	0.682859	2.0893	0.586138	2.55859	1.22462
1941	2	2.02	16.71	7.342	4.304	sp|Q9Y259|CHKB_HUMAN	Choline/ethanolamine kinase OS=Homo sapiens GN=CHKB PE=1 SV=3	HUMAN	1	Q9Y259	GN=CHKB	0.809296	1.38038	0.737904	1.40605	1.01859
1942	2	2.02	15.38	5.641	3.59	sp|P14598|NCF1_HUMAN	Neutrophil cytosol factor 1 OS=Homo sapiens GN=NCF1 PE=1 SV=3	HUMAN	2	P14598	GN=NCF1	0.698838	2.10863	0.387258	1.70608	0.809096
1943	2	2.02	13.79	4.439	2.103	tr|I3L4J1|I3L4J1_HUMAN	Uncharacterized protein (Fragment) OS=Homo sapiens PE=1 SV=3	HUMAN	1	I3L4J1	GN=--	0.541278	2.0893	0.666807	2.93765	1.39316
1944	2	2.02	9.978	3.548	2.439	sp|Q9NRH3|TBG2_HUMAN	Tubulin gamma-2 chain OS=Homo sapiens GN=TUBG2 PE=2 SV=1	HUMAN	1	Q9NRH3	GN=TUBG2	0.518659	2.0893	0.685488	3.01995	1.43219
1945	2	2.02	10.17	4	2.333	sp|Q9BV36|MELPH_HUMAN	Melanophilin OS=Homo sapiens GN=MLPH PE=1 SV=1	HUMAN	1	Q9BV36	GN=MLPH	0.575184	2.10863	0.346737	1.52757	0.724436
1946	2	2.02	8.03	4.545	2.576	sp|Q3B820|F161A_HUMAN	Protein FAM161A OS=Homo sapiens GN=FAM161A PE=1 SV=2	HUMAN	1	Q3B820	GN=FAM161A	0.46075	1.41906	0.158489	0.570164	0.401791
1947	2	2.02	6.799	4.643	1.824	sp|P03915|NU5M_HUMAN	NADH-ubiquinone oxidoreductase chain 5 OS=Homo sapiens GN=MT-ND5 PE=1 SV=2	HUMAN	1	P03915	GN=MT-ND5	0.882626	2.0893	0.510505	2.22844	1.0666
1948	2	2.02	8.628	3.54	1.77	sp|Q13418|ILK_HUMAN	Integrin-linked protein kinase OS=Homo sapiens GN=ILK PE=1 SV=2	HUMAN	1	Q13418	GN=ILK	0.592402	2.0893	0.636796	2.77971	1.33045
1949	2	2.02	14.14	8.418	4.04	sp|Q12846|STX4_HUMAN	Syntaxin-4 OS=Homo sapiens GN=STX4 PE=1 SV=2	HUMAN	1	Q12846	GN=STX4	0.728868	2.0893	0.564937	2.46604	1.18032
1950	2	2.02	6.962	1.899	1.899	sp|Q8IV63|VRK3_HUMAN	Inactive serine/threonine-protein kinase VRK3 OS=Homo sapiens GN=VRK3 PE=1 SV=2	HUMAN	1	Q8IV63	GN=VRK3	0.623316	2.10863	0.363078	1.59956	0.758578
1951	2	2.02	7.705	3.518	2.178	sp|Q8NHQ1|CEP70_HUMAN	Centrosomal protein of 70 kDa OS=Homo sapiens GN=CEP70 PE=1 SV=2	HUMAN	1	Q8NHQ1	GN=CEP70
1952	2	2.02	8.184	3.393	3.393	sp|Q0P670|CQ074_HUMAN	Uncharacterized protein C17orf74 OS=Homo sapiens GN=C17orf74 PE=2 SV=2	HUMAN	1	Q0P670	GN=C17orf74
1953	2	2.02	12.25	4.743	4.743	tr|J3KTL2|J3KTL2_HUMAN	Serine/arginine-rich-splicing factor 1 OS=Homo sapiens GN=SRSF1 PE=1 SV=1	HUMAN	1	J3KTL2	GN=SRSF1	0.616056	2.0893	0.619441	2.70396	1.2942
1954	2	2.02	13.4	11.48	7.177	sp|Q8TEA8|DTD1_HUMAN	D-tyrosyl-tRNA(Tyr) deacylase 1 OS=Homo sapiens GN=DTD1 PE=1 SV=2	HUMAN	1	Q8TEA8	GN=DTD1	0.757069	1.38038	0.654636	1.24738	0.903649
1955	2	2.02	10.84	7.229	7.229	sp|Q06323|PSME1_HUMAN	Proteasome activator complex subunit 1 OS=Homo sapiens GN=PSME1 PE=1 SV=1	HUMAN	2	Q06323	GN=PSME1	0.399449	2.10863	0.809096	3.56451	1.70608
1956	2	2.02	11.65	10.04	8.032	tr|Q5TGM0|Q5TGM0_HUMAN	Vacuolar protein sorting-associated protein VTA1 homolog OS=Homo sapiens GN=VTA1 PE=1 SV=1	HUMAN	1	Q5TGM0	GN=VTA1	0.935566	2.0893	0.457088	1.99526	0.954993
1957	2	2.02	15.17	12.41	8.966	sp|Q15388|TOM20_HUMAN	Mitochondrial import receptor subunit TOM20 homolog OS=Homo sapiens GN=TOMM20 PE=1 SV=1	HUMAN	1	Q15388	GN=TOMM20	0.934287	1.24738	0.809096	1.25893	1.00925
1958	2	2.02	10.03	7.958	7.958	sp|P00491|PNPH_HUMAN	Purine nucleoside phosphorylase OS=Homo sapiens GN=PNP PE=1 SV=2	HUMAN	2	P00491	GN=PNP	0.96343	2.0893	0.465586	2.03236	0.972747
1959	2	2.02	24.64	15.94	15.94	tr|K7ELP0|K7ELP0_HUMAN	Tropomyosin alpha-4 chain (Fragment) OS=Homo sapiens GN=TPM4 PE=1 SV=1	HUMAN	1	K7ELP0	GN=TPM4	0.497359	2.10863	0.698232	3.0761	1.47231
1960	2	2.02	12.39	12.39	7.08	tr|F5H785|F5H785_HUMAN	Trafficking protein particle complex subunit 2 OS=Homo sapiens GN=TRAPPC2 PE=1 SV=1	HUMAN	1	F5H785	GN=TRAPPC2	0.79079	2.0893	0.539511	2.37684	1.1272
1961	2	2.01	3.484	1.093	0.3188	sp|P98160|PGBM_HUMAN	Basement membrane-specific heparan sulfate proteoglycan core protein OS=Homo sapiens GN=HSPG2 PE=1 SV=4	HUMAN	1	P98160	GN=HSPG2	0.626114	2.0893	0.613762	2.67917	1.28233
1962	2	2.01	10.74	3.624	1.342	sp|Q6UXK2|ISLR2_HUMAN	Immunoglobulin superfamily containing leucine-rich repeat protein 2 OS=Homo sapiens GN=ISLR2 PE=2 SV=1	HUMAN	1	Q6UXK2	GN=ISLR2	0.966536	2.0893	0.465586	2.03236	0.972747
1963	2	2.01	8.105	2.629	0.7667	sp|Q08345|DDR1_HUMAN	Epithelial discoidin domain-containing receptor 1 OS=Homo sapiens GN=DDR1 PE=1 SV=1	HUMAN	1	Q08345	GN=DDR1	0.425061	2.10863	0.772681	3.40408	1.6293
1964	2	2.01	13.64	5.818	5.091	tr|E9PDR0|E9PDR0_HUMAN	Propionyl-CoA carboxylase beta chain, mitochondrial OS=Homo sapiens GN=PCCB PE=1 SV=1	HUMAN	3	E9PDR0	GN=PCCB	0.933128	2.0893	0.461318	2.01372	0.963829
1965	2	2.01	10.18	4.572	1.327	tr|X6R2I3|X6R2I3_HUMAN	DNA polymerase iota (Fragment) OS=Homo sapiens GN=POLI PE=1 SV=2	HUMAN	1	X6R2I3	GN=POLI	0.954668	2.0893	0.461318	2.01372	0.963829
1966	2	2.01	7.885	3.129	2.003	tr|G3V1Q5|G3V1Q5_HUMAN	Probable E3 ubiquitin-protein ligase MARCH10 OS=Homo sapiens GN=MARCH10 PE=4 SV=1	HUMAN	2	G3V1Q5	GN=MARCH10	0.52342	2.0893	0.328095	1.44544	0.691831
1967	2	2.01	7.549	3.431	2.647	sp|Q92834|RPGR_HUMAN	X-linked retinitis pigmentosa GTPase regulator OS=Homo sapiens GN=RPGR PE=1 SV=2	HUMAN	3	Q92834	GN=RPGR	0.934306	2.0893	0.49204	2.14783	1.02802
1968	2	2.01	10.6	4.762	3.533	sp|Q86XN8|MEX3D_HUMAN	RNA-binding protein MEX3D OS=Homo sapiens GN=MEX3D PE=1 SV=3	HUMAN	1	Q86XN8	GN=MEX3D	0.728982	2.0893	0.564937	2.46604	1.18032
1969	2	2.01	8.185	3.463	1.679	sp|Q49A88|CCD14_HUMAN	Coiled-coil domain-containing protein 14 OS=Homo sapiens GN=CCDC14 PE=1 SV=3	HUMAN	2	Q49A88	GN=CCDC14	0.204606	2.10863	1.52757	6.72977	3.22107
1970	2	2.01	12.35	3.506	2.003	tr|J3KN66|J3KN66_HUMAN	Torsin-1A-interacting protein 1 OS=Homo sapiens GN=TOR1AIP1 PE=1 SV=1	HUMAN	1	J3KN66	GN=TOR1AIP1	0.371017	2.0893	0.855067	3.76704	1.78649
1971	2	2.01	6.27	2.763	0.9564	sp|Q9NZ08|ERAP1_HUMAN	Endoplasmic reticulum aminopeptidase 1 OS=Homo sapiens GN=ERAP1 PE=1 SV=3	HUMAN	1	Q9NZ08	GN=ERAP1	0.655603	2.0893	0.60256	2.63027	1.25893
1972	2	2.01	5.359	2.787	1.072	sp|Q9HCR9|PDE11_HUMAN	Dual 3',5'-cyclic-AMP and -GMP phosphodiesterase 11A OS=Homo sapiens GN=PDE11A PE=1 SV=2	HUMAN	2	Q9HCR9	GN=PDE11A	0.622697	2.10863	0.613762	2.70396	1.2942
1973	2	2.01	13.5	4.641	2.954	sp|Q16204|CCDC6_HUMAN	Coiled-coil domain-containing protein 6 OS=Homo sapiens GN=CCDC6 PE=1 SV=2	HUMAN	1	Q16204	GN=CCDC6	0.542306	2.0893	0.666807	2.93765	1.39316
1974	2	2.01	7.205	2.293	1.31	sp|O60502|OGA_HUMAN	Protein O-GlcNAcase OS=Homo sapiens GN=MGEA5 PE=1 SV=2	HUMAN	1	O60502	GN=MGEA5	0.935144	2.0893	0.474242	2.07014	0.990832
1976	2	2.01	8.449	3.324	2.216	sp|Q9UKJ8|ADA21_HUMAN	Disintegrin and metalloproteinase domain-containing protein 21 OS=Homo sapiens GN=ADAM21 PE=2 SV=2	HUMAN	1	Q9UKJ8	GN=ADAM21	0.742581	2.0893	0.559758	2.44343	1.1695
1977	2	2.01	4.307	1.267	0.8446	sp|P98095|FBLN2_HUMAN	Fibulin-2 OS=Homo sapiens GN=FBLN2 PE=1 SV=2	HUMAN	1	P98095	GN=FBLN2	0.602856	2.10863	0.625173	2.75423	1.31826
1978	2	2.01	10.55	3.211	1.835	tr|C9J8T0|C9J8T0_HUMAN	Selenocysteine-specific elongation factor OS=Homo sapiens GN=EEFSEC PE=1 SV=1	HUMAN	1	C9J8T0	GN=EEFSEC	0.740092	2.0893	0.398107	1.75388	0.83946
1979	2	2.01	11.19	5.944	3.671	sp|P48163|MAOX_HUMAN	NADP-dependent malic enzyme OS=Homo sapiens GN=ME1 PE=1 SV=1	HUMAN	1	P48163	GN=ME1	0.613103	1.24738	0.824138	1.28233	1.02802
1980	2	2.01	14.25	5.598	3.562	sp|Q9BWS9|CHID1_HUMAN	Chitinase domain-containing protein 1 OS=Homo sapiens GN=CHID1 PE=1 SV=1	HUMAN	1	Q9BWS9	GN=CHID1	0.903555	1.24738	0.83946	1.30617	1.04713
1981	2	2.01	5.85	3.673	1.497	sp|Q99965|ADAM2_HUMAN	Disintegrin and metalloproteinase domain-containing protein 2 OS=Homo sapiens GN=ADAM2 PE=2 SV=2	HUMAN	1	Q99965	GN=ADAM2	0.846173	2.0893	0.524807	2.29087	1.09648
1982	2	2.01	6.998	1.842	1.842	sp|Q5D0E6|DALD3_HUMAN	DALR anticodon-binding domain-containing protein 3 OS=Homo sapiens GN=DALRD3 PE=1 SV=2	HUMAN	1	Q5D0E6	GN=DALRD3	0.775678	2.10863	0.409261	1.80302	0.855067
1983	2	2.01	10.98	7.16	5.489	sp|P14324|FPPS_HUMAN	Farnesyl pyrophosphate synthase OS=Homo sapiens GN=FDPS PE=1 SV=4	HUMAN	2	P14324	GN=FDPS
1984	2	2.01	9.367	5.063	2.785	tr|G3V4F2|G3V4F2_HUMAN	Acyl-coenzyme A thioesterase 1 OS=Homo sapiens GN=ACOT1 PE=1 SV=1	HUMAN	1	G3V4F2	GN=ACOT1	0.903054	2.10863	0.444631	1.95884	0.928966
1985	2	2.01	7.466	3.536	1.768	tr|F8W946|F8W946_HUMAN	FSD1-like protein OS=Homo sapiens GN=FSD1L PE=1 SV=1	HUMAN	1	F8W946	GN=FSD1L	0.93994	2.0893	0.457088	1.99526	0.954993
1986	2	2.01	12.28	8.383	2.994	tr|A6NMA8|A6NMA8_HUMAN	Quinone oxidoreductase-like protein 1 OS=Homo sapiens GN=CRYZL1 PE=1 SV=1	HUMAN	1	A6NMA8	GN=CRYZL1	0.903546	2.0893	0.444631	1.95884	0.937562
1987	2	2.01	8.41	5.119	2.742	sp|P83111|LACTB_HUMAN	Serine beta-lactamase-like protein LACTB, mitochondrial OS=Homo sapiens GN=LACTB PE=1 SV=2	HUMAN	1	P83111	GN=LACTB	0.862718	1.49968	0.691831	1.55597	1.03753
1988	2	2.01	19.13	13.91	6.957	tr|G3V158|G3V158_HUMAN	2-deoxyribose-5-phosphate aldolase homolog (C. elegans), isoform CRA_a OS=Homo sapiens GN=DERA PE=1 SV=1	HUMAN	1	G3V158	GN=DERA	0.856925	2.0893	0.510505	2.22844	1.0666
1989	2	2.01	6.818	6.25	2.557	tr|F5H5R8|F5H5R8_HUMAN	Arylamine N-acetyltransferase 1 OS=Homo sapiens GN=NAT1 PE=1 SV=1	HUMAN	1	F5H5R8	GN=NAT1	0.836162	2.0893	0.524807	2.29087	1.09648
1990	2	2.01	5.777	2.054	1.54	sp|Q9Y233|PDE10_HUMAN	cAMP and cAMP-inhibited cGMP 3',5'-cyclic phosphodiesterase 10A OS=Homo sapiens GN=PDE10A PE=1 SV=1	HUMAN	1	Q9Y233	GN=PDE10A	0.802657	2.10863	0.416869	1.83654	0.870964
1991	2	2.01	9.467	5.621	2.959	sp|Q8TBP6|S2540_HUMAN	Solute carrier family 25 member 40 OS=Homo sapiens GN=SLC25A40 PE=1 SV=1	HUMAN	1	Q8TBP6	GN=SLC25A40	0.958639	2.29087	0.432514	2.26986	0.990832
1992	2	2.01	16.26	12.11	10.38	sp|Q15181|IPYR_HUMAN	Inorganic pyrophosphatase OS=Homo sapiens GN=PPA1 PE=1 SV=2	HUMAN	2	Q15181	GN=PPA1	0.897836	2.0893	0.505825	2.208	1.05682
1993	2	2.01	10.14	3.662	2.254	sp|Q13190|STX5_HUMAN	Syntaxin-5 OS=Homo sapiens GN=STX5 PE=1 SV=2	HUMAN	1	Q13190	GN=STX5
1994	2	2.01	11.59	6.623	2.649	sp|P49184|DNSL1_HUMAN	Deoxyribonuclease-1-like 1 OS=Homo sapiens GN=DNASE1L1 PE=1 SV=1	HUMAN	1	P49184	GN=DNASE1L1	0.668186	2.0893	0.591562	2.60615	1.23595
1995	2	2.01	5.043	2.45	1.873	sp|P42166|LAP2A_HUMAN	Lamina-associated polypeptide 2, isoform alpha OS=Homo sapiens GN=TMPO PE=1 SV=2	HUMAN	1	P42166	GN=TMPO	0.999381	2.0893	0.474242	2.07014	0.990832
1996	2	2.01	18.4	7.075	5.189	sp|P23919|KTHY_HUMAN	Thymidylate kinase OS=Homo sapiens GN=DTYMK PE=1 SV=4	HUMAN	1	P23919	GN=DTYMK	0.958895	2.0893	0.487529	2.12814	1.01859
1997	2	2.01	9.009	3.153	2.027	sp|O75351|VPS4B_HUMAN	Vacuolar protein sorting-associated protein 4B OS=Homo sapiens GN=VPS4B PE=1 SV=2	HUMAN	1	O75351	GN=VPS4B	0.365776	2.10863	0.862979	3.80189	1.8197
1998	2	2.01	9.877	4.321	3.086	tr|A0A087WZA1|A0A087WZA1_HUMAN	HCG1820835, isoform CRA_a OS=Homo sapiens GN=FAM228B PE=4 SV=1	HUMAN	1	A0A087WZA1	GN=FAM228B	0.632067	2.0893	0.366438	1.59956	0.765597
1999	2	2.01	11.64	8.805	4.717	sp|Q9Y385|UB2J1_HUMAN	Ubiquitin-conjugating enzyme E2 J1 OS=Homo sapiens GN=UBE2J1 PE=1 SV=2	HUMAN	1	Q9Y385	GN=UBE2J1	0.021186	2.0893	0.405509	1.77011	0.847227
2000	2	2.01	12.18	5.769	4.167	sp|Q9BXU2|TX13B_HUMAN	Testis-expressed sequence 13B protein OS=Homo sapiens GN=TEX13B PE=2 SV=1	HUMAN	1	Q9BXU2	GN=TEX13B	0.898885	2.0893	0.444631	1.94089	0.928966
2001	2	2.01	12.66	4.367	4.367	sp|Q9BSU3|NAA11_HUMAN	N-alpha-acetyltransferase 11 OS=Homo sapiens GN=NAA11 PE=1 SV=3	HUMAN	1	Q9BSU3	GN=NAA11	0.953365	2.0893	0.461318	2.01372	0.963829
2002	2	2.01	10.19	6.051	4.459	sp|Q96HY6|DDRGK_HUMAN	DDRGK domain-containing protein 1 OS=Homo sapiens GN=DDRGK1 PE=1 SV=2	HUMAN	1	Q96HY6	GN=DDRGK1	0.50332	2.10863	0.654636	2.88403	1.38038
2003	2	2.01	12.65	9.091	4.348	sp|Q8TBZ9|CG062_HUMAN	Uncharacterized protein C7orf62 OS=Homo sapiens GN=C7orf62 PE=2 SV=1	HUMAN	1	Q8TBZ9	GN=C7orf62	0.873705	2.0893	0.515229	2.24905	1.07647
2004	2	2.01	9.709	5.825	4.078	sp|Q8IYX3|CC116_HUMAN	Coiled-coil domain-containing protein 116 OS=Homo sapiens GN=CCDC116 PE=1 SV=2	HUMAN	1	Q8IYX3	GN=CCDC116	0.785863	1.88799	0.487529	1.7378	0.92045
2005	2	2.01	13.55	8.367	5.179	sp|P20160|CAP7_HUMAN	Azurocidin OS=Homo sapiens GN=AZU1 PE=1 SV=3	HUMAN	1	P20160	GN=AZU1
[truncated: 351 more rows]
